# Supplementary material for: GMStool: GWAS-based marker selection tool for genomic prediction from genomic data
Source: Sci Rep. 2020 Nov 12;10:19653. doi: 10.1038/s41598-020-76759-y (PMC7665227; doi:10.1038/s41598-020-76759-y)
Supplement: Supplementary file 2 — Supplementary Information 2. [file 41598_2020_76759_MOESM2_ESM.xlsx]

## Sheet: Table S2
Supplementary Information 2
Supplementary table S2: Results of marker selection for each phenotype
Table S2. The number of markers selected from DTF, PC, PH, and DTF (soybean) phenotypes
Num	DTF (rice)			PC			PH			DTF (soybean)
	RRB	BTS	RRB & BTS	RRB	BTS	RRB & BTS	RRB	BTS	RRB & BTS	RRB	BTS	RRB & BTS
1	id1005158	id1021535	dd1000593	id10000932	id3004082	dd1000887	id1020204	id1020204	dd1000149	AX-90319900	AX-90321269	AX-90305213
2	id1005371	id11008323	dd1000902	id10006284	id4001458	dd1001168	id1020584	id1020584	dd1000538	AX-90327287	AX-90336800	AX-90305326
3	id1021535	id12002375	dd1001539	id1025822	id5002643	dd1001406	id1024159	id1024159	dd1000826	AX-90335455	AX-90365750	AX-90305328
4	id12008293	id12008040	dd1001617	id11004524	id5002651	dd1001484	id1024438	id1024438	dd1001034	AX-90366794	AX-90366794	AX-90305490
5	id12010050	id2005919	dd1001737	id11006037	id6003462	dd1001917	id1025198	id1024441	dd1001049	AX-90408401	AX-90439098	AX-90305605
6	id2002774	id2005983	dd1002143	id12002609	id6016673	dd11000050	id11006192	id3001472	dd1002045	AX-90433951	AX-90450225	AX-90305892
7	id2005562	id8004076	dd11000261	id2006629	id9007743	dd11000054	id11011521	id4001630	dd1002148	AX-90439098	AX-90459836	AX-90305943
8	id2005919	ud2000772	dd11000928	id2008611	wd12001151	dd11000193	id11011535	id6007280	dd1002786	AX-90439704	AX-90502357	AX-90306021
9	id2005983	id1021446	dd11001068	id3002581	id10006499	dd11000264	id3006422	id6012152	dd11000003	AX-90459836	AX-90326977	AX-90306554
10	id4000610	id12002385	dd11001109	id3004082	id3003968	dd11000384	id4001630	id10005841	dd11001261	AX-90466333	AX-90335455	AX-90306592
11	id4006026	id12002401	dd11001186	id3004122	id5013351	dd11000583	id6006363	id1020565	dd11001271	AX-90511618	AX-90406485	AX-90306885
12	id4009294	id2002774	dd3000293	id3004491	id7002489	dd11000923	id6012152	id11006351	dd3000030	AX-90308201	AX-90371455	AX-90306933
13	id4009925	id2005835	dd3000612	id3012211	id7005183	dd11001004	id7004779	id11006355	dd3001061	AX-90309776	AX-90376920	AX-90307060
14	id4010934	id3005190	id10000101	id3012401	id8000432	dd11001149	id7005111	id12005271	dd3001380	AX-90311258	AX-90460478	AX-90307184
15	id5006409	id4010656	id1000026	id4001458	id9005614	dd3000326	dd3001380	id2002969	fd10	AX-90316243	AX-90324599	AX-90307264
16	id5006883	id5007797	id1000051	id5001208	id10000025	dd3000945	fd10	id2008938	id10000193	AX-90320766	AX-90335169	AX-90307540
17	id5007996	id6012347	id10000617	id5002643	id10000805	dd3001297	id10001394	id2012373	id1000057	AX-90321269	AX-90336321	AX-90307568
18	id6012349	id6015680	id1000062	id6003462	id10000939	id10000025	id10001917	id3008173	id10001394	AX-90323328	AX-90340928	AX-90307677
19	id8000022	id7001620	id1000074	id6003912	id10002154	id10000120	id10002916	id3010825	id10001410	AX-90325962	AX-90362768	AX-90307804
20	id8003985	id7001628	id1000080	id6006237	id10002284	id10000741	id1003752	id5013284	id10001506	AX-90329101	AX-90364705	AX-90307812
21	id8004076	id9004278	id10000832	id6011016	id1000232	id10000805	id1005042	id6014756	id10001917	AX-90332652	AX-90369424	AX-90307813
22	id9001147	dd1000593	id1000086	id7000480	id10002518	id10000901	id1005143	id6014779	id10002542	AX-90334035	AX-90372981	AX-90307889
23	id9004480	dd11000928	id10000868	id7005744	id10006284	id10000905	id1005282	id7004459	id10002916	AX-90335413	AX-90378075	AX-90308163
24	ud11000371	id1000026	id10000958	id8004012	id10006809	id10000939	id1005551	dd11000003	id1000327	AX-90335920	AX-90388636	AX-90308201
25	ud2000772	id10003722	id10001071	id9004471	id10007167	id10001180	id1009059	dd3001380	id10003464	AX-90336678	AX-90391416	AX-90308321
26	ud5000441	id10005775	id10001079	id9005614	id1008039	id10001227	id1009076	fd10	id10003476	AX-90344610	AX-90391822	AX-90308322
27	wd8000422	id10006132	id10001870	id9007743	id1008424	id10001730	id1012114	id10002916	id10003525	AX-90345158	AX-90391961	AX-90308339
28	id1000086	id1005158	id10002019	wd12001151	id1010202	id10001734	id1018345	id1000662	id10004257	AX-90350431	AX-90392707	AX-90308466
29	id10006378	id1006616	id10002428	dd11000384	id1013233	id10001741	id1019631	id1001685	id10004468	AX-90353934	AX-90394531	AX-90308851
30	id10006757	id1008449	id10002591	dd11001149	id1015538	id10001882	id1020272	id1004994	id10005617	AX-90360947	AX-90395318	AX-90308884
31	id1005942	id1008573	id10003341	dd3001297	id1015883	id10001923	id1020498	id1005042	id10005841	AX-90373921	AX-90401608	AX-90309034
32	id1008960	id1008797	id10003434	id10000901	id1016563	id10002154	id1020548	id1007927	id1000603	AX-90375146	AX-90410425	AX-90309077
33	id1013563	id1009308	id10003489	id1000232	id1017779	id10002284	id1020640	id1008348	id10006031	AX-90378310	AX-90418443	AX-90309114
34	id1014795	id1012683	id10003514	id10002426	id1017934	id1000232	id1021063	id1009059	id1000661	AX-90381587	AX-90420646	AX-90309205
35	id1021234	id1014687	id10003605	id10006502	id1020823	id1000234	id1024098	id1009754	id1000662	AX-90388134	AX-90433951	AX-90309382
36	id1021483	id1015156	id10003722	id10006659	id1020999	id10002426	id1025034	id1013341	id10006811	AX-90393066	AX-90434848	AX-90309489
37	id1021495	id1015241	id10003724	id10006778	id1021082	id10002438	id1025321	id1014524	id10006844	AX-90394531	AX-90460126	AX-90309498
38	id1021529	id1016806	id10003874	id1009990	id1021528	id10002447	id11005882	id1017934	id10007094	AX-90401608	AX-90464048	AX-90309541
39	id1026181	id1021447	id10003885	id1010202	id11003997	id10002518	id11006306	id1020219	id1000967	AX-90413664	AX-90477818	AX-90309776
40	id1027572	id1021483	id10004368	id1017934	id11004696	id10002840	id11006351	id1020498	id1001320	AX-90431307	AX-90487052	AX-90309902
41	id11002141	id1021495	id10004371	id1019849	id11004934	id10003137	id11011545	id1020617	id1001685	AX-90433588	AX-90490145	AX-90310165
42	id11005589	id1021528	id10004500	id1022458	id11009640	id10003577	id11011548	id1020640	id1001927	AX-90435775	AX-90492175	AX-90310249
43	id11006582	id1021541	id10004606	id1026833	id11011643	id10003644	id12000342	id1020654	id1002120	AX-90436499	AX-90305326	AX-90310341
44	id11006587	id1021724	id10004637	id1027619	id11011673	id10004269	id12004456	id1020721	id1002122	AX-90444103	AX-90305892	AX-90310364
45	id11008212	id11003986	id10004823	id1027620	id12002722	id10004468	id12008143	id1020779	id1002201	AX-90450225	AX-90307677	AX-90310726
46	id11008998	id11005671	id10005775	id11001601	id12005310	id10004483	id2000443	id1021132	id1002456	AX-90452592	AX-90309382	AX-90310953
47	id12002348	id11005935	id10005849	id11004916	id2004761	id10004708	id2001498	id1021350	id1003752	AX-90453590	AX-90311048	AX-90311044
48	id12002385	id11006574	id10005884	id11005017	id2005337	id10004756	id2002081	id1024503	id1003852	AX-90458583	AX-90311630	AX-90311048
49	id12002387	id11006587	id10006132	id11005221	id2006394	id10004774	id2002969	id1025292	id1003929	AX-90458584	AX-90312730	AX-90311055
50	id12002398	id11006619	id10006378	id11005701	id2006629	id10004981	id2008938	id1025321	id1004290	AX-90459092	AX-90313574	AX-90311071
51	id12002401	id11006620	id10006604	id11005866	id2008655	id10005070	id2010709	id1025336	id1004388	AX-90463662	AX-90315776	AX-90311125
52	id12003812	id11007313	id10006757	id11007274	id2010485	id10005703	id2013867	id1026765	id1004994	AX-90463741	AX-90316776	AX-90311189
53	id12006458	id11008227	id10007143	id11009358	id2011110	id10006284	id3001472	id11000751	id1005042	AX-90464048	AX-90318020	AX-90311258
54	id12007362	id11008367	id10007162	id12000326	id2015637	id10006499	id3002653	id11002394	id1005143	AX-90464672	AX-90318984	AX-90311355
55	id12007398	id12002362	id1000974	id12002718	id3001087	id10006502	id3007145	id11003833	id1005282	AX-90466531	AX-90325695	AX-90311514
56	id12007561	id12002387	id1001340	id12004523	id3002886	id10006581	id3008173	id11006192	id1005327	AX-90467410	AX-90326433	AX-90311630
57	id12007996	id12002398	id1001692	id12004563	id3003021	id10006613	id3009249	id11006194	id1005413	AX-90483847	AX-90326544	AX-90311741
58	id12008040	id12002410	id1002863	id12007606	id3004122	id10006626	id3009463	id11006306	id1005551	AX-90485409	AX-90328113	AX-90312072
59	id12008136	id12006504	id1003170	id12007647	id3004123	id10006659	id3010835	id11006325	id1005782	AX-90486489	AX-90329101	AX-90312246
60	id12008204	id12008064	id1003578	id12007680	id3004144	id10006674	id3014658	id11011535	id1006152	AX-90490145	AX-90330977	AX-90312407
61	id12009942	id12009273	id1003789	id12007838	id3004161	id10006778	id4001093	id12000051	id1007927	AX-90504418	AX-90332652	AX-90312471
62	id2002440	id12009644	id1003852	id2003003	id3004290	id10006809	id4005238	id12000342	id1008348	AX-90506240	AX-90333167	AX-90312550
63	id2002757	id12010106	id1004232	id2004814	id3004491	id10006839	id5013212	id12005245	id1008752	AX-90518600	AX-90336053	AX-90312581
64	id2003756	id2001389	id1004788	id2004893	id3005292	id10007111	id6000302	id12005944	id1008755	AX-90305892	AX-90336759	AX-90312583
65	id2004165	id2002025	id1004803	id2005492	id3007732	id10007167	id6003749	id12008143	id1008757	AX-90306592	AX-90336825	AX-90312730
66	id2005044	id2002745	id1004865	id2008601	id3012213	id1000801	id6004800	id2001296	id1009059	AX-90310364	AX-90341440	AX-90312942
67	id2005835	id2002757	id1004870	id2009562	id3012315	id1001291	id6006146	id2001498	id1009071	AX-90311071	AX-90342277	AX-90313121
68	id2006587	id2002820	id1005158	id2011523	id3012401	id1001354	id6008047	id2001676	id1009076	AX-90311514	AX-90343147	AX-90313213
69	id2008547	id2002829	id1005371	id2014616	id3012441	id1002490	id6012159	id2002081	id1009274	AX-90314608	AX-90344686	AX-90313249
70	id2010151	id2008820	id1005652	id3002513	id3015377	id1002635	id6014779	id2003070	id1009647	AX-90318366	AX-90344883	AX-90313287
71	id3001161	id2012561	id1005908	id3002905	id3015434	id1002730	id7002230	id2006841	id1009754	AX-90319487	AX-90345607	AX-90313455
72	id3006664	id2012760	id1005942	id3003859	id4000253	id1003037	id7003987	id2009943	id1010029	AX-90321009	AX-90346331	AX-90313574
73	id3011115	id3001156	id1006616	id3005292	id4000665	id1003840	id8000393	id2015352	id1010545	AX-90322366	AX-90347372	AX-90313748
74	id4000012	id3005755	id1006930	id3007205	id4010488	id1003852	id8006780	id3000014	id1010926	AX-90322510	AX-90348785	AX-90314053
75	id4000104	id3008283	id1007923	id3007740	id5013920	id1003861	id8006929	id3001825	id1011042	AX-90326658	AX-90349691	AX-90314130
76	id4000121	id3014642	id1008090	id3011020	id5013939	id1003920	id8006932	id3006422	id1011045	AX-90326977	AX-90350311	AX-90314197
77	id4005931	id3015060	id1008129	id3012213	id5013964	id1004171	id8007883	id3008123	id1011400	AX-90328610	AX-90352181	AX-90314223
78	id4005997	id3015770	id1008137	id3014373	id6002245	id1004182	id9000185	id3010870	id1012114	AX-90328747	AX-90354364	AX-90314387
79	id4010401	id3016731	id1008177	id3015473	id6003296	id1004242	ud10000717	id3011906	id1012132	AX-90328924	AX-90359608	AX-90314486
80	id4010559	id3017199	id1008209	id4000001	id6003853	id1004548	ud11001030	id3015622	id1012539	AX-90333058	AX-90360505	AX-90314554
81	id4010956	id4000104	id1008222	id4001446	id6003912	id1005182	ud12001028	id4003888	id1013341	AX-90335261	AX-90361614	AX-90314608
82	id4011198	id4000121	id1008245	id4006155	id6004191	id1005334	dd1000149	id4010381	id1013384	AX-90335734	AX-90361891	AX-90314868
83	id5001988	id4001706	id1008449	id4010462	id6004950	id1005670	dd1000538	id5003131	id1013727	AX-90336053	AX-90365509	AX-90315006
84	id5005637	id4002522	id1008472	id4010463	id6005284	id1005794	dd1000826	id5006702	id1014275	AX-90336654	AX-90368308	AX-90315096
85	id5006622	id4005808	id1008482	id4011257	id6005344	id1005894	dd1001034	id5013111	id1014386	AX-90337530	AX-90368574	AX-90315172
86	id5007701	id4005997	id1008485	id5001646	id6005864	id1007293	dd1001049	id6002610	id1014524	AX-90339291	AX-90368867	AX-90315196
87	id5007791	id4006026	id1008573	id5002651	id6011016	id1008039	dd1002045	id6004348	id1014646	AX-90340563	AX-90369256	AX-90315261
88	id5007797	id5000909	id1008705	id5003422	id6011827	id1008182	dd1002148	id6005490	id1014965	AX-90341743	AX-90369501	AX-90315315
89	id5008021	id5008556	id1008797	id5005865	id6013651	id1008424	dd1002786	id6010881	id1014987	AX-90342494	AX-90370924	AX-90315459
90	id5011306	id5014459	id1008960	id5009409	id7002966	id1008916	dd11001261	id6016096	id1015010	AX-90344886	AX-90370958	AX-90315498
91	id6001251	id6006279	id1008998	id5011500	id7005217	id1008997	dd11001271	id7002230	id1015094	AX-90346019	AX-90371238	AX-90315511
92	id6006263	id6006288	id1009047	id5013351	id7005744	id1009405	dd3000030	id7003428	id1015240	AX-90348841	AX-90371581	AX-90315565
93	id6006373	id6006317	id1009226	id5015048	id8004960	id1009877	dd3001061	id7003451	id1015291	AX-90350815	AX-90371794	AX-90315698
94	id6012347	id6011674	id1009308	id6003258	id8006210	id1009990	id10000193	id7003641	id1015931	AX-90351679	AX-90372716	AX-90315707
95	id6013526	id6015109	id1009695	id6003631	id8007709	id1010201	id1000057	id7003643	id1016211	AX-90352611	AX-90373921	AX-90315759
96	id7003530	id6016674	id1010338	id6004982	id9001300	id1010202	id10001410	id7003796	id1016687	AX-90354460	AX-90378310	AX-90315775
97	id7003697	id7002832	id1010697	id6006290	id9001629	id1010289	id10001506	id7003991	id1016801	AX-90355829	AX-90379435	AX-90315776
98	id7003834	id7004579	id1011049	id6011361	id9002069	id1011330	id10002542	id7004779	id1017035	AX-90356727	AX-90381587	AX-90315847
99	id7004583	id7004583	id1011077	id6016598	id9002360	id1011436	id1000327	id7005611	id1017219	AX-90358195	AX-90382099	AX-90315858
100	id7004744	id7004587	id1011647	id6016673	id9003018	id1011522	id10003464	id8001186	id1017265	AX-90358389	AX-90385149	AX-90315909
101	id7006023	id7006020	id1012683	id7002489	id9003020	id1011679	id10003476	id8002648	id1017874	AX-90362998	AX-90385381	AX-90315918
102	id8000256	id8001460	id1012945	id7003399	id9003222	id1012987	id10003525	id8003684	id1017934	AX-90365919	AX-90385699	AX-90316193
103	id8003829	id8003222	id1013563	id7003552	id9007618	id1013126	id10004257	id8005231	id1018342	AX-90368752	AX-90387712	AX-90316243
104	id8006063	id8005736	id1014392	id7004086	id9007780	id1013148	id10004468	id8006910	id1018345	AX-90369424	AX-90388093	AX-90316348
105	id8006796	id9001772	id1014414	id7005922	ud10000659	id1013166	id10005617	id8006929	id1018375	AX-90369630	AX-90388687	AX-90316664
106	id9003120	id9002462	id1014497	id8006258	ud11000676	id1013233	id1000603	id9000185	id1019165	AX-90371335	AX-90388848	AX-90316762
107	id9007005	id9003100	id1014501	id8007122	ud12000265	id1013343	id10006031	id9000186	id1019237	AX-90373828	AX-90389614	AX-90316776
108	ud12000286	id9003120	id1014639	id9002433	ud2000654	id1014639	id1000661	ud10000806	id1019631	AX-90374157	AX-90390584	AX-90316850
109	ud2000905	id9004432	id1014687	id9002997	ud3000766	id1014866	id1000662	ud11001030	id1019659	AX-90378075	AX-90392043	AX-90316854
110	ud4001087	id9004951	id1014795	id9003020	wd10001879	id1014882	id10006811	ud11001321	id1019829	AX-90380321	AX-90392102	AX-90316917
111	ud4001394	ud11000208	id1014866	id9007618	wd11002132	id1014929	id10006844	ud12001028	id1020060	AX-90381994	AX-90394200	AX-90316971
112	wd6000197	ud4001498	id1014974	id9007624	wd12001183	id1014957	id10007094	ud3001338	id1020204	AX-90382009	AX-90394312	AX-90317206
113	dd1000902	ud5000441	id1015094	ud10000471	wd7001906	id1015538	id1000967	ud4000467	id1020214	AX-90386520	AX-90394819	AX-90317209
114	dd1001539	ud8001711	id1015106	ud10000659	wd7003257	id1015785	id1001320	ud8001664	id1020219	AX-90387176	AX-90395280	AX-90317535
115	dd1001617	wd10000603	id1015116	ud3000766		id1015883	id1001927	wd12004235	id1020272	AX-90388713	AX-90395942	AX-90317699
116	dd1001737	wd1000801	id1015156	ud9000528		id1015908	id1002120		id1020280	AX-90391040	AX-90397111	AX-90317989
117	dd1002143	wd12004105	id1015174	wd12001183		id1015948	id1002122		id1020319	AX-90391822	AX-90397169	AX-90318020
118	dd11000261	wd5002088	id1015241	wd7002925		id1016300	id1002201		id1020345	AX-90392078	AX-90399529	AX-90318283
119	dd11001068	wd6000197	id1015258	wd7003257		id1016563	id1002456		id1020355	AX-90392323	AX-90399832	AX-90318334
120	dd11001109	wd9002036	id1015878	wd9002267		id1017141	id1003852		id1020413	AX-90393631	AX-90401438	AX-90318366
121	dd11001186		id1015883	dd1000887		id1017779	id1003929		id1020498	AX-90394566	AX-90402438	AX-90318493
122	dd3000293		id1015917	dd1001168		id1017934	id1004290		id1020513	AX-90394819	AX-90402526	AX-90318507
123	dd3000612		id1016322	dd1001406		id1018462	id1004388		id1020529	AX-90395020	AX-90402974	AX-90318650
124	id10000101		id1016604	dd1001484		id1018955	id1004994		id1020532	AX-90395793	AX-90403797	AX-90318681
125	id1000026		id1016806	dd1001917		id1019008	id1005327		id1020548	AX-90396881	AX-90404777	AX-90318743
126	id1000051		id1016878	dd11000050		id1019830	id1005413		id1020565	AX-90402819	AX-90404905	AX-90318925
127	id10000617		id1016928	dd11000054		id1019849	id1005782		id1020584	AX-90403869	AX-90405841	AX-90318984
128	id1000062		id1017963	dd11000193		id1020588	id1006152		id1020617	AX-90405652	AX-90406181	AX-90319085
129	id1000074		id1018389	dd11000264		id1020807	id1007927		id1020640	AX-90406485	AX-90406909	AX-90319354
130	id1000080		id1019071	dd11000583		id1020823	id1008752		id1020654	AX-90417364	AX-90408725	AX-90319487
131	id10000832		id1019230	dd11000923		id1020838	id1008755		id1020681	AX-90418180	AX-90414515	AX-90319630
132	id10000868		id1019829	dd11001004		id1020873	id1008757		id1020721	AX-90418443	AX-90417900	AX-90319971
133	id10000958		id1020628	dd3000326		id1020999	id1009071		id1020753	AX-90418459	AX-90418288	AX-90320176
134	id10001071		id1021234	dd3000945		id1021054	id1009274		id1020766	AX-90418599	AX-90419803	AX-90320304
135	id10001079		id1021417	id10000120		id1021082	id1009647		id1020779	AX-90418689	AX-90421079	AX-90320439
136	id10001870		id1021424	id10000741		id1021216	id1010029		id1020804	AX-90420235	AX-90424585	AX-90320542
137	id10002019		id1021446	id10000905		id1021259	id1010545		id1020921	AX-90422936	AX-90425236	AX-90320570
138	id10002428		id1021447	id10001180		id1021279	id1010926		id1020932	AX-90424095	AX-90428178	AX-90320710
139	id10002591		id1021461	id10001227		id1021353	id1011042		id1020943	AX-90424585	AX-90428197	AX-90320766
140	id10003341		id1021469	id10001730		id1021528	id1011045		id1020972	AX-90426927	AX-90430684	AX-90320883
141	id10003434		id1021483	id10001734		id1021616	id1011400		id1021063	AX-90429679	AX-90431141	AX-90320944
142	id10003489		id1021495	id10001741		id1021621	id1012132		id1021075	AX-90431003	AX-90432700	AX-90320968
143	id10003514		id1021528	id10001882		id1021670	id1012539		id1021101	AX-90431141	AX-90432837	AX-90321009
144	id10003605		id1021529	id10001923		id1022458	id1013384		id1021107	AX-90431890	AX-90433255	AX-90321044
145	id10003724		id1021531	id10002284		id1023234	id1013727		id1021132	AX-90433953	AX-90434165	AX-90321073
146	id10003874		id1021535	id1000234		id1023500	id1014275		id1021303	AX-90435294	AX-90434180	AX-90321098
147	id10003885		id1021541	id10002438		id1023592	id1014386		id1021328	AX-90440836	AX-90436005	AX-90321180
148	id10004368		id1021553	id10002447		id1024110	id1014524		id1021350	AX-90442928	AX-90437101	AX-90321200
149	id10004371		id1021616	id10002840		id1024438	id1014646		id1021687	AX-90443280	AX-90437585	AX-90321233
150	id10004500		id1021630	id10003137		id1024810	id1014965		id1021918	AX-90443979	AX-90437815	AX-90321240
151	id10004606		id1021724	id10003577		id1025822	id1014987		id1021920	AX-90444744	AX-90440654	AX-90321269
152	id10004637		id1021726	id10003644		id1025981	id1015010		id1022519	AX-90447016	AX-90441791	AX-90321753
153	id10004823		id1022102	id10004269		id1026236	id1015094		id1023689	AX-90450447	AX-90444586	AX-90321826
154	id10005849		id1023259	id10004468		id1026609	id1015240		id1023883	AX-90451863	AX-90448055	AX-90322017
155	id10005884		id1023847	id10004483		id1026833	id1015291		id1024098	AX-90452991	AX-90450617	AX-90322036
156	id10006604		id1024033	id10004708		id1027164	id1015931		id1024159	AX-90455733	AX-90451171	AX-90322195
157	id10007143		id1025222	id10004756		id1027376	id1016211		id1024340	AX-90456408	AX-90452991	AX-90322319
158	id10007162		id1026016	id10004774		id1027529	id1016687		id1024417	AX-90460161	AX-90453114	AX-90322366
159	id1000974		id1026164	id10004981		id1027592	id1016801		id1024438	AX-90460230	AX-90453858	AX-90322510
160	id1001340		id1026181	id10005070		id1027619	id1017035		id1024441	AX-90463531	AX-90457845	AX-90322638
161	id1001692		id1026755	id10005703		id1027620	id1017219		id1024443	AX-90465439	AX-90458369	AX-90322731
162	id1002863		id1026776	id10006581		id1027637	id1017265		id1024499	AX-90468734	AX-90458578	AX-90322819
163	id1003170		id1026986	id10006613		id1027639	id1017874		id1024503	AX-90470550	AX-90458584	AX-90322847
164	id1003578		id1027572	id10006626		id1027928	id1018342		id1024538	AX-90474333	AX-90459665	AX-90322935
165	id1003789		id1027898	id10006674		id1028213	id1018375		id1024587	AX-90474635	AX-90461018	AX-90323153
166	id1003852		id1028221	id10006839		id1028636	id1019165		id1024606	AX-90475626	AX-90462282	AX-90323178
167	id1004232		id11000243	id10007111		id11000524	id1019237		id1024803	AX-90477565	AX-90465251	AX-90323186
168	id1004788		id11000702	id1000801		id11000885	id1019659		id1025004	AX-90478716	AX-90465645	AX-90323222
169	id1004803		id11000751	id1001291		id11001104	id1019829		id1025008	AX-90482521	AX-90466276	AX-90323226
170	id1004865		id11001155	id1001354		id11001601	id1020060		id1025034	AX-90484495	AX-90466333	AX-90323328
171	id1004870		id11001254	id1002490		id11001975	id1020214		id1025077	AX-90485986	AX-90466423	AX-90323383
172	id1005652		id11001271	id1002635		id11002064	id1020280		id1025176	AX-90486691	AX-90467178	AX-90323666
173	id1005908		id11001507	id1002730		id11002137	id1020319		id1025198	AX-90488005	AX-90467351	AX-90323676
174	id1006930		id11002141	id1003037		id11002436	id1020345		id1025284	AX-90488545	AX-90467354	AX-90323703
175	id1007923		id11002175	id1003840		id11002496	id1020355		id1025292	AX-90488641	AX-90468735	AX-90323747
176	id1008090		id11002519	id1003852		id11002707	id1020413		id1025321	AX-90490267	AX-90469066	AX-90324272
177	id1008129		id11002629	id1003861		id11002765	id1020513		id1025336	AX-90490853	AX-90470853	AX-90324599
178	id1008137		id11003177	id1003920		id11003006	id1020529		id1025417	AX-90493153	AX-90472346	AX-90324709
179	id1008177		id11003392	id1004171		id11003058	id1020532		id1025848	AX-90494116	AX-90472954	AX-90324882
180	id1008209		id11003833	id1004182		id11003121	id1020654		id1025881	AX-90494230	AX-90475124	AX-90325130
181	id1008222		id11003986	id1004242		id11003274	id1020681		id1026642	AX-90497501	AX-90476605	AX-90325227
182	id1008245		id11004701	id1004548		id11003691	id1020753		id1026652	AX-90498530	AX-90478500	AX-90325266
183	id1008472		id11005150	id1005182		id11003729	id1020766		id1026740	AX-90498532	AX-90479729	AX-90325596
184	id1008482		id11005221	id1005334		id11003997	id1020804		id1026765	AX-90499694	AX-90480090	AX-90325668
185	id1008485		id11005589	id1005670		id11004086	id1020921		id1026845	AX-90501174	AX-90480533	AX-90325695
186	id1008705		id11005671	id1005794		id11004353	id1020932		id1027388	AX-90504216	AX-90481082	AX-90325706
187	id1008998		id11005935	id1005894		id11004506	id1020943		id1027416	AX-90504254	AX-90481303	AX-90325962
188	id1009047		id11006323	id1007293		id11004524	id1020972		id1027526	AX-90504449	AX-90482225	AX-90325979
189	id1009226		id11006574	id1008182		id11004572	id1021075		id1027596	AX-90504687	AX-90483862	AX-90326140
190	id1009695		id11006582	id1008916		id11004583	id1021101		id11000175	AX-90504690	AX-90484268	AX-90326305
191	id1010338		id11006587	id1008997		id11004696	id1021107		id11000181	AX-90504833	AX-90486489	AX-90326433
192	id1010697		id11006610	id1009405		id11004708	id1021132		id11000702	AX-90506249	AX-90486853	AX-90326449
193	id1011049		id11006619	id1009877		id11004795	id1021303		id11000751	AX-90506418	AX-90489644	AX-90326489
194	id1011077		id11006620	id1010201		id11004899	id1021328		id11001000	AX-90507865	AX-90490485	AX-90326544
195	id1011647		id11006650	id1010289		id11004903	id1021687		id11002141	AX-90511547	AX-90496077	AX-90326563
196	id1012945		id11007137	id1011330		id11004916	id1021918		id11002394	AX-90513989	AX-90496471	AX-90326658
197	id1014392		id11007267	id1011436		id11004934	id1021920		id11003460	AX-90514160	AX-90496626	AX-90326729
198	id1014414		id11007313	id1011522		id11005000	id1022519		id11003833	AX-90515772	AX-90496828	AX-90326739
199	id1014497		id11007518	id1011679		id11005017	id1023689		id11004386	AX-90516512	AX-90498275	AX-90326818
200	id1014501		id11007600	id1012987		id11005021	id1023883		id11005411	AX-90516634	AX-90498280	AX-90326863
201	id1014639		id11007616	id1013126		id11005062	id1024340		id11005882	AX-90517246	AX-90498530	AX-90326935
202	id1014866		id11007779	id1013148		id11005112	id1024417		id11006072	AX-90520510	AX-90499694	AX-90326977
203	id1014974		id11007909	id1013166		id11005221	id1024443		id11006110	AX-90522359	AX-90499737	AX-90327054
204	id1015094		id11007953	id1013343		id11005256	id1024499		id11006160	AX-90524438	AX-90499997	AX-90327287
205	id1015106		id11007967	id1014639		id11005563	id1024503		id11006192	AX-90305605	AX-90501701	AX-90327289
206	id1015116		id11008212	id1014866		id11005571	id1024538		id11006194	AX-90307184	AX-90502259	AX-90327457
207	id1015174		id11008227	id1014882		id11005701	id1024587		id11006306	AX-90307812	AX-90503130	AX-90327509
208	id1015258		id11008323	id1014929		id11005745	id1024606		id11006321	AX-90307813	AX-90506166	AX-90327577
209	id1015878		id11008367	id1014957		id11005811	id1024803		id11006325	AX-90308163	AX-90506240	AX-90327623
210	id1015883		id11008998	id1015538		id11005866	id1025004		id11006335	AX-90308322	AX-90508596	AX-90327831
211	id1015917		id11009548	id1015785		id11005922	id1025008		id11006351	AX-90309205	AX-90509824	AX-90327860
212	id1016322		id11009905	id1015908		id11006037	id1025077		id11006355	AX-90310249	AX-90511073	AX-90327867
213	id1016604		id11009951	id1015948		id11006060	id1025176		id11006357	AX-90310953	AX-90512039	AX-90327909
214	id1016878		id11009984	id1016300		id11006179	id1025284		id11006557	AX-90311125	AX-90512445	AX-90328113
215	id1016928		id11010400	id1017141		id11006737	id1025417		id11007064	AX-90312550	AX-90512857	AX-90328204
216	id1017963		id11010717	id1018462		id11007274	id1025848		id11007154	AX-90312581	AX-90515900	AX-90328255
217	id1018389		id11011136	id1018955		id11007289	id1025881		id11007204	AX-90312730	AX-90516512	AX-90328277
218	id1019071		id11011165	id1019008		id11007727	id1026642		id11007248	AX-90313213	AX-90517246	AX-90328340
219	id1019230		id11011367	id1019830		id11008325	id1026652		id11008390	AX-90313455	AX-90519563	AX-90328548
220	id1019829		id11011550	id1020588		id11008384	id1026740		id11009438	AX-90313574	AX-90519629	AX-90328610
221	id1020628		id11011609	id1020807		id11008401	id1026845		id11010354	AX-90314197	AX-90523501	AX-90328747
222	id1021417		id12001223	id1020838		id11009358	id1027388		id11010364	AX-90314868	AX-90523730	AX-90328761
223	id1021424		id12002318	id1020873		id11009640	id1027416		id11011521	AX-90315172	AX-90523782	AX-90328924
224	id1021447		id12002323	id1021054		id11010206	id1027526		id11011535	AX-90315759	AX-90523873	AX-90329079
225	id1021461		id12002348	id1021216		id11010447	id1027596		id11011545	AX-90315775		AX-90329101
226	id1021469		id12002362	id1021259		id11011165	id11000175		id11011548	AX-90315909		AX-90329103
227	id1021531		id12002375	id1021279		id11011576	id11000181		id11011672	AX-90316193		AX-90329248
228	id1021553		id12002385	id1021353		id11011643	id11000702		id11011692	AX-90316917		AX-90329329
229	id1021616		id12002387	id1021528		id11011673	id11001000		id12000051	AX-90316971		AX-90329651
230	id1021630		id12002398	id1021616		id12000006	id11002141		id12000252	AX-90321044		AX-90329694
231	id1021726		id12002401	id1021621		id12000150	id11003460		id12000342	AX-90322319		AX-90329718
232	id1022102		id12002410	id1021670		id12000326	id11004386		id12000732	AX-90322638		AX-90329723
233	id1023259		id12002472	id1023234		id12001164	id11005411		id12001231	AX-90322847		AX-90329860
234	id1023847		id12002844	id1023500		id12001550	id11006072		id12001724	AX-90323666		AX-90330035
235	id1024033		id12003812	id1023592		id12001726	id11006110		id12001905	AX-90324272		AX-90330221
236	id1025222		id12004088	id1024110		id12002232	id11006160		id12001946	AX-90326863		AX-90330303
237	id1026016		id12004173	id1024438		id12002576	id11006194		id12002453	AX-90327623		AX-90330436
238	id1026164		id12004938	id1024810		id12002594	id11006321		id12003140	AX-90327867		AX-90330516
239	id1026755		id12005096	id1025981		id12002609	id11006335		id12003147	AX-90329694		AX-90330783
240	id1026776		id12005107	id1026236		id12002718	id11006355		id12003217	AX-90331369		AX-90330943
241	id1026986		id12005196	id1026609		id12002722	id11006357		id12004456	AX-90331390		AX-90330977
242	id1027898		id12006453	id1027164		id12003015	id11006557		id12005245	AX-90332346		AX-90331369
243	id1028221		id12006458	id1027376		id12003050	id11007064		id12005271	AX-90332837		AX-90331390
244	id11000243		id12006504	id1027529		id12003126	id11007154		id12005321	AX-90333088		AX-90331447
245	id11000702		id12006532	id1027592		id12003608	id11007204		id12005944	AX-90333841		AX-90331578
246	id11000751		id12006773	id1027637		id12003704	id11007248		id12006035	AX-90335888		AX-90331610
247	id11001155		id12006827	id1027639		id12004261	id11008390		id12006178	AX-90336825		AX-90331720
248	id11001254		id12007136	id1027928		id12004308	id11009438		id12006659	AX-90337359		AX-90331843
249	id11001271		id12007189	id1028213		id12004423	id11010354		id12007429	AX-90340085		AX-90331970
250	id11001507		id12007362	id1028636		id12004432	id11010364		id12007513	AX-90340555		AX-90332092
251	id11002175		id12007391	id11000524		id12004500	id11011672		id12007520	AX-90340811		AX-90332251
252	id11002519		id12007398	id11000885		id12004523	id11011692		id12007609	AX-90341440		AX-90332346
253	id11002629		id12007417	id11001104		id12004560	id12000252		id12007616	AX-90341885		AX-90332529
254	id11003177		id12007429	id11001975		id12004563	id12000732		id12008143	AX-90342096		AX-90332652
255	id11003392		id12007434	id11002064		id12004737	id12001231		id12008596	AX-90342380		AX-90332724
256	id11003833		id12007455	id11002137		id12004741	id12001724		id12009100	AX-90343326		AX-90332837
257	id11004701		id12007504	id11002436		id12004951	id12001905		id12009488	AX-90343428		AX-90333040
258	id11005150		id12007520	id11002496		id12005131	id12001946		id12010084	AX-90343628		AX-90333058
259	id11005221		id12007561	id11002707		id12005310	id12002453		id2000424	AX-90343650		AX-90333088
260	id11006323		id12007601	id11002765		id12005900	id12003140		id2000442	AX-90344065		AX-90333167
261	id11006574		id12007605	id11003006		id12005927	id12003147		id2000443	AX-90344411		AX-90333211
262	id11006610		id12007948	id11003058		id12006045	id12003217		id2000637	AX-90347523		AX-90333235
263	id11006619		id12007996	id11003121		id12006169	id12005321		id2001296	AX-90348110		AX-90333299
264	id11006620		id12008006	id11003274		id12006176	id12006035		id2001306	AX-90349691		AX-90333354
265	id11006650		id12008040	id11003691		id12006496	id12006178		id2001481	AX-90350204		AX-90333426
266	id11007137		id12008047	id11003729		id12006578	id12006659		id2001498	AX-90350804		AX-90333461
267	id11007267		id12008063	id11004086		id12006818	id12007429		id2001676	AX-90351621		AX-90333504
268	id11007518		id12008064	id11004353		id12007128	id12007513		id2001772	AX-90353673		AX-90333600
269	id11007600		id12008136	id11004506		id12007136	id12007520		id2002081	AX-90357962		AX-90333841
270	id11007616		id12008204	id11004572		id12007606	id12007609		id2002230	AX-90359437		AX-90334035
271	id11007779		id12008293	id11004583		id12007636	id12007616		id2002438	AX-90359509		AX-90334226
272	id11007909		id12008363	id11004708		id12007647	id12008596		id2002728	AX-90360505		AX-90334247
273	id11007953		id12008370	id11004795		id12007680	id12009100		id2002969	AX-90361042		AX-90334702
274	id11007967		id12008514	id11004899		id12007697	id12009488		id2003000	AX-90361149		AX-90334904
275	id11008323		id12009273	id11004903		id12007838	id12010084		id2003070	AX-90361891		AX-90334961
276	id11009548		id12009414	id11005000		id12008064	id2000424		id2003094	AX-90362493		AX-90334983
277	id11009905		id12009644	id11005021		id12008435	id2000442		id2003461	AX-90364837		AX-90335169
278	id11009951		id12009842	id11005062		id12008554	id2000637		id2003870	AX-90366969		AX-90335261
279	id11009984		id12009927	id11005112		id12009089	id2001306		id2004222	AX-90368016		AX-90335413
280	id11010400		id12009942	id11005256		id12009223	id2001481		id2005063	AX-90368036		AX-90335455
281	id11010717		id12010012	id11005563		id12009446	id2001772		id2005104	AX-90368119		AX-90335734
282	id11011136		id12010050	id11005571		id12009853	id2002230		id2005719	AX-90369190		AX-90335888
283	id11011165		id12010084	id11005745		id2000080	id2002438		id2006207	AX-90370869		AX-90335920
284	id11011367		id12010106	id11005811		id2000181	id2002728		id2006438	AX-90372716		AX-90336047
285	id11011550		id2000258	id11005922		id2000627	id2003000		id2006841	AX-90373207		AX-90336053
286	id11011609		id2000463	id11006060		id2001185	id2003094		id2007608	AX-90374893		AX-90336308
287	id12001223		id2001296	id11006179		id2001535	id2003461		id2007757	AX-90374979		AX-90336321
288	id12002318		id2001389	id11006737		id2002516	id2003870		id2007907	AX-90378553		AX-90336367
289	id12002323		id2001711	id11007289		id2003003	id2004222		id2008325	AX-90379403		AX-90336406
290	id12002375		id2001727	id11007727		id2004275	id2005063		id2008393	AX-90379435		AX-90336597
291	id12002410		id2001940	id11008325		id2004552	id2005104		id2008536	AX-90379895		AX-90336654
292	id12002472		id2002020	id11008384		id2004761	id2005719		id2008554	AX-90380308		AX-90336678
293	id12002844		id2002025	id11008401		id2004814	id2006207		id2008780	AX-90380671		AX-90336759
294	id12004088		id2002440	id11010206		id2004893	id2006438		id2008938	AX-90383265		AX-90336800
295	id12004173		id2002717	id11010447		id2005337	id2006841		id2009003	AX-90384259		AX-90336825
296	id12004938		id2002745	id11011165		id2005368	id2007608		id2009032	AX-90385538		AX-90336829
297	id12005096		id2002757	id11011576		id2005435	id2007757		id2009210	AX-90386547		AX-90337201
298	id12005107		id2002774	id11011673		id2005462	id2007907		id2009315	AX-90386567		AX-90337240
299	id12005196		id2002820	id12000006		id2005492	id2008325		id2009396	AX-90387231		AX-90337347
300	id12006453		id2002829	id12000150		id2005652	id2008393		id2009943	AX-90388896		AX-90337359
301	id12006532		id2003314	id12001164		id2005746	id2008536		id2010264	AX-90389312		AX-90337468
302	id12006773		id2003324	id12001550		id2005994	id2008554		id2010302	AX-90389543		AX-90337530
303	id12006827		id2003756	id12001726		id2006052	id2008780		id2010376	AX-90390476		AX-90337597
304	id12007136		id2004165	id12002232		id2006093	id2009003		id2010610	AX-90390564		AX-90337791
305	id12007189		id2004281	id12002576		id2006306	id2009032		id2010709	AX-90390584		AX-90337840
306	id12007391		id2004821	id12002594		id2006394	id2009210		id2010808	AX-90390716		AX-90337988
307	id12007417		id2004984	id12002722		id2006621	id2009315		id2012373	AX-90391086		AX-90338193
308	id12007429		id2005044	id12003015		id2006629	id2009396		id2012406	AX-90391961		AX-90338449
309	id12007434		id2005416	id12003050		id2007217	id2009943		id2012530	AX-90392082		AX-90338503
310	id12007455		id2005562	id12003126		id2007243	id2010264		id2012638	AX-90392228		AX-90338516
311	id12007504		id2005707	id12003608		id2007757	id2010302		id2012860	AX-90392383		AX-90338619
312	id12007520		id2005835	id12003704		id2007907	id2010376		id2013126	AX-90392392		AX-90338661
313	id12007601		id2005919	id12004261		id2008469	id2010610		id2013654	AX-90392745		AX-90338742
314	id12007605		id2005983	id12004308		id2008594	id2010808		id2013867	AX-90392765		AX-90338869
315	id12007948		id2005993	id12004423		id2008601	id2012373		id2013906	AX-90393933		AX-90339176
316	id12008006		id2006587	id12004432		id2008611	id2012406		id2014316	AX-90394410		AX-90339265
317	id12008047		id2007448	id12004500		id2008655	id2012530		id2014927	AX-90395321		AX-90339291
318	id12008063		id2007554	id12004560		id2008712	id2012638		id2014942	AX-90395548		AX-90339383
319	id12008363		id2008547	id12004737		id2009562	id2012860		id2015029	AX-90395562		AX-90339635
320	id12008370		id2008820	id12004741		id2010156	id2013126		id2015352	AX-90395937		AX-90339649
321	id12008514		id2010151	id12004951		id2010169	id2013654		id2015430	AX-90396062		AX-90339741
322	id12009414		id2010502	id12005131		id2010332	id2013906		id2015750	AX-90396110		AX-90339832
323	id12009842		id2010563	id12005900		id2010485	id2014316		id2016213	AX-90397580		AX-90339917
324	id12009927		id2010653	id12005927		id2011110	id2014927		id3000014	AX-90397642		AX-90339930
325	id12010012		id2011065	id12006045		id2011211	id2014942		id3001242	AX-90399327		AX-90339986
326	id12010084		id2011296	id12006169		id2011523	id2015029		id3001441	AX-90399589		AX-90340000
327	id2000258		id2011833	id12006176		id2011559	id2015430		id3001472	AX-90399649		AX-90340003
328	id2000463		id2011968	id12006496		id2012462	id2015750		id3001513	AX-90399813		AX-90340046
329	id2001296		id2012561	id12006578		id2012864	id2016213		id3001600	AX-90400112		AX-90340085
330	id2001711		id2012639	id12006818		id2012873	id3000014		id3001645	AX-90400326		AX-90340109
331	id2001727		id2012760	id12007128		id2012949	id3001242		id3001825	AX-90400652		AX-90340306
332	id2001940		id2013038	id12007136		id2013820	id3001441		id3001964	AX-90402862		AX-90340493
333	id2002020		id2013078	id12007636		id2014059	id3001513		id3002653	AX-90403280		AX-90340510
334	id2002717		id2013459	id12007697		id2014179	id3001600		id3003048	AX-90403747		AX-90340541
335	id2002745		id2014457	id12008064		id2014616	id3001645		id3003238	AX-90403797		AX-90340555
336	id2002829		id2014476	id12008435		id2014622	id3001964		id3003401	AX-90404542		AX-90340563
337	id2003314		id2015130	id12008554		id2014846	id3003048		id3003462	AX-90404648		AX-90340758
338	id2003324		id2015186	id12009089		id2015172	id3003238		id3004281	AX-90406807		AX-90340791
339	id2004281		id2015199	id12009223		id2015332	id3003401		id3004631	AX-90407158		AX-90340811
340	id2004821		id2015215	id12009446		id2015477	id3003462		id3005554	AX-90407409		AX-90340870
341	id2004984		id2015228	id12009853		id2015637	id3004281		id3005717	AX-90407442		AX-90340928
342	id2005416		id2016073	id2000080		id2016271	id3004631		id3006422	AX-90408144		AX-90341038
343	id2005707		id2016157	id2000181		id2016483	id3005554		id3007145	AX-90408475		AX-90341083
344	id2005993		id2016196	id2000627		id3000620	id3005717		id3007205	AX-90408984		AX-90341196
345	id2007448		id2016258	id2001185		id3000747	id3007205		id3007372	AX-90409540		AX-90341198
346	id2007554		id3000257	id2001535		id3000791	id3007372		id3007419	AX-90409598		AX-90341407
347	id2010502		id3000265	id2002516		id3000810	id3007419		id3007461	AX-90409935		AX-90341440
348	id2010563		id3000306	id2004275		id3000853	id3007461		id3007651	AX-90411915		AX-90341712
349	id2010653		id3000394	id2004552		id3000946	id3007651		id3008094	AX-90413070		AX-90341743
350	id2011065		id3000429	id2004761		id3001087	id3008094		id3008123	AX-90414107		AX-90341835
351	id2011296		id3000620	id2005368		id3001160	id3008154		id3008154	AX-90416285		AX-90341885
352	id2011833		id3000846	id2005435		id3001940	id3008208		id3008173	AX-90416292		AX-90342096
353	id2011968		id3001156	id2005462		id3002513	id3008316		id3008208	AX-90416956		AX-90342127
354	id2012639		id3001161	id2005652		id3002549	id3008702		id3008316	AX-90417198		AX-90342277
355	id2013038		id3001214	id2005746		id3002581	id3008990		id3008702	AX-90418794		AX-90342361
356	id2013078		id3001336	id2005994		id3002779	id3009369		id3008990	AX-90420589		AX-90342380
357	id2013459		id3001476	id2006052		id3002886	id3009763		id3009249	AX-90423366		AX-90342494
358	id2014457		id3001693	id2006093		id3002905	id3009774		id3009369	AX-90423403		AX-90342567
359	id2014476		id3001758	id2006306		id3002956	id3010685		id3009463	AX-90423630		AX-90342903
360	id2015130		id3002052	id2006621		id3003000	id3010738		id3009763	AX-90423755		AX-90342986
361	id2015186		id3002191	id2007217		id3003021	id3010836		id3009774	AX-90424544		AX-90343059
362	id2015199		id3002581	id2007243		id3003640	id3011155		id3010685	AX-90424695		AX-90343147
363	id2015215		id3002653	id2007757		id3003827	id3011890		id3010738	AX-90425739		AX-90343181
364	id2015228		id3002814	id2007907		id3003859	id3012315		id3010825	AX-90426545		AX-90343326
365	id2016073		id3002844	id2008469		id3003968	id3012383		id3010835	AX-90427432		AX-90343329
366	id2016157		id3003340	id2008594		id3004082	id3012411		id3010836	AX-90428621		AX-90343428
367	id2016196		id3003667	id2008655		id3004122	id3012547		id3010870	AX-90428733		AX-90343519
368	id2016258		id3003684	id2008712		id3004123	id3012897		id3011155	AX-90428977		AX-90343628
369	id3000257		id3003688	id2010156		id3004143	id3013172		id3011890	AX-90429067		AX-90343638
370	id3000265		id3003689	id2010169		id3004144	id3013713		id3011906	AX-90429136		AX-90343650
371	id3000306		id3003696	id2010332		id3004161	id3013804		id3012315	AX-90429387		AX-90344030
372	id3000394		id3004540	id2011211		id3004173	id3014096		id3012383	AX-90430397		AX-90344065
373	id3000429		id3004598	id2011559		id3004251	id3014654		id3012411	AX-90430929		AX-90344411
374	id3000620		id3004604	id2012462		id3004262	id3014787		id3012547	AX-90431235		AX-90344429
375	id3000846		id3004618	id2012864		id3004290	id3015622		id3012897	AX-90431308		AX-90344452
376	id3001214		id3004620	id2012873		id3004302	id3015792		id3013172	AX-90431875		AX-90344536
377	id3001336		id3004753	id2012949		id3004351	id3016116		id3013713	AX-90431948		AX-90344594
378	id3001476		id3004763	id2013820		id3004369	id3016201		id3013804	AX-90431998		AX-90344610
379	id3001693		id3004831	id2014059		id3004379	id3016292		id3014096	AX-90432762		AX-90344686
380	id3001758		id3004884	id2014179		id3004489	id3016728		id3014654	AX-90433483		AX-90344737
381	id3002052		id3005083	id2014622		id3004491	id3016758		id3014658	AX-90434491		AX-90344743
382	id3002191		id3005190	id2014846		id3004506	id3016816		id3014787	AX-90434833		AX-90344883
383	id3002581		id3005349	id2015172		id3004534	id3017084		id3015622	AX-90434912		AX-90344886
384	id3002653		id3005755	id2015332		id3004542	id3017329		id3015792	AX-90435719		AX-90344933
385	id3002814		id3006321	id2015477		id3005076	id3017842		id3016116	AX-90435928		AX-90344975
386	id3002844		id3006664	id2016271		id3005273	id4000274		id3016201	AX-90436005		AX-90344988
387	id3003340		id3007475	id2016483		id3005292	id4000455		id3016292	AX-90436059		AX-90345158
388	id3003667		id3007796	id3000620		id3005346	id4000494		id3016728	AX-90436163		AX-90345591
389	id3003684		id3008283	id3000747		id3006120	id4000788		id3016758	AX-90436848		AX-90345607
390	id3003688		id3008453	id3000791		id3006832	id4000949		id3016816	AX-90437071		AX-90346019
391	id3003689		id3008628	id3000810		id3006890	id4000950		id3017084	AX-90437764		AX-90346256
392	id3003696		id3009273	id3000853		id3006904	id4001160		id3017329	AX-90437815		AX-90346331
393	id3004540		id3009959	id3000946		id3007205	id4001759		id3017842	AX-90438393		AX-90346333
394	id3004598		id3009961	id3001160		id3007635	id4001938		id4000274	AX-90438662		AX-90346390
395	id3004604		id3009967	id3001940		id3007731	id4002030		id4000455	AX-90438859		AX-90346464
396	id3004618		id3010291	id3002549		id3007732	id4002145		id4000494	AX-90440123		AX-90346490
397	id3004620		id3010360	id3002779		id3007740	id4002505		id4000788	AX-90441226		AX-90346641
398	id3004753		id3010402	id3002956		id3007755	id4002512		id4000949	AX-90441791		AX-90346884
399	id3004763		id3010405	id3003000		id3008442	id4002627		id4000950	AX-90441947		AX-90346944
400	id3004831		id3010409	id3003021		id3008667	id4003858		id4001093	AX-90442356		AX-90347068
401	id3004884		id3010495	id3003640		id3010343	id4003882		id4001160	AX-90443331		AX-90347129
402	id3005083		id3010720	id3003827		id3010370	id4003888		id4001630	AX-90444200		AX-90347136
403	id3005190		id3010782	id3004143		id3010398	id4004457		id4001759	AX-90444586		AX-90347159
404	id3005349		id3010843	id3004173		id3010403	id4004510		id4001938	AX-90444688		AX-90347205
405	id3006321		id3010914	id3004251		id3010869	id4004780		id4002030	AX-90445889		AX-90347372
406	id3007475		id3011115	id3004262		id3010981	id4005093		id4002145	AX-90449753		AX-90347385
407	id3007796		id3011832	id3004302		id3011020	id4005736		id4002505	AX-90449990		AX-90347523
408	id3008453		id3012102	id3004351		id3011061	id4006138		id4002512	AX-90451047		AX-90347547
409	id3008628		id3012185	id3004369		id3011260	id4006250		id4002627	AX-90451259		AX-90347744
410	id3009273		id3012425	id3004379		id3011756	id4007195		id4003858	AX-90452989		AX-90347848
411	id3009959		id3012480	id3004489		id3011960	id4007511		id4003882	AX-90453114		AX-90347961
412	id3009961		id3012584	id3004506		id3011965	id4007520		id4003888	AX-90453145		AX-90348110
413	id3009967		id3013812	id3004534		id3012197	id4007536		id4004457	AX-90453166		AX-90348433
414	id3010291		id3014642	id3004542		id3012201	id4007665		id4004510	AX-90453776		AX-90348572
415	id3010360		id3015060	id3005076		id3012211	id4007761		id4004780	AX-90454453		AX-90348660
416	id3010402		id3015402	id3005273		id3012213	id4007762		id4005093	AX-90454638		AX-90348785
417	id3010405		id3015690	id3005346		id3012223	id4007941		id4005238	AX-90454835		AX-90348841
418	id3010409		id3015699	id3006120		id3012248	id4008149		id4005736	AX-90454920		AX-90348965
419	id3010495		id3015770	id3006832		id3012315	id4008357		id4006138	AX-90455004		AX-90349092
420	id3010720		id3016691	id3006890		id3012401	id4008361		id4006250	AX-90455430		AX-90349113
421	id3010782		id3016731	id3006904		id3012441	id4009184		id4007195	AX-90455838		AX-90349249
422	id3010843		id3016979	id3007635		id3012503	id4009189		id4007511	AX-90456133		AX-90349276
423	id3010914		id3017002	id3007731		id3012557	id4009196		id4007520	AX-90456805		AX-90349479
424	id3011832		id3017199	id3007755		id3012630	id4009236		id4007536	AX-90457066		AX-90349605
425	id3012102		id3017455	id3008442		id3012648	id4009334		id4007665	AX-90463522		AX-90349691
426	id3012185		id3017586	id3008667		id3012661	id4009575		id4007761	AX-90463546		AX-90349884
427	id3012425		id3017724	id3010343		id3013805	id4009600		id4007762	AX-90463679		AX-90350204
428	id3012480		id3017866	id3010370		id3013860	id4010381		id4007941	AX-90464709		AX-90350218
429	id3012584		id3018085	id3010398		id3014087	id4010574		id4008149	AX-90464748		AX-90350294
430	id3013812		id3018557	id3010403		id3014172	id4010590		id4008357	AX-90465855		AX-90350311
431	id3015402		id4000012	id3010869		id3014373	id4011112		id4008361	AX-90466276		AX-90350358
432	id3015690		id4000024	id3010981		id3014383	id4011479		id4009184	AX-90466423		AX-90350393
433	id3015699		id4000104	id3011061		id3014612	id4011482		id4009189	AX-90467373		AX-90350431
434	id3015770		id4000118	id3011260		id3014665	id5000376		id4009196	AX-90468308		AX-90350594
435	id3016691		id4000121	id3011756		id3014861	id5000575		id4009236	AX-90468931		AX-90350636
436	id3016979		id4000610	id3011960		id3015337	id5001516		id4009334	AX-90470062		AX-90350804
437	id3017002		id4001098	id3011965		id3015377	id5001633		id4009575	AX-90471172		AX-90350815
438	id3017455		id4001221	id3012197		id3015434	id5001796		id4009600	AX-90471545		AX-90350864
439	id3017586		id4001474	id3012201		id3015473	id5001884		id4010381	AX-90471610		AX-90350962
440	id3017724		id4001490	id3012223		id3015479	id5002519		id4010574	AX-90472081		AX-90351172
441	id3017866		id4001532	id3012248		id3015512	id5002662		id4010590	AX-90474611		AX-90351194
442	id3018085		id4001651	id3012503		id3015641	id5002903		id4011112	AX-90474832		AX-90351321
443	id3018557		id4001706	id3012557		id3017388	id5003134		id4011479	AX-90475081		AX-90351475
444	id4000024		id4001753	id3012630		id3018387	id5003141		id4011482	AX-90475352		AX-90351604
445	id4000118		id4002522	id3012648		id3018424	id5003169		id5000376	AX-90475425		AX-90351620
446	id4001098		id4002822	id3012661		id4000001	id5003732		id5000575	AX-90475652		AX-90351621
447	id4001221		id4002870	id3013805		id4000114	id5003824		id5001516	AX-90476151		AX-90351679
448	id4001474		id4003567	id3013860		id4000120	id5003839		id5001633	AX-90476364		AX-90351752
449	id4001490		id4004166	id3014087		id4000139	id5006061		id5001796	AX-90476605		AX-90351974
450	id4001532		id4004183	id3014172		id4000183	id5006357		id5001884	AX-90476977		AX-90352181
451	id4001651		id4004292	id3014383		id4000194	id5006603		id5002519	AX-90477444		AX-90352199
452	id4001753		id4004392	id3014612		id4000253	id5007029		id5002662	AX-90477656		AX-90352278
453	id4002822		id4004526	id3014665		id4000333	id5007860		id5002903	AX-90477952		AX-90352291
454	id4002870		id4004547	id3014861		id4000598	id5007916		id5003131	AX-90478996		AX-90352349
455	id4003567		id4004654	id3015337		id4000655	id5008986		id5003134	AX-90479586		AX-90352355
456	id4004166		id4005761	id3015377		id4000665	id5009280		id5003141	AX-90479756		AX-90352362
457	id4004183		id4005808	id3015434		id4000668	id5011891		id5003169	AX-90480384		AX-90352405
458	id4004292		id4005835	id3015479		id4000769	id5012755		id5003732	AX-90480439		AX-90352492
459	id4004392		id4005860	id3015512		id4000788	id5013111		id5003824	AX-90480486		AX-90352611
460	id4004526		id4005931	id3015641		id4000840	id5013136		id5003839	AX-90481171		AX-90352845
461	id4004547		id4005996	id3017388		id4000942	id5013166		id5006061	AX-90481250		AX-90352912
462	id4004654		id4005997	id3018387		id4001092	id5013276		id5006357	AX-90482446		AX-90352949
463	id4005761		id4006026	id3018424		id4001212	id5013298		id5006603	AX-90483128		AX-90353112
464	id4005808		id4007322	id4000114		id4001244	id5013775		id5006702	AX-90483751		AX-90353124
465	id4005835		id4007429	id4000120		id4001446	id5013939		id5007029	AX-90484355		AX-90353170
466	id4005860		id4007556	id4000139		id4001458	id5014573		id5007860	AX-90484627		AX-90353426
467	id4005996		id4007779	id4000183		id4002060	id5014702		id5007916	AX-90484761		AX-90353618
468	id4007322		id4007844	id4000194		id4002083	id6000872		id5008986	AX-90484991		AX-90353673
469	id4007429		id4008114	id4000253		id4002112	id6002494		id5009280	AX-90485721		AX-90353833
470	id4007556		id4008118	id4000333		id4002428	id6002556		id5011891	AX-90486069		AX-90353934
471	id4007779		id4008416	id4000598		id4002447	id6002942		id5012755	AX-90486386		AX-90354039
472	id4007844		id4008951	id4000655		id4003640	id6003109		id5013111	AX-90487357		AX-90354067
473	id4008114		id4009294	id4000668		id4003643	id6003216		id5013136	AX-90487733		AX-90354364
474	id4008118		id4009329	id4000769		id4003708	id6003300		id5013166	AX-90487970		AX-90354388
475	id4008416		id4009507	id4000788		id4003715	id6003498		id5013212	AX-90489029		AX-90354460
476	id4008951		id4009925	id4000840		id4003870	id6003587		id5013276	AX-90490033		AX-90354478
477	id4009329		id4010049	id4000942		id4003894	id6003635		id5013284	AX-90490108		AX-90354745
478	id4009507		id4010283	id4001092		id4005525	id6003829		id5013298	AX-90492030		AX-90354989
479	id4010049		id4010401	id4001212		id4005895	id6004055		id5013775	AX-90492175		AX-90355023
480	id4010283		id4010464	id4001244		id4006098	id6004189		id5013939	AX-90492320		AX-90355059
481	id4010464		id4010497	id4002060		id4006155	id6004348		id5014573	AX-90492661		AX-90355159
482	id4010497		id4010550	id4002083		id4006363	id6004435		id5014702	AX-90493196		AX-90355457
483	id4010550		id4010559	id4002112		id4007370	id6004564		id6000302	AX-90493275		AX-90355549
484	id4010590		id4010590	id4002428		id4007378	id6004650		id6000872	AX-90493966		AX-90355608
485	id4010693		id4010656	id4002447		id4007431	id6004735		id6002494	AX-90496247		AX-90355732
486	id4010791		id4010693	id4003640		id4007764	id6004764		id6002556	AX-90496314		AX-90355829
487	id4010813		id4010791	id4003643		id4008467	id6004787		id6002610	AX-90497017		AX-90356305
488	id4010894		id4010813	id4003708		id4008486	id6004840		id6002942	AX-90499233		AX-90356340
489	id4010913		id4010894	id4003715		id4008536	id6004843		id6003109	AX-90500024		AX-90356481
490	id4010924		id4010913	id4003870		id4008759	id6004856		id6003216	AX-90500076		AX-90356727
491	id4010984		id4010924	id4003894		id4008833	id6004957		id6003300	AX-90500456		AX-90356779
492	id4010990		id4010934	id4005525		id4009183	id6005071		id6003498	AX-90501705		AX-90356829
493	id4011099		id4010956	id4005895		id4009591	id6006268		id6003587	AX-90501724		AX-90356839
494	id4011196		id4010984	id4006098		id4009592	id6006288		id6003635	AX-90502259		AX-90357072
495	id4011274		id4010990	id4006363		id4009603	id6006400		id6003749	AX-90504358		AX-90357118
496	id4011594		id4011099	id4007370		id4009648	id6006725		id6003829	AX-90504369		AX-90357325
497	id4011610		id4011196	id4007378		id4009701	id6006808		id6004055	AX-90506491		AX-90357477
498	id4011674		id4011198	id4007431		id4009764	id6007277		id6004189	AX-90506563		AX-90357878
499	id4011767		id4011274	id4007764		id4010137	id6007315		id6004348	AX-90507343		AX-90357962
500	id4011774		id4011594	id4008467		id4010140	id6007335		id6004435	AX-90508175		AX-90357999
501	id5000200		id4011610	id4008486		id4010278	id6007429		id6004564	AX-90508731		AX-90358195
502	id5000423		id4011674	id4008536		id4010292	id6007505		id6004650	AX-90509824		AX-90358389
503	id5000513		id4011767	id4008759		id4010447	id6007721		id6004735	AX-90510500		AX-90358417
504	id5000713		id4011774	id4008833		id4010462	id6008546		id6004764	AX-90510700		AX-90358422
505	id5000896		id5000200	id4009183		id4010463	id6008810		id6004787	AX-90510745		AX-90358536
506	id5000910		id5000423	id4009591		id4010488	id6009432		id6004800	AX-90511076		AX-90358548
507	id5000982		id5000513	id4009592		id4010490	id6010523		id6004840	AX-90512445		AX-90358562
508	id5001208		id5000713	id4009603		id4010730	id6010881		id6004843	AX-90514374		AX-90358808
509	id5001254		id5000896	id4009648		id4010913	id6011166		id6004856	AX-90515119		AX-90359303
510	id5001307		id5000909	id4009701		id4011244	id6011555		id6004957	AX-90515344		AX-90359437
511	id5001434		id5000910	id4009764		id4011257	id6011804		id6005071	AX-90516451		AX-90359444
512	id5001667		id5000982	id4010137		id4011338	id6012254		id6005490	AX-90517170		AX-90359509
513	id5001713		id5001208	id4010140		id4011354	id6012754		id6006146	AX-90517362		AX-90359608
514	id5001796		id5001254	id4010278		id4011478	id6014007		id6006268	AX-90518635		AX-90359913
515	id5001801		id5001307	id4010292		id4012104	id6014737		id6006288	AX-90518932		AX-90360292
516	id5001849		id5001434	id4010447		id5001208	id6014756		id6006363	AX-90519213		AX-90360491
517	id5002111		id5001667	id4010490		id5001469	id6014772		id6006400	AX-90519365		AX-90360505
518	id5002219		id5001713	id4010730		id5001481	id6015266		id6006725	AX-90519564		AX-90360553
519	id5002517		id5001796	id4010913		id5001646	id6016096		id6006808	AX-90519914		AX-90360565
520	id5002687		id5001801	id4011244		id5002336	id6016129		id6007277	AX-90520060		AX-90360593
521	id5002957		id5001849	id4011338		id5002448	id6016222		id6007280	AX-90520966		AX-90360947
522	id5003089		id5001988	id4011354		id5002625	id7001148		id6007315	AX-90521702		AX-90360949
523	id5003117		id5002111	id4011478		id5002643	id7001212		id6007335	AX-90522214		AX-90361004
524	id5003221		id5002219	id4012104		id5002651	id7001610		id6007429	AX-90522530		AX-90361029
525	id5003225		id5002517	id5001469		id5002705	id7001740		id6007505	AX-90522566		AX-90361042
526	id5003449		id5002687	id5001481		id5002993	id7001843		id6007721	AX-90523250		AX-90361149
527	id5004222		id5002957	id5002336		id5003206	id7001878		id6008047	AX-90523335		AX-90361300
528	id5005642		id5003089	id5002448		id5003303	id7002214		id6008546	AX-90523782		AX-90361302
529	id5005662		id5003117	id5002625		id5003407	id7002642		id6008810	AX-90523889		AX-90361512
530	id5005842		id5003221	id5002705		id5003422	id7002708		id6009432	AX-90524617		AX-90361614
531	id5006118		id5003225	id5002993		id5003452	id7002711		id6010523	AX-90525117		AX-90361719
532	id5006173		id5003449	id5003206		id5003845	id7002842		id6010881	AX-90525705		AX-90361782
533	id5006363		id5004222	id5003303		id5003992	id7002921		id6011166	AX-90305213		AX-90361891
534	id5006627		id5005637	id5003407		id5004227	id7003060		id6011555	AX-90305326		AX-90362080
535	id5006637		id5005642	id5003452		id5004277	id7003591		id6011804	AX-90305328		AX-90362105
536	id5007457		id5005662	id5003845		id5004597	id7003695		id6012152	AX-90305490		AX-90362204
537	id5007703		id5005842	id5003992		id5004796	id7003813		id6012159	AX-90305943		AX-90362353
538	id5007944		id5006118	id5004227		id5005179	id7003991		id6012254	AX-90306021		AX-90362419
539	id5007962		id5006173	id5004277		id5005848	id7005212		id6012754	AX-90306554		AX-90362493
540	id5008133		id5006363	id5004597		id5005865	id7005565		id6014007	AX-90306885		AX-90362578
541	id5008408		id5006409	id5004796		id5005876	id8001168		id6014737	AX-90306933		AX-90362689
542	id5008494		id5006622	id5005179		id5005951	id8001695		id6014756	AX-90307060		AX-90362768
543	id5008561		id5006627	id5005848		id5006622	id8002553		id6014772	AX-90307264		AX-90362777
544	id5008611		id5006637	id5005876		id5006707	id8002648		id6014779	AX-90307540		AX-90362783
545	id5009221		id5006883	id5005951		id5008723	id8004012		id6015266	AX-90307568		AX-90362998
546	id5009556		id5007457	id5006622		id5008916	id8004543		id6016096	AX-90307804		AX-90363009
547	id5010052		id5007701	id5006707		id5009409	id8004620		id6016129	AX-90307889		AX-90363226
548	id5010685		id5007703	id5008723		id5009622	id8005231		id6016222	AX-90308321		AX-90363827
549	id5010735		id5007791	id5008916		id5010594	id8005378		id7001148	AX-90308339		AX-90364037
550	id5011174		id5007797	id5009622		id5011069	id8005679		id7001212	AX-90308466		AX-90364175
551	id5011268		id5007944	id5010594		id5011081	id8006473		id7001610	AX-90308851		AX-90364254
552	id5011402		id5007962	id5011069		id5011500	id8006777		id7001740	AX-90308884		AX-90364317
553	id5011414		id5007996	id5011081		id5011592	id8006908		id7001843	AX-90309034		AX-90364693
554	id5011834		id5008021	id5011592		id5013276	id8006912		id7001878	AX-90309077		AX-90364705
555	id5012001		id5008133	id5013276		id5013336	id8007002		id7002214	AX-90309114		AX-90364804
556	id5012134		id5008408	id5013336		id5013351	id8007026		id7002230	AX-90309489		AX-90364837
557	id5013309		id5008494	id5013385		id5013385	id8007218		id7002642	AX-90309498		AX-90365079
558	id5013679		id5008556	id5013579		id5013579	id8007269		id7002708	AX-90309541		AX-90365082
559	id5013730		id5008561	id5013645		id5013645	id8007511		id7002711	AX-90309902		AX-90365325
560	id5013733		id5008611	id5013759		id5013759	id9000031		id7002842	AX-90310165		AX-90365439
561	id5014410		id5009221	id5013835		id5013835	id9000183		id7002921	AX-90310341		AX-90365509
562	id5014482		id5009556	id5013868		id5013868	id9000396		id7003060	AX-90310726		AX-90365731
563	id6001376		id5010052	id5013940		id5013920	id9000427		id7003428	AX-90311044		AX-90365750
564	id6001528		id5010685	id5013998		id5013939	id9000616		id7003451	AX-90311055		AX-90365919
565	id6003327		id5010735	id5014034		id5013940	id9000776		id7003591	AX-90311189		AX-90365938
566	id6003543		id5011174	id5014482		id5013964	id9000783		id7003641	AX-90311355		AX-90366365
567	id6004221		id5011268	id5014697		id5013998	id9000948		id7003643	AX-90311741		AX-90366794
568	id6004348		id5011306	id5015018		id5014034	id9001384		id7003695	AX-90312072		AX-90366969
569	id6004379		id5011402	id5015021		id5014482	id9001489		id7003796	AX-90312246		AX-90367007
570	id6004548		id5011414	id6000003		id5014697	id9001762		id7003813	AX-90312407		AX-90367446
571	id6005425		id5011834	id6001843		id5015018	id9001780		id7003987	AX-90312471		AX-90367664
572	id6005591		id5012001	id6001885		id5015021	id9002627		id7003991	AX-90312583		AX-90368016
573	id6006207		id5012134	id6001888		id5015048	id9002972		id7004459	AX-90312942		AX-90368036
574	id6006235		id5013309	id6001912		id6000003	id9002977		id7004779	AX-90313121		AX-90368119
575	id6006237		id5013679	id6001988		id6001843	id9003625		id7005111	AX-90313249		AX-90368133
576	id6006288		id5013730	id6002031		id6001885	id9003813		id7005212	AX-90313287		AX-90368162
577	id6006755		id5013733	id6002123		id6001888	id9005712		id7005565	AX-90313748		AX-90368168
578	id6007344		id5014410	id6003108		id6001912	id9006219		id7005611	AX-90314053		AX-90368224
579	id6007423		id5014459	id6003109		id6001988	id9006773		id8000393	AX-90314130		AX-90368308
580	id6007883		id5014482	id6003135		id6002031	id9006997		id8001168	AX-90314223		AX-90368323
581	id6009292		id6001251	id6003138		id6002123	id9007037		id8001186	AX-90314387		AX-90368339
582	id6010546		id6001376	id6003563		id6002245	id9007204		id8001695	AX-90314486		AX-90368345
583	id6010718		id6001528	id6003575		id6003108	ud10000307		id8002553	AX-90314554		AX-90368541
584	id6010768		id6003327	id6003591		id6003109	ud10000781		id8002648	AX-90315006		AX-90368561
585	id6010778		id6003543	id6003915		id6003135	ud10000806		id8003684	AX-90315096		AX-90368574
586	id6011302		id6004221	id6004034		id6003138	ud10001291		id8004012	AX-90315196		AX-90368635
587	id6011361		id6004348	id6004046		id6003258	ud1000346		id8004543	AX-90315261		AX-90368752
588	id6011710		id6004379	id6004061		id6003296	ud1001310		id8004620	AX-90315315		AX-90368867
589	id6012291		id6004548	id6004078		id6003462	ud11001037		id8005231	AX-90315459		AX-90368973
590	id6012315		id6005425	id6004170		id6003563	ud2001083		id8005378	AX-90315498		AX-90369028
591	id6012319		id6005591	id6004189		id6003575	ud3000438		id8005679	AX-90315511		AX-90369063
592	id6012412		id6006207	id6004292		id6003591	ud3000561		id8006473	AX-90315565		AX-90369117
593	id6012563		id6006235	id6004308		id6003631	ud3001338		id8006777	AX-90315698		AX-90369157
594	id6013029		id6006237	id6004375		id6003853	ud3001356		id8006780	AX-90315707		AX-90369190
595	id6013527		id6006263	id6004397		id6003912	ud4000107		id8006908	AX-90315847		AX-90369256
596	id6013966		id6006279	id6004457		id6003915	ud4000465		id8006910	AX-90315858		AX-90369278
597	id6014058		id6006288	id6004984		id6004034	ud5000340		id8006912	AX-90315918		AX-90369362
598	id6015552		id6006317	id6005063		id6004046	ud5000850		id8006929	AX-90316348		AX-90369424
599	id6015583		id6006373	id6005374		id6004061	ud7000430		id8006932	AX-90316664		AX-90369501
600	id6015680		id6006755	id6005439		id6004078	ud7000438		id8007002	AX-90316762		AX-90369630
601	id6015809		id6007344	id6005480		id6004170	ud7001053		id8007026	AX-90316850		AX-90369844
602	id6016129		id6007423	id6005695		id6004189	ud7001215		id8007218	AX-90316854		AX-90369887
603	id6016244		id6007883	id6005828		id6004191	ud7001482		id8007269	AX-90317206		AX-90370400
604	id6016336		id6009292	id6005887		id6004292	ud8000071		id8007511	AX-90317209		AX-90370466
605	id6016601		id6010546	id6006155		id6004308	ud8000457		id8007883	AX-90317535		AX-90370528
606	id6016723		id6010718	id6006187		id6004375	ud8000587		id9000031	AX-90317699		AX-90370869
607	id6016729		id6010768	id6006458		id6004397	wd10000607		id9000183	AX-90317989		AX-90370924
608	id6016797		id6010778	id6007306		id6004457	wd10002236		id9000185	AX-90318283		AX-90370958
609	id6016952		id6011302	id6007321		id6004950	wd11000960		id9000186	AX-90318334		AX-90371116
610	id7000208		id6011361	id6007423		id6004982	wd2001906		id9000396	AX-90318493		AX-90371142
611	id7000950		id6011674	id6007778		id6004984	wd3001416		id9000427	AX-90318507		AX-90371238
612	id7001003		id6011710	id6007883		id6005063	wd3001856		id9000616	AX-90318650		AX-90371278
613	id7001091		id6012291	id6008106		id6005284	wd6000312		id9000776	AX-90318681		AX-90371335
614	id7001620		id6012315	id6008197		id6005344	wd6000699		id9000783	AX-90318743		AX-90371455
615	id7001628		id6012319	id6008273		id6005374	wd6003011		id9000948	AX-90318925		AX-90371459
616	id7001630		id6012347	id6008308		id6005439	wd7000693		id9001384	AX-90319085		AX-90371581
617	id7001679		id6012349	id6008672		id6005480	wd7001384		id9001489	AX-90319354		AX-90371767
618	id7002374		id6012412	id6009512		id6005695	wd7002914		id9001762	AX-90319630		AX-90371794
619	id7002393		id6012563	id6009778		id6005828	wd8000458		id9001780	AX-90319971		AX-90371847
620	id7002442		id6013029	id6009821		id6005864	wd9002337		id9002627	AX-90320176		AX-90372023
621	id7002499		id6013526	id6009967		id6005887			id9002972	AX-90320304		AX-90372597
622	id7002637		id6013527	id6010030		id6006155			id9002977	AX-90320439		AX-90372616
623	id7002907		id6013966	id6010119		id6006187			id9003625	AX-90320542		AX-90372716
624	id7002911		id6014058	id6010562		id6006237			id9003813	AX-90320570		AX-90372885
625	id7002991		id6015109	id6011011		id6006290			id9005712	AX-90320710		AX-90372981
626	id7003055		id6015552	id6011097		id6006458			id9006219	AX-90320883		AX-90373071
627	id7003667		id6015583	id6011211		id6007306			id9006773	AX-90320944		AX-90373138
628	id7004195		id6015680	id6011380		id6007321			id9006997	AX-90320968		AX-90373198
629	id7004309		id6015809	id6011525		id6007423			id9007037	AX-90321073		AX-90373207
630	id7004541		id6016129	id6012371		id6007778			id9007204	AX-90321098		AX-90373534
631	id7004579		id6016244	id6012650		id6007883			ud10000307	AX-90321180		AX-90373624
632	id7004604		id6016336	id6013084		id6008106			ud10000717	AX-90321200		AX-90373696
633	id7004626		id6016601	id6013938		id6008197			ud10000781	AX-90321233		AX-90373828
634	id7004807		id6016674	id6014007		id6008273			ud10000806	AX-90321240		AX-90373921
635	id7004870		id6016723	id6014020		id6008308			ud10001291	AX-90321753		AX-90374011
636	id7005036		id6016729	id6016657		id6008672			ud1000346	AX-90321826		AX-90374030
637	id7005484		id6016797	id6016975		id6009512			ud1001310	AX-90322017		AX-90374090
638	id7005694		id6016952	id6016985		id6009778			ud11001030	AX-90322036		AX-90374157
639	id8000763		id7000208	id6017015		id6009821			ud11001037	AX-90322195		AX-90374170
640	id8001271		id7000950	id7000564		id6009967			ud11001321	AX-90322731		AX-90374219
641	id8001613		id7001003	id7000698		id6010030			ud12001028	AX-90322819		AX-90374630
642	id8001846		id7001091	id7000898		id6010119			ud2001083	AX-90322935		AX-90374658
643	id8002960		id7001620	id7000950		id6010562			ud3000438	AX-90323153		AX-90374680
644	id8003009		id7001628	id7001441		id6011011			ud3000561	AX-90323178		AX-90374893
645	id8003117		id7001630	id7001620		id6011016			ud3001338	AX-90323186		AX-90374979
646	id8003336		id7001679	id7001961		id6011097			ud3001356	AX-90323222		AX-90375001
647	id8003456		id7002374	id7002055		id6011211			ud4000107	AX-90323226		AX-90375008
648	id8003690		id7002393	id7002442		id6011361			ud4000465	AX-90323383		AX-90375069
649	id8003694		id7002442	id7002466		id6011380			ud4000467	AX-90323676		AX-90375146
650	id8003897		id7002499	id7002472		id6011525			ud5000340	AX-90323703		AX-90375252
651	id8003899		id7002637	id7002523		id6011827			ud5000850	AX-90323747		AX-90375584
652	id8003996		id7002832	id7002544		id6012371			ud7000430	AX-90324709		AX-90375643
653	id8004049		id7002907	id7002943		id6012650			ud7000438	AX-90324882		AX-90375720
654	id8004229		id7002911	id7003072		id6013084			ud7001053	AX-90325130		AX-90376788
655	id8004627		id7002991	id7003088		id6013651			ud7001215	AX-90325227		AX-90376920
656	id8004641		id7003055	id7003285		id6013938			ud7001482	AX-90325266		AX-90376937
657	id8005363		id7003530	id7003315		id6014007			ud8000071	AX-90325596		AX-90377188
658	id8005478		id7003667	id7003373		id6014020			ud8000457	AX-90325668		AX-90377802
659	id8005494		id7003697	id7003385		id6016598			ud8000587	AX-90325706		AX-90377864
660	id8005698		id7003834	id7003530		id6016657			ud8001664	AX-90325979		AX-90377925
661	id8005841		id7004195	id7004299		id6016673			wd10000607	AX-90326140		AX-90378075
662	id8005891		id7004309	id7004609		id6016975			wd10002236	AX-90326305		AX-90378079
663	id8006327		id7004541	id7004886		id6016985			wd11000960	AX-90326433		AX-90378141
664	id8006401		id7004579	id7004930		id6017015			wd12004235	AX-90326449		AX-90378310
665	id8006795		id7004583	id7005050		id7000480			wd2001906	AX-90326489		AX-90378411
666	id8007166		id7004587	id7005052		id7000564			wd3001416	AX-90326563		AX-90378553
667	id8007167		id7004604	id7005142		id7000698			wd3001856	AX-90326729		AX-90378809
668	id8007239		id7004626	id7005307		id7000898			wd6000312	AX-90326739		AX-90378894
669	id9000571		id7004744	id7005599		id7000950			wd6000699	AX-90326818		AX-90379015
670	id9001183		id7004807	id7005649		id7001441			wd6003011	AX-90326935		AX-90379024
671	id9001308		id7004870	id7005695		id7001620			wd7000693	AX-90327054		AX-90379204
672	id9001566		id7005036	id7005716		id7001961			wd7001384	AX-90327289		AX-90379283
673	id9001898		id7005484	id7006185		id7002055			wd7002914	AX-90327457		AX-90379403
674	id9002272		id7005694	id8000192		id7002442			wd8000458	AX-90327509		AX-90379435
675	id9002358		id7006020	id8000370		id7002466			wd9002337	AX-90327577		AX-90379752
676	id9003084		id7006023	id8000432		id7002472				AX-90327831		AX-90379763
677	id9003100		id8000022	id8000826		id7002489				AX-90327860		AX-90379852
678	id9003172		id8000256	id8001788		id7002523				AX-90327909		AX-90379863
679	id9003639		id8000763	id8001914		id7002544				AX-90328204		AX-90379895
680	id9003809		id8001271	id8001936		id7002943				AX-90328255		AX-90380022
681	id9004247		id8001460	id8001979		id7002966				AX-90328277		AX-90380033
682	id9004278		id8001613	id8002026		id7003072				AX-90328340		AX-90380076
683	id9004281		id8001846	id8002098		id7003088				AX-90328548		AX-90380136
684	id9004432		id8002960	id8002325		id7003285				AX-90328761		AX-90380308
685	id9004520		id8003009	id8002328		id7003315				AX-90329079		AX-90380321
686	id9005337		id8003117	id8002560		id7003373				AX-90329103		AX-90380357
687	id9005712		id8003222	id8003684		id7003385				AX-90329248		AX-90380671
688	id9005894		id8003336	id8003915		id7003399				AX-90329329		AX-90380692
689	id9006076		id8003456	id8004123		id7003530				AX-90329651		AX-90380918
690	id9006635		id8003690	id8004178		id7003552				AX-90329718		AX-90380930
691	id9006686		id8003694	id8004261		id7004086				AX-90329723		AX-90381077
692	id9007160		id8003829	id8004319		id7004299				AX-90329860		AX-90381122
693	id9007315		id8003897	id8004344		id7004609				AX-90330035		AX-90381209
694	id9007327		id8003899	id8004475		id7004886				AX-90330221		AX-90381221
695	id9007421		id8003985	id8004627		id7004930				AX-90330303		AX-90381309
696	id9007736		id8003996	id8004850		id7005050				AX-90330436		AX-90381331
697	ud10000181		id8004049	id8004960		id7005052				AX-90330516		AX-90381587
698	ud10000806		id8004076	id8005973		id7005142				AX-90330783		AX-90381641
699	ud1000087		id8004229	id8006184		id7005183				AX-90330943		AX-90381681
700	ud11000095		id8004627	id8006748		id7005217				AX-90331447		AX-90381820
701	ud11000368		id8004641	id8006767		id7005307				AX-90331578		AX-90381994
702	ud11000987		id8005363	id8006795		id7005599				AX-90331610		AX-90382009
703	ud11001321		id8005478	id8006897		id7005649				AX-90331720		AX-90382049
704	ud12000334		id8005494	id8006912		id7005695				AX-90331843		AX-90382054
705	ud12001113		id8005698	id8007300		id7005716				AX-90331970		AX-90382099
706	ud12001117		id8005736	id8007858		id7005744				AX-90332092		AX-90382154
707	ud12001155		id8005841	id9000016		id7005922				AX-90332251		AX-90382158
708	ud12001523		id8005891	id9000750		id7006185				AX-90332529		AX-90382403
709	ud2000432		id8006063	id9001039		id8000192				AX-90332724		AX-90382576
710	ud3000489		id8006327	id9001539		id8000370				AX-90333040		AX-90382682
711	ud3000511		id8006401	id9001567		id8000432				AX-90333211		AX-90383011
712	ud3001189		id8006795	id9001629		id8000826				AX-90333235		AX-90383144
713	ud4000280		id8006796	id9001849		id8001788				AX-90333299		AX-90383174
714	ud4001498		id8007166	id9001904		id8001914				AX-90333354		AX-90383265
715	ud4002030		id8007167	id9002051		id8001936				AX-90333426		AX-90383300
716	ud4002090		id8007239	id9002098		id8001979				AX-90333461		AX-90383428
717	ud4002241		id9000571	id9002130		id8002026				AX-90333504		AX-90383589
718	ud5000331		id9001147	id9002186		id8002098				AX-90333600		AX-90383811
719	ud5000705		id9001183	id9002564		id8002325				AX-90334226		AX-90383860
720	ud7000436		id9001308	id9002901		id8002328				AX-90334247		AX-90383920
721	ud7000660		id9001566	id9002967		id8002560				AX-90334702		AX-90384035
722	ud7001260		id9001772	id9003021		id8003684				AX-90334904		AX-90384113
723	ud7002147		id9001898	id9003046		id8003915				AX-90334961		AX-90384229
724	ud8000180		id9002272	id9003057		id8004012				AX-90334983		AX-90384259
725	ud8000960		id9002358	id9003596		id8004123				AX-90336047		AX-90384369
726	ud8001295		id9002462	id9004345		id8004178				AX-90336308		AX-90384385
727	ud9001186		id9003084	id9005175		id8004261				AX-90336367		AX-90384457
728	wd1000197		id9003100	id9005249		id8004319				AX-90336406		AX-90384522
729	wd10002036		id9003120	id9005289		id8004344				AX-90336597		AX-90384580
730	wd10003790		id9003172	id9006290		id8004475				AX-90336800		AX-90384902
731	wd1000425		id9003639	id9006448		id8004627				AX-90336829		AX-90385025
732	wd11002439		id9003809	id9006967		id8004850				AX-90337201		AX-90385149
733	wd11002630		id9004247	id9006980		id8004960				AX-90337240		AX-90385375
734	wd12000044		id9004278	id9006991		id8005973				AX-90337347		AX-90385381
735	wd12003566		id9004281	id9007184		id8006184				AX-90337468		AX-90385448
736	wd3001877		id9004432	id9007421		id8006210				AX-90337597		AX-90385538
737	wd4002014		id9004480	id9007596		id8006258				AX-90337791		AX-90385553
738	wd6001045		id9004520	id9007608		id8006748				AX-90337840		AX-90385604
739	wd7002493		id9004951	id9007627		id8006767				AX-90337988		AX-90385637
740	wd8000298		id9005337	id9007649		id8006795				AX-90338193		AX-90385649
741	wd8001897		id9005712	ud10000218		id8006897				AX-90338449		AX-90385658
742	wd8002484		id9005894	ud10001167		id8006912				AX-90338503		AX-90385699
743	wd8002804		id9006076	ud1000598		id8007122				AX-90338516		AX-90385843
744	wd8003271		id9006635	ud1000711		id8007300				AX-90338619		AX-90385844
745	wd9000725		id9006686	ud1001310		id8007709				AX-90338661		AX-90385876
746	wd9002054		id9007005	ud11000675		id8007858				AX-90338742		AX-90385912
747			id9007160	ud11000836		id9000016				AX-90338869		AX-90385945
748			id9007315	ud12001205		id9000750				AX-90339176		AX-90385991
749			id9007327	ud12001360		id9001039				AX-90339265		AX-90386027
750			id9007421	ud12001370		id9001300				AX-90339383		AX-90386131
751			id9007736	ud2000314		id9001539				AX-90339635		AX-90386358
752			ud10000181	ud2000612		id9001567				AX-90339649		AX-90386520
753			ud10000806	ud2000654		id9001629				AX-90339741		AX-90386521
754			ud1000087	ud2000665		id9001849				AX-90339832		AX-90386547
755			ud11000095	ud2001743		id9001904				AX-90339917		AX-90386567
756			ud11000208	ud3000464		id9002051				AX-90339930		AX-90386607
757			ud11000368	ud4000017		id9002069				AX-90339986		AX-90386635
758			ud11000371	ud4000092		id9002098				AX-90340000		AX-90386777
759			ud11000987	ud4001552		id9002130				AX-90340003		AX-90386907
760			ud11001321	ud5000467		id9002186				AX-90340046		AX-90387093
761			ud12000286	ud6000430		id9002360				AX-90340109		AX-90387176
762			ud12000334	ud6000435		id9002433				AX-90340306		AX-90387231
763			ud12001113	ud6000918		id9002564				AX-90340493		AX-90387540
764			ud12001117	ud6001296		id9002901				AX-90340510		AX-90387543
765			ud12001155	ud7000878		id9002967				AX-90340541		AX-90387712
766			ud12001523	ud7001151		id9002997				AX-90340758		AX-90387901
767			ud2000432	ud7001295		id9003018				AX-90340791		AX-90388064
768			ud2000772	ud7001323		id9003020				AX-90340870		AX-90388082
769			ud2000905	ud8000062		id9003021				AX-90341038		AX-90388093
770			ud3000489	ud8000927		id9003046				AX-90341083		AX-90388110
771			ud3000511	ud8001288		id9003057				AX-90341196		AX-90388134
772			ud3001189	ud9000125		id9003222				AX-90341198		AX-90388473
773			ud4000280	ud9001199		id9003596				AX-90341407		AX-90388636
774			ud4001087	ud9001226		id9004345				AX-90341712		AX-90388687
775			ud4001394	wd10003923		id9004471				AX-90341835		AX-90388713
776			ud4001498	wd1001791		id9005175				AX-90342127		AX-90388749
777			ud4002030	wd1001827		id9005249				AX-90342361		AX-90388810
778			ud4002090	wd11000108		id9005289				AX-90342567		AX-90388848
779			ud4002241	wd11001673		id9005614				AX-90342903		AX-90388896
780			ud5000331	wd11001921		id9006290				AX-90342986		AX-90388912
781			ud5000441	wd11001987		id9006448				AX-90343059		AX-90388914
782			ud5000705	wd11002021		id9006967				AX-90343181		AX-90389139
783			ud7000436	wd11002603		id9006980				AX-90343329		AX-90389312
784			ud7000660	wd12001630		id9006991				AX-90343519		AX-90389435
785			ud7001260	wd12002076		id9007184				AX-90343638		AX-90389543
786			ud7002147	wd2000384		id9007421				AX-90344030		AX-90389548
787			ud8000180	wd2001376		id9007596				AX-90344429		AX-90389614
788			ud8000960	wd3000043		id9007608				AX-90344452		AX-90390053
789			ud8001295	wd3000121		id9007618				AX-90344536		AX-90390221
790			ud8001711	wd3001863		id9007624				AX-90344594		AX-90390476
791			ud9001186	wd4000105		id9007627				AX-90344686		AX-90390564
792			wd10000603	wd4000335		id9007649				AX-90344737		AX-90390584
793			wd1000197	wd4001906		id9007743				AX-90344743		AX-90390615
794			wd10002036	wd4002307		id9007780				AX-90344933		AX-90390716
795			wd10003790	wd4003182		ud10000218				AX-90344975		AX-90390839
796			wd1000425	wd6000197		ud10000471				AX-90344988		AX-90390950
797			wd1000801	wd6002840		ud10000659				AX-90345591		AX-90390991
798			wd11002439	wd7001838		ud10001167				AX-90346256		AX-90391040
799			wd11002630	wd8000014		ud1000598				AX-90346333		AX-90391048
800			wd12000044	wd8000709		ud1000711				AX-90346390		AX-90391077
801			wd12003566	wd8001057		ud1001310				AX-90346464		AX-90391086
802			wd12004105	wd8003002		ud11000675				AX-90346490		AX-90391410
803			wd3001877	wd8003009		ud11000676				AX-90346641		AX-90391416
804			wd4002014	wd9001098		ud11000836				AX-90346884		AX-90391535
805			wd5002088	wd9001924		ud12000265				AX-90346944		AX-90391641
806			wd6000197			ud12001205				AX-90347068		AX-90391664
807			wd6001045			ud12001360				AX-90347129		AX-90391822
808			wd7002493			ud12001370				AX-90347136		AX-90391840
809			wd8000298			ud2000314				AX-90347159		AX-90391858
810			wd8000422			ud2000612				AX-90347205		AX-90391961
811			wd8001897			ud2000654				AX-90347385		AX-90392043
812			wd8002484			ud2000665				AX-90347547		AX-90392078
813			wd8002804			ud2001743				AX-90347744		AX-90392082
814			wd8003271			ud3000464				AX-90347848		AX-90392102
815			wd9000725			ud3000766				AX-90347961		AX-90392228
816			wd9002036			ud4000017				AX-90348433		AX-90392323
817			wd9002054			ud4000092				AX-90348572		AX-90392383
818						ud4001552				AX-90348660		AX-90392392
819						ud5000467				AX-90348965		AX-90392707
820						ud6000430				AX-90349092		AX-90392741
821						ud6000435				AX-90349113		AX-90392745
822						ud6000918				AX-90349249		AX-90392765
823						ud6001296				AX-90349276		AX-90392970
824						ud7000878				AX-90349479		AX-90392983
825						ud7001151				AX-90349605		AX-90393066
826						ud7001295				AX-90349884		AX-90393289
827						ud7001323				AX-90350218		AX-90393302
828						ud8000062				AX-90350294		AX-90393347
829						ud8000927				AX-90350358		AX-90393493
830						ud8001288				AX-90350393		AX-90393631
831						ud9000125				AX-90350594		AX-90393852
832						ud9000528				AX-90350636		AX-90393933
833						ud9001199				AX-90350864		AX-90393935
834						ud9001226				AX-90350962		AX-90393963
835						wd10001879				AX-90351172		AX-90394172
836						wd10003923				AX-90351194		AX-90394200
837						wd1001791				AX-90351321		AX-90394312
838						wd1001827				AX-90351475		AX-90394378
839						wd11000108				AX-90351604		AX-90394393
840						wd11001673				AX-90351620		AX-90394407
841						wd11001921				AX-90351752		AX-90394410
842						wd11001987				AX-90351974		AX-90394531
843						wd11002021				AX-90352199		AX-90394566
844						wd11002132				AX-90352278		AX-90394700
845						wd11002603				AX-90352291		AX-90394819
846						wd12001151				AX-90352349		AX-90394917
847						wd12001183				AX-90352355		AX-90394921
848						wd12001630				AX-90352362		AX-90394958
849						wd12002076				AX-90352405		AX-90395020
850						wd2000384				AX-90352492		AX-90395072
851						wd2001376				AX-90352845		AX-90395280
852						wd3000043				AX-90352912		AX-90395318
853						wd3000121				AX-90352949		AX-90395321
854						wd3001863				AX-90353112		AX-90395339
855						wd4000105				AX-90353124		AX-90395548
856						wd4000335				AX-90353170		AX-90395562
857						wd4001906				AX-90353426		AX-90395643
858						wd4002307				AX-90353618		AX-90395696
859						wd4003182				AX-90353833		AX-90395712
860						wd6000197				AX-90354039		AX-90395793
861						wd6002840				AX-90354067		AX-90395834
862						wd7001838				AX-90354388		AX-90395937
863						wd7001906				AX-90354478		AX-90395942
864						wd7002925				AX-90354745		AX-90396060
865						wd7003257				AX-90354989		AX-90396062
866						wd8000014				AX-90355023		AX-90396110
867						wd8000709				AX-90355059		AX-90396224
868						wd8001057				AX-90355159		AX-90396518
869						wd8003002				AX-90355457		AX-90396693
870						wd8003009				AX-90355549		AX-90396710
871						wd9001098				AX-90355608		AX-90396715
872						wd9001924				AX-90355732		AX-90396844
873						wd9002267				AX-90356305		AX-90396881
874										AX-90356340		AX-90396970
875										AX-90356481		AX-90397111
876										AX-90356779		AX-90397158
877										AX-90356829		AX-90397169
878										AX-90356839		AX-90397189
879										AX-90357072		AX-90397257
880										AX-90357118		AX-90397372
881										AX-90357325		AX-90397393
882										AX-90357477		AX-90397407
883										AX-90357878		AX-90397413
884										AX-90357999		AX-90397505
885										AX-90358417		AX-90397580
886										AX-90358422		AX-90397642
887										AX-90358536		AX-90397797
888										AX-90358548		AX-90398195
889										AX-90358562		AX-90398409
890										AX-90358808		AX-90398430
891										AX-90359303		AX-90399327
892										AX-90359444		AX-90399403
893										AX-90359913		AX-90399529
894										AX-90360292		AX-90399589
895										AX-90360491		AX-90399644
896										AX-90360553		AX-90399649
897										AX-90360565		AX-90399657
898										AX-90360593		AX-90399776
899										AX-90360949		AX-90399813
900										AX-90361004		AX-90399832
901										AX-90361029		AX-90399997
902										AX-90361300		AX-90400057
903										AX-90361302		AX-90400072
904										AX-90361512		AX-90400088
905										AX-90361719		AX-90400112
906										AX-90361782		AX-90400161
907										AX-90362080		AX-90400326
908										AX-90362105		AX-90400507
909										AX-90362204		AX-90400525
910										AX-90362353		AX-90400652
911										AX-90362419		AX-90401366
912										AX-90362578		AX-90401382
913										AX-90362689		AX-90401438
914										AX-90362768		AX-90401608
915										AX-90362777		AX-90401740
916										AX-90362783		AX-90401829
917										AX-90363009		AX-90401879
918										AX-90363226		AX-90402160
919										AX-90363827		AX-90402201
920										AX-90364037		AX-90402332
921										AX-90364175		AX-90402438
922										AX-90364254		AX-90402526
923										AX-90364317		AX-90402658
924										AX-90364693		AX-90402684
925										AX-90364804		AX-90402810
926										AX-90365079		AX-90402819
927										AX-90365082		AX-90402862
928										AX-90365325		AX-90402863
929										AX-90365439		AX-90402974
930										AX-90365731		AX-90403134
931										AX-90365750		AX-90403280
932										AX-90365938		AX-90403352
933										AX-90366365		AX-90403460
934										AX-90367007		AX-90403611
935										AX-90367446		AX-90403747
936										AX-90367664		AX-90403789
937										AX-90368133		AX-90403797
938										AX-90368162		AX-90403869
939										AX-90368168		AX-90404099
940										AX-90368224		AX-90404542
941										AX-90368323		AX-90404648
942										AX-90368339		AX-90404777
943										AX-90368345		AX-90404852
944										AX-90368541		AX-90404905
945										AX-90368561		AX-90405055
946										AX-90368635		AX-90405097
947										AX-90368867		AX-90405379
948										AX-90368973		AX-90405652
949										AX-90369028		AX-90405811
950										AX-90369063		AX-90405841
951										AX-90369117		AX-90405886
952										AX-90369157		AX-90405956
953										AX-90369278		AX-90406181
954										AX-90369362		AX-90406409
955										AX-90369501		AX-90406485
956										AX-90369844		AX-90406717
957										AX-90369887		AX-90406807
958										AX-90370400		AX-90406909
959										AX-90370466		AX-90406962
960										AX-90370528		AX-90407056
961										AX-90371116		AX-90407073
962										AX-90371142		AX-90407139
963										AX-90371238		AX-90407158
964										AX-90371278		AX-90407271
965										AX-90371459		AX-90407409
966										AX-90371767		AX-90407440
967										AX-90371847		AX-90407442
968										AX-90372023		AX-90407705
969										AX-90372597		AX-90407963
970										AX-90372616		AX-90407984
971										AX-90372885		AX-90407985
972										AX-90373071		AX-90408144
973										AX-90373138		AX-90408186
974										AX-90373198		AX-90408401
975										AX-90373534		AX-90408463
976										AX-90373624		AX-90408475
977										AX-90373696		AX-90408725
978										AX-90374011		AX-90408971
979										AX-90374030		AX-90408984
980										AX-90374090		AX-90409093
981										AX-90374170		AX-90409190
982										AX-90374219		AX-90409209
983										AX-90374630		AX-90409227
984										AX-90374658		AX-90409231
985										AX-90374680		AX-90409268
986										AX-90375001		AX-90409286
987										AX-90375008		AX-90409540
988										AX-90375069		AX-90409598
989										AX-90375252		AX-90409599
990										AX-90375584		AX-90409612
991										AX-90375643		AX-90409711
992										AX-90375720		AX-90409935
993										AX-90376788		AX-90410114
994										AX-90376937		AX-90410234
995										AX-90377188		AX-90410305
996										AX-90377802		AX-90410408
997										AX-90377864		AX-90410425
998										AX-90377925		AX-90410433
999										AX-90378079		AX-90410864
1000										AX-90378141		AX-90411087
1001										AX-90378411		AX-90411124
1002										AX-90378809		AX-90411208
1003										AX-90378894		AX-90411274
1004										AX-90379015		AX-90411324
1005										AX-90379024		AX-90411401
1006										AX-90379204		AX-90411581
1007										AX-90379283		AX-90411589
1008										AX-90379752		AX-90411796
1009										AX-90379763		AX-90411915
1010										AX-90379852		AX-90411925
1011										AX-90379863		AX-90411931
1012										AX-90380022		AX-90412027
1013										AX-90380033		AX-90412080
1014										AX-90380076		AX-90412178
1015										AX-90380136		AX-90412229
1016										AX-90380357		AX-90412448
1017										AX-90380692		AX-90412590
1018										AX-90380918		AX-90412806
1019										AX-90380930		AX-90412935
1020										AX-90381077		AX-90413070
1021										AX-90381122		AX-90413095
1022										AX-90381209		AX-90413244
1023										AX-90381221		AX-90413438
1024										AX-90381309		AX-90413558
1025										AX-90381331		AX-90413635
1026										AX-90381641		AX-90413651
1027										AX-90381681		AX-90413664
1028										AX-90381820		AX-90413847
1029										AX-90382049		AX-90413893
1030										AX-90382054		AX-90414107
1031										AX-90382154		AX-90414279
1032										AX-90382158		AX-90414515
1033										AX-90382403		AX-90414641
1034										AX-90382576		AX-90414663
1035										AX-90382682		AX-90414753
1036										AX-90383011		AX-90414805
1037										AX-90383144		AX-90414888
1038										AX-90383174		AX-90415075
1039										AX-90383300		AX-90415078
1040										AX-90383428		AX-90415090
1041										AX-90383589		AX-90415263
1042										AX-90383811		AX-90415356
1043										AX-90383860		AX-90415510
1044										AX-90383920		AX-90415817
1045										AX-90384035		AX-90416113
1046										AX-90384113		AX-90416285
1047										AX-90384229		AX-90416292
1048										AX-90384369		AX-90416349
1049										AX-90384385		AX-90416513
1050										AX-90384457		AX-90416570
1051										AX-90384522		AX-90416588
1052										AX-90384580		AX-90416788
1053										AX-90384902		AX-90416866
1054										AX-90385025		AX-90416956
1055										AX-90385375		AX-90416965
1056										AX-90385448		AX-90416990
1057										AX-90385553		AX-90417198
1058										AX-90385604		AX-90417310
1059										AX-90385637		AX-90417364
1060										AX-90385649		AX-90417499
1061										AX-90385658		AX-90417802
1062										AX-90385843		AX-90417900
1063										AX-90385844		AX-90417916
1064										AX-90385876		AX-90417968
1065										AX-90385912		AX-90418180
1066										AX-90385945		AX-90418288
1067										AX-90385991		AX-90418383
1068										AX-90386027		AX-90418400
1069										AX-90386131		AX-90418443
1070										AX-90386358		AX-90418459
1071										AX-90386521		AX-90418599
1072										AX-90386607		AX-90418682
1073										AX-90386635		AX-90418689
1074										AX-90386777		AX-90418753
1075										AX-90386907		AX-90418794
1076										AX-90387093		AX-90418855
1077										AX-90387540		AX-90418913
1078										AX-90387543		AX-90418972
1079										AX-90387901		AX-90419013
1080										AX-90388064		AX-90419104
1081										AX-90388082		AX-90419128
1082										AX-90388110		AX-90419354
1083										AX-90388473		AX-90419567
1084										AX-90388749		AX-90419798
1085										AX-90388810		AX-90419803
1086										AX-90388912		AX-90419808
1087										AX-90388914		AX-90419853
1088										AX-90389139		AX-90419962
1089										AX-90389435		AX-90420099
1090										AX-90389548		AX-90420130
1091										AX-90390053		AX-90420164
1092										AX-90390221		AX-90420195
1093										AX-90390615		AX-90420235
1094										AX-90390839		AX-90420236
1095										AX-90390950		AX-90420473
1096										AX-90390991		AX-90420589
1097										AX-90391048		AX-90420608
1098										AX-90391077		AX-90420646
1099										AX-90391410		AX-90420919
1100										AX-90391416		AX-90421079
1101										AX-90391535		AX-90421649
1102										AX-90391641		AX-90421713
1103										AX-90391664		AX-90422222
1104										AX-90391840		AX-90422263
1105										AX-90391858		AX-90422444
1106										AX-90392102		AX-90422468
1107										AX-90392741		AX-90422576
1108										AX-90392970		AX-90422936
1109										AX-90392983		AX-90423048
1110										AX-90393289		AX-90423363
1111										AX-90393302		AX-90423366
1112										AX-90393347		AX-90423403
1113										AX-90393493		AX-90423516
1114										AX-90393852		AX-90423620
1115										AX-90393935		AX-90423621
1116										AX-90393963		AX-90423625
1117										AX-90394172		AX-90423630
1118										AX-90394378		AX-90423729
1119										AX-90394393		AX-90423755
1120										AX-90394407		AX-90423785
1121										AX-90394700		AX-90423794
1122										AX-90394917		AX-90423802
1123										AX-90394921		AX-90423821
1124										AX-90394958		AX-90424031
1125										AX-90395072		AX-90424037
1126										AX-90395339		AX-90424095
1127										AX-90395643		AX-90424128
1128										AX-90395696		AX-90424522
1129										AX-90395712		AX-90424544
1130										AX-90395834		AX-90424546
1131										AX-90396060		AX-90424585
1132										AX-90396224		AX-90424617
1133										AX-90396518		AX-90424641
1134										AX-90396693		AX-90424695
1135										AX-90396710		AX-90424960
1136										AX-90396715		AX-90425057
1137										AX-90396844		AX-90425104
1138										AX-90396970		AX-90425226
1139										AX-90397158		AX-90425236
1140										AX-90397169		AX-90425340
1141										AX-90397189		AX-90425391
1142										AX-90397257		AX-90425437
1143										AX-90397372		AX-90425442
1144										AX-90397393		AX-90425545
1145										AX-90397407		AX-90425580
1146										AX-90397413		AX-90425739
1147										AX-90397505		AX-90425764
1148										AX-90397797		AX-90425785
1149										AX-90398195		AX-90425837
1150										AX-90398409		AX-90425992
1151										AX-90398430		AX-90426230
1152										AX-90399403		AX-90426545
1153										AX-90399644		AX-90426587
1154										AX-90399657		AX-90426660
1155										AX-90399776		AX-90426694
1156										AX-90399832		AX-90426927
1157										AX-90399997		AX-90427068
1158										AX-90400057		AX-90427419
1159										AX-90400072		AX-90427432
1160										AX-90400088		AX-90427473
1161										AX-90400161		AX-90427559
1162										AX-90400507		AX-90428067
1163										AX-90400525		AX-90428077
1164										AX-90401366		AX-90428085
1165										AX-90401382		AX-90428107
1166										AX-90401438		AX-90428178
1167										AX-90401740		AX-90428197
1168										AX-90401829		AX-90428269
1169										AX-90401879		AX-90428496
1170										AX-90402160		AX-90428518
1171										AX-90402201		AX-90428621
1172										AX-90402332		AX-90428733
1173										AX-90402658		AX-90428913
1174										AX-90402684		AX-90428977
1175										AX-90402810		AX-90429019
1176										AX-90402863		AX-90429033
1177										AX-90403134		AX-90429067
1178										AX-90403352		AX-90429136
1179										AX-90403460		AX-90429285
1180										AX-90403611		AX-90429290
1181										AX-90403789		AX-90429316
1182										AX-90404099		AX-90429367
1183										AX-90404852		AX-90429387
1184										AX-90405055		AX-90429501
1185										AX-90405097		AX-90429502
1186										AX-90405379		AX-90429562
1187										AX-90405811		AX-90429621
1188										AX-90405886		AX-90429679
1189										AX-90405956		AX-90430139
1190										AX-90406409		AX-90430215
1191										AX-90406717		AX-90430221
1192										AX-90406962		AX-90430223
1193										AX-90407056		AX-90430281
1194										AX-90407073		AX-90430397
1195										AX-90407139		AX-90430604
1196										AX-90407271		AX-90430684
1197										AX-90407440		AX-90430719
1198										AX-90407705		AX-90430929
1199										AX-90407963		AX-90431003
1200										AX-90407984		AX-90431060
1201										AX-90407985		AX-90431106
1202										AX-90408186		AX-90431141
1203										AX-90408463		AX-90431235
1204										AX-90408725		AX-90431307
1205										AX-90408971		AX-90431308
1206										AX-90409093		AX-90431494
1207										AX-90409190		AX-90431713
1208										AX-90409209		AX-90431824
1209										AX-90409227		AX-90431875
1210										AX-90409231		AX-90431890
1211										AX-90409268		AX-90431948
1212										AX-90409286		AX-90431957
1213										AX-90409599		AX-90431998
1214										AX-90409612		AX-90432134
1215										AX-90409711		AX-90432150
1216										AX-90410114		AX-90432342
1217										AX-90410234		AX-90432370
1218										AX-90410305		AX-90432481
1219										AX-90410408		AX-90432700
1220										AX-90410425		AX-90432762
1221										AX-90410433		AX-90432837
1222										AX-90410864		AX-90432948
1223										AX-90411087		AX-90433179
1224										AX-90411124		AX-90433249
1225										AX-90411208		AX-90433255
1226										AX-90411274		AX-90433273
1227										AX-90411324		AX-90433483
1228										AX-90411401		AX-90433588
1229										AX-90411581		AX-90433803
1230										AX-90411589		AX-90433873
1231										AX-90411796		AX-90433947
1232										AX-90411925		AX-90433951
1233										AX-90411931		AX-90433953
1234										AX-90412027		AX-90433956
1235										AX-90412080		AX-90434025
1236										AX-90412178		AX-90434165
1237										AX-90412229		AX-90434178
1238										AX-90412448		AX-90434180
1239										AX-90412590		AX-90434337
1240										AX-90412806		AX-90434385
1241										AX-90412935		AX-90434491
1242										AX-90413095		AX-90434538
1243										AX-90413244		AX-90434567
1244										AX-90413438		AX-90434651
1245										AX-90413558		AX-90434828
1246										AX-90413635		AX-90434833
1247										AX-90413651		AX-90434848
1248										AX-90413847		AX-90434911
1249										AX-90413893		AX-90434912
1250										AX-90414279		AX-90434994
1251										AX-90414641		AX-90435183
1252										AX-90414663		AX-90435294
1253										AX-90414753		AX-90435432
1254										AX-90414805		AX-90435620
1255										AX-90414888		AX-90435719
1256										AX-90415075		AX-90435775
1257										AX-90415078		AX-90435843
1258										AX-90415090		AX-90435850
1259										AX-90415263		AX-90435888
1260										AX-90415356		AX-90435912
1261										AX-90415510		AX-90435928
1262										AX-90415817		AX-90435957
1263										AX-90416113		AX-90436005
1264										AX-90416349		AX-90436012
1265										AX-90416513		AX-90436032
1266										AX-90416570		AX-90436059
1267										AX-90416588		AX-90436163
1268										AX-90416788		AX-90436184
1269										AX-90416866		AX-90436490
1270										AX-90416965		AX-90436494
1271										AX-90416990		AX-90436499
1272										AX-90417310		AX-90436529
1273										AX-90417499		AX-90436671
1274										AX-90417802		AX-90436769
1275										AX-90417916		AX-90436848
1276										AX-90417968		AX-90436896
1277										AX-90418383		AX-90436950
1278										AX-90418400		AX-90437034
1279										AX-90418682		AX-90437071
1280										AX-90418753		AX-90437097
1281										AX-90418855		AX-90437101
1282										AX-90418913		AX-90437365
1283										AX-90418972		AX-90437403
1284										AX-90419013		AX-90437585
1285										AX-90419104		AX-90437663
1286										AX-90419128		AX-90437682
1287										AX-90419354		AX-90437719
1288										AX-90419567		AX-90437764
1289										AX-90419798		AX-90437815
1290										AX-90419808		AX-90437911
1291										AX-90419853		AX-90437965
1292										AX-90419962		AX-90438010
1293										AX-90420099		AX-90438090
1294										AX-90420130		AX-90438095
1295										AX-90420164		AX-90438168
1296										AX-90420195		AX-90438312
1297										AX-90420236		AX-90438393
1298										AX-90420473		AX-90438470
1299										AX-90420608		AX-90438509
1300										AX-90420646		AX-90438662
1301										AX-90420919		AX-90438767
1302										AX-90421649		AX-90438827
1303										AX-90421713		AX-90438859
1304										AX-90422222		AX-90438989
1305										AX-90422263		AX-90439008
1306										AX-90422444		AX-90439098
1307										AX-90422468		AX-90439149
1308										AX-90422576		AX-90439333
1309										AX-90423048		AX-90439684
1310										AX-90423363		AX-90439704
1311										AX-90423516		AX-90439793
1312										AX-90423620		AX-90439825
1313										AX-90423621		AX-90440123
1314										AX-90423625		AX-90440190
1315										AX-90423729		AX-90440320
1316										AX-90423785		AX-90440321
1317										AX-90423794		AX-90440349
1318										AX-90423802		AX-90440389
1319										AX-90423821		AX-90440394
1320										AX-90424031		AX-90440463
1321										AX-90424037		AX-90440654
1322										AX-90424128		AX-90440803
1323										AX-90424522		AX-90440836
1324										AX-90424546		AX-90440922
1325										AX-90424617		AX-90441021
1326										AX-90424641		AX-90441198
1327										AX-90424960		AX-90441226
1328										AX-90425057		AX-90441240
1329										AX-90425104		AX-90441294
1330										AX-90425226		AX-90441721
1331										AX-90425236		AX-90441750
1332										AX-90425340		AX-90441791
1333										AX-90425391		AX-90441800
1334										AX-90425437		AX-90441947
1335										AX-90425442		AX-90441948
1336										AX-90425545		AX-90441958
1337										AX-90425580		AX-90442269
1338										AX-90425764		AX-90442284
1339										AX-90425785		AX-90442356
1340										AX-90425837		AX-90442433
1341										AX-90425992		AX-90442472
1342										AX-90426230		AX-90442556
1343										AX-90426587		AX-90442600
1344										AX-90426660		AX-90442674
1345										AX-90426694		AX-90442802
1346										AX-90427068		AX-90442839
1347										AX-90427419		AX-90442928
1348										AX-90427473		AX-90442938
1349										AX-90427559		AX-90443020
1350										AX-90428067		AX-90443022
1351										AX-90428077		AX-90443056
1352										AX-90428085		AX-90443179
1353										AX-90428107		AX-90443280
1354										AX-90428178		AX-90443285
1355										AX-90428269		AX-90443311
1356										AX-90428496		AX-90443331
1357										AX-90428518		AX-90443600
1358										AX-90428913		AX-90443704
1359										AX-90429019		AX-90443913
1360										AX-90429033		AX-90443979
1361										AX-90429285		AX-90443993
1362										AX-90429290		AX-90444087
1363										AX-90429316		AX-90444103
1364										AX-90429367		AX-90444133
1365										AX-90429501		AX-90444200
1366										AX-90429502		AX-90444554
1367										AX-90429562		AX-90444586
1368										AX-90429621		AX-90444615
1369										AX-90430139		AX-90444688
1370										AX-90430215		AX-90444744
1371										AX-90430221		AX-90444939
1372										AX-90430223		AX-90445035
1373										AX-90430281		AX-90445165
1374										AX-90430604		AX-90445209
1375										AX-90430719		AX-90445458
1376										AX-90431060		AX-90445487
1377										AX-90431106		AX-90445601
1378										AX-90431494		AX-90445881
1379										AX-90431713		AX-90445889
1380										AX-90431824		AX-90446170
1381										AX-90431957		AX-90446250
1382										AX-90432134		AX-90446551
1383										AX-90432150		AX-90446817
1384										AX-90432342		AX-90446819
1385										AX-90432370		AX-90446870
1386										AX-90432481		AX-90447016
1387										AX-90432948		AX-90447075
1388										AX-90433179		AX-90447122
1389										AX-90433249		AX-90447166
1390										AX-90433273		AX-90447222
1391										AX-90433803		AX-90447337
1392										AX-90433873		AX-90448055
1393										AX-90433947		AX-90448198
1394										AX-90433956		AX-90448365
1395										AX-90434025		AX-90448395
1396										AX-90434165		AX-90448428
1397										AX-90434178		AX-90448539
1398										AX-90434337		AX-90448833
1399										AX-90434385		AX-90448895
1400										AX-90434538		AX-90448931
1401										AX-90434567		AX-90449131
1402										AX-90434651		AX-90449144
1403										AX-90434828		AX-90449206
1404										AX-90434848		AX-90449420
1405										AX-90434911		AX-90449428
1406										AX-90434994		AX-90449530
1407										AX-90435183		AX-90449548
1408										AX-90435432		AX-90449621
1409										AX-90435620		AX-90449688
1410										AX-90435843		AX-90449699
1411										AX-90435850		AX-90449708
1412										AX-90435888		AX-90449753
1413										AX-90435912		AX-90449779
1414										AX-90435957		AX-90449990
1415										AX-90436012		AX-90450195
1416										AX-90436032		AX-90450225
1417										AX-90436184		AX-90450360
1418										AX-90436490		AX-90450404
1419										AX-90436494		AX-90450447
1420										AX-90436529		AX-90450560
1421										AX-90436671		AX-90450617
1422										AX-90436769		AX-90450694
1423										AX-90436896		AX-90450815
1424										AX-90436950		AX-90450927
1425										AX-90437034		AX-90451025
1426										AX-90437097		AX-90451047
1427										AX-90437101		AX-90451171
1428										AX-90437365		AX-90451259
1429										AX-90437403		AX-90451675
1430										AX-90437663		AX-90451734
1431										AX-90437682		AX-90451863
1432										AX-90437719		AX-90452294
1433										AX-90437911		AX-90452331
1434										AX-90437965		AX-90452443
1435										AX-90438010		AX-90452527
1436										AX-90438090		AX-90452592
1437										AX-90438095		AX-90452989
1438										AX-90438168		AX-90452991
1439										AX-90438312		AX-90453045
1440										AX-90438470		AX-90453090
1441										AX-90438509		AX-90453114
1442										AX-90438767		AX-90453145
1443										AX-90438827		AX-90453147
1444										AX-90438989		AX-90453155
1445										AX-90439008		AX-90453166
1446										AX-90439149		AX-90453407
1447										AX-90439333		AX-90453429
1448										AX-90439684		AX-90453435
1449										AX-90439793		AX-90453590
1450										AX-90439825		AX-90453701
1451										AX-90440190		AX-90453776
1452										AX-90440320		AX-90453858
1453										AX-90440321		AX-90453860
1454										AX-90440349		AX-90453866
1455										AX-90440389		AX-90453999
1456										AX-90440394		AX-90454009
1457										AX-90440463		AX-90454065
1458										AX-90440803		AX-90454079
1459										AX-90440922		AX-90454217
1460										AX-90441021		AX-90454453
1461										AX-90441198		AX-90454623
1462										AX-90441240		AX-90454638
1463										AX-90441294		AX-90454718
1464										AX-90441721		AX-90454835
1465										AX-90441750		AX-90454907
1466										AX-90441800		AX-90454920
1467										AX-90441948		AX-90455004
1468										AX-90441958		AX-90455181
1469										AX-90442269		AX-90455347
1470										AX-90442284		AX-90455422
1471										AX-90442433		AX-90455430
1472										AX-90442472		AX-90455503
1473										AX-90442556		AX-90455733
1474										AX-90442600		AX-90455816
1475										AX-90442674		AX-90455821
1476										AX-90442802		AX-90455838
1477										AX-90442839		AX-90455906
1478										AX-90442938		AX-90456133
1479										AX-90443020		AX-90456408
1480										AX-90443022		AX-90456566
1481										AX-90443056		AX-90456634
1482										AX-90443179		AX-90456746
1483										AX-90443285		AX-90456805
1484										AX-90443311		AX-90456991
1485										AX-90443600		AX-90457066
1486										AX-90443704		AX-90457187
1487										AX-90443913		AX-90457230
1488										AX-90443993		AX-90457419
1489										AX-90444087		AX-90457525
1490										AX-90444133		AX-90457779
1491										AX-90444554		AX-90457845
1492										AX-90444615		AX-90458108
1493										AX-90444939		AX-90458293
1494										AX-90445035		AX-90458359
1495										AX-90445165		AX-90458369
1496										AX-90445209		AX-90458407
1497										AX-90445458		AX-90458473
1498										AX-90445487		AX-90458578
1499										AX-90445601		AX-90458583
1500										AX-90445881		AX-90458584
1501										AX-90446170		AX-90458631
1502										AX-90446250		AX-90458633
1503										AX-90446551		AX-90459092
1504										AX-90446817		AX-90459133
1505										AX-90446819		AX-90459145
1506										AX-90446870		AX-90459288
1507										AX-90447075		AX-90459290
1508										AX-90447122		AX-90459440
1509										AX-90447166		AX-90459469
1510										AX-90447222		AX-90459579
1511										AX-90447337		AX-90459591
1512										AX-90448198		AX-90459665
1513										AX-90448365		AX-90459811
1514										AX-90448395		AX-90459836
1515										AX-90448428		AX-90460126
1516										AX-90448539		AX-90460161
1517										AX-90448833		AX-90460230
1518										AX-90448895		AX-90460334
1519										AX-90448931		AX-90460439
1520										AX-90449131		AX-90460478
1521										AX-90449144		AX-90460572
1522										AX-90449206		AX-90460711
1523										AX-90449420		AX-90461018
1524										AX-90449428		AX-90461087
1525										AX-90449530		AX-90461186
1526										AX-90449548		AX-90461291
1527										AX-90449621		AX-90461306
1528										AX-90449688		AX-90461476
1529										AX-90449699		AX-90461597
1530										AX-90449708		AX-90461764
1531										AX-90449779		AX-90461902
1532										AX-90450195		AX-90462054
1533										AX-90450360		AX-90462207
1534										AX-90450404		AX-90462282
1535										AX-90450560		AX-90462375
1536										AX-90450617		AX-90462482
1537										AX-90450694		AX-90462851
1538										AX-90450815		AX-90462882
1539										AX-90450927		AX-90462979
1540										AX-90451025		AX-90463074
1541										AX-90451675		AX-90463139
1542										AX-90451734		AX-90463169
1543										AX-90452294		AX-90463176
1544										AX-90452331		AX-90463319
1545										AX-90452443		AX-90463376
1546										AX-90452527		AX-90463380
1547										AX-90453045		AX-90463451
1548										AX-90453090		AX-90463522
1549										AX-90453147		AX-90463531
1550										AX-90453155		AX-90463546
1551										AX-90453407		AX-90463565
1552										AX-90453429		AX-90463662
1553										AX-90453435		AX-90463679
1554										AX-90453701		AX-90463710
1555										AX-90453860		AX-90463741
1556										AX-90453866		AX-90463809
1557										AX-90453999		AX-90463842
1558										AX-90454009		AX-90464010
1559										AX-90454065		AX-90464048
1560										AX-90454079		AX-90464109
1561										AX-90454217		AX-90464214
1562										AX-90454623		AX-90464215
1563										AX-90454718		AX-90464268
1564										AX-90454907		AX-90464428
1565										AX-90455181		AX-90464636
1566										AX-90455347		AX-90464672
1567										AX-90455422		AX-90464678
1568										AX-90455503		AX-90464690
1569										AX-90455816		AX-90464709
1570										AX-90455821		AX-90464710
1571										AX-90455906		AX-90464748
1572										AX-90456566		AX-90464836
1573										AX-90456634		AX-90464964
1574										AX-90456746		AX-90464981
1575										AX-90456991		AX-90465076
1576										AX-90457187		AX-90465173
1577										AX-90457230		AX-90465251
1578										AX-90457419		AX-90465337
1579										AX-90457525		AX-90465353
1580										AX-90457779		AX-90465439
1581										AX-90457845		AX-90465488
1582										AX-90458108		AX-90465503
1583										AX-90458293		AX-90465507
1584										AX-90458359		AX-90465556
1585										AX-90458407		AX-90465631
1586										AX-90458473		AX-90465645
1587										AX-90458631		AX-90465709
1588										AX-90458633		AX-90465807
1589										AX-90459133		AX-90465836
1590										AX-90459145		AX-90465850
1591										AX-90459288		AX-90465855
1592										AX-90459290		AX-90465861
1593										AX-90459440		AX-90466136
1594										AX-90459469		AX-90466213
1595										AX-90459579		AX-90466276
1596										AX-90459591		AX-90466333
1597										AX-90459811		AX-90466423
1598										AX-90460126		AX-90466435
1599										AX-90460334		AX-90466437
1600										AX-90460439		AX-90466531
1601										AX-90460572		AX-90466556
1602										AX-90460711		AX-90467178
1603										AX-90461087		AX-90467234
1604										AX-90461186		AX-90467351
1605										AX-90461291		AX-90467354
1606										AX-90461306		AX-90467373
1607										AX-90461476		AX-90467403
1608										AX-90461597		AX-90467410
1609										AX-90461764		AX-90467542
1610										AX-90461902		AX-90467650
1611										AX-90462054		AX-90467784
1612										AX-90462207		AX-90467862
1613										AX-90462282		AX-90468026
1614										AX-90462375		AX-90468035
1615										AX-90462482		AX-90468045
1616										AX-90462851		AX-90468188
1617										AX-90462882		AX-90468263
1618										AX-90462979		AX-90468308
1619										AX-90463074		AX-90468734
1620										AX-90463139		AX-90468735
1621										AX-90463169		AX-90468759
1622										AX-90463176		AX-90468806
1623										AX-90463319		AX-90468819
1624										AX-90463376		AX-90468858
1625										AX-90463380		AX-90468931
1626										AX-90463451		AX-90468956
1627										AX-90463565		AX-90468967
1628										AX-90463710		AX-90469066
1629										AX-90463809		AX-90469328
1630										AX-90463842		AX-90469371
1631										AX-90464010		AX-90469384
1632										AX-90464109		AX-90469415
1633										AX-90464214		AX-90469463
1634										AX-90464215		AX-90469540
1635										AX-90464268		AX-90469553
1636										AX-90464428		AX-90469849
1637										AX-90464636		AX-90469856
1638										AX-90464678		AX-90469983
1639										AX-90464690		AX-90470062
1640										AX-90464710		AX-90470103
1641										AX-90464836		AX-90470305
1642										AX-90464964		AX-90470524
1643										AX-90464981		AX-90470550
1644										AX-90465076		AX-90470853
1645										AX-90465173		AX-90471082
1646										AX-90465337		AX-90471172
1647										AX-90465353		AX-90471316
1648										AX-90465488		AX-90471342
1649										AX-90465503		AX-90471425
1650										AX-90465507		AX-90471545
1651										AX-90465556		AX-90471610
1652										AX-90465631		AX-90471630
1653										AX-90465709		AX-90471807
1654										AX-90465807		AX-90472019
1655										AX-90465836		AX-90472035
1656										AX-90465850		AX-90472081
1657										AX-90465861		AX-90472135
1658										AX-90466136		AX-90472171
1659										AX-90466213		AX-90472279
1660										AX-90466435		AX-90472314
1661										AX-90466437		AX-90472346
1662										AX-90466556		AX-90472438
1663										AX-90467234		AX-90472450
1664										AX-90467403		AX-90472483
1665										AX-90467542		AX-90472911
1666										AX-90467650		AX-90472954
1667										AX-90467784		AX-90472955
1668										AX-90467862		AX-90473063
1669										AX-90468026		AX-90473305
1670										AX-90468035		AX-90473339
1671										AX-90468045		AX-90473353
1672										AX-90468188		AX-90473383
1673										AX-90468263		AX-90473384
1674										AX-90468759		AX-90473402
1675										AX-90468806		AX-90473473
1676										AX-90468819		AX-90473613
1677										AX-90468858		AX-90473724
1678										AX-90468956		AX-90473746
1679										AX-90468967		AX-90474186
1680										AX-90469328		AX-90474328
1681										AX-90469371		AX-90474333
1682										AX-90469384		AX-90474383
1683										AX-90469415		AX-90474540
1684										AX-90469463		AX-90474611
1685										AX-90469540		AX-90474635
1686										AX-90469553		AX-90474697
1687										AX-90469849		AX-90474717
1688										AX-90469856		AX-90474811
1689										AX-90469983		AX-90474832
1690										AX-90470103		AX-90474945
1691										AX-90470305		AX-90475081
1692										AX-90470524		AX-90475124
1693										AX-90471082		AX-90475141
1694										AX-90471316		AX-90475239
1695										AX-90471342		AX-90475352
1696										AX-90471425		AX-90475425
1697										AX-90471630		AX-90475504
1698										AX-90471807		AX-90475626
1699										AX-90472019		AX-90475652
1700										AX-90472035		AX-90476068
1701										AX-90472135		AX-90476081
1702										AX-90472171		AX-90476151
1703										AX-90472279		AX-90476364
1704										AX-90472314		AX-90476481
1705										AX-90472438		AX-90476605
1706										AX-90472450		AX-90476618
1707										AX-90472483		AX-90476626
1708										AX-90472911		AX-90476746
1709										AX-90472955		AX-90476760
1710										AX-90473063		AX-90476977
1711										AX-90473305		AX-90477343
1712										AX-90473339		AX-90477444
1713										AX-90473353		AX-90477493
1714										AX-90473383		AX-90477565
1715										AX-90473384		AX-90477582
1716										AX-90473402		AX-90477656
1717										AX-90473473		AX-90477717
1718										AX-90473613		AX-90477724
1719										AX-90473724		AX-90477818
1720										AX-90473746		AX-90477906
1721										AX-90474186		AX-90477952
1722										AX-90474328		AX-90478180
1723										AX-90474383		AX-90478253
1724										AX-90474540		AX-90478308
1725										AX-90474697		AX-90478491
1726										AX-90474717		AX-90478500
1727										AX-90474811		AX-90478664
1728										AX-90474945		AX-90478716
1729										AX-90475141		AX-90478831
1730										AX-90475239		AX-90478850
1731										AX-90475504		AX-90478996
1732										AX-90476068		AX-90479106
1733										AX-90476081		AX-90479177
1734										AX-90476481		AX-90479222
1735										AX-90476618		AX-90479235
1736										AX-90476626		AX-90479294
1737										AX-90476746		AX-90479393
1738										AX-90476760		AX-90479586
1739										AX-90477343		AX-90479671
1740										AX-90477493		AX-90479687
1741										AX-90477582		AX-90479697
1742										AX-90477717		AX-90479729
1743										AX-90477724		AX-90479756
1744										AX-90477906		AX-90479769
1745										AX-90478180		AX-90479794
1746										AX-90478253		AX-90479884
1747										AX-90478308		AX-90480090
1748										AX-90478491		AX-90480105
1749										AX-90478664		AX-90480122
1750										AX-90478831		AX-90480133
1751										AX-90478850		AX-90480359
1752										AX-90479106		AX-90480384
1753										AX-90479177		AX-90480428
1754										AX-90479222		AX-90480439
1755										AX-90479235		AX-90480486
1756										AX-90479294		AX-90480533
1757										AX-90479393		AX-90480768
1758										AX-90479671		AX-90480788
1759										AX-90479687		AX-90480796
1760										AX-90479697		AX-90480825
1761										AX-90479769		AX-90480856
1762										AX-90479794		AX-90480958
1763										AX-90479884		AX-90481082
1764										AX-90480090		AX-90481141
1765										AX-90480105		AX-90481171
1766										AX-90480122		AX-90481200
1767										AX-90480133		AX-90481250
1768										AX-90480359		AX-90481303
1769										AX-90480428		AX-90481488
1770										AX-90480768		AX-90481567
1771										AX-90480788		AX-90481598
1772										AX-90480796		AX-90481697
1773										AX-90480825		AX-90481706
1774										AX-90480856		AX-90481909
1775										AX-90480958		AX-90482005
1776										AX-90481141		AX-90482015
1777										AX-90481200		AX-90482176
1778										AX-90481488		AX-90482225
1779										AX-90481567		AX-90482446
1780										AX-90481598		AX-90482503
1781										AX-90481697		AX-90482521
1782										AX-90481706		AX-90482592
1783										AX-90481909		AX-90482726
1784										AX-90482005		AX-90483128
1785										AX-90482015		AX-90483143
1786										AX-90482176		AX-90483192
1787										AX-90482503		AX-90483243
1788										AX-90482592		AX-90483386
1789										AX-90482726		AX-90483605
1790										AX-90483143		AX-90483751
1791										AX-90483192		AX-90483847
1792										AX-90483243		AX-90483862
1793										AX-90483386		AX-90483880
1794										AX-90483605		AX-90483887
1795										AX-90483880		AX-90484085
1796										AX-90483887		AX-90484123
1797										AX-90484085		AX-90484260
1798										AX-90484123		AX-90484268
1799										AX-90484260		AX-90484303
1800										AX-90484303		AX-90484355
1801										AX-90484660		AX-90484495
1802										AX-90484713		AX-90484627
1803										AX-90484835		AX-90484660
1804										AX-90484951		AX-90484713
1805										AX-90485062		AX-90484761
1806										AX-90485114		AX-90484835
1807										AX-90485327		AX-90484951
1808										AX-90485329		AX-90484991
1809										AX-90485336		AX-90485062
1810										AX-90485516		AX-90485114
1811										AX-90485543		AX-90485327
1812										AX-90485803		AX-90485329
1813										AX-90485924		AX-90485336
1814										AX-90486080		AX-90485409
1815										AX-90486196		AX-90485516
1816										AX-90486505		AX-90485543
1817										AX-90487094		AX-90485721
1818										AX-90487273		AX-90485803
1819										AX-90487544		AX-90485924
1820										AX-90487549		AX-90485986
1821										AX-90487694		AX-90486069
1822										AX-90487747		AX-90486080
1823										AX-90487902		AX-90486196
1824										AX-90488093		AX-90486386
1825										AX-90488214		AX-90486489
1826										AX-90488396		AX-90486505
1827										AX-90488565		AX-90486691
1828										AX-90488603		AX-90486853
1829										AX-90488616		AX-90487052
1830										AX-90488731		AX-90487094
1831										AX-90488814		AX-90487273
1832										AX-90488911		AX-90487357
1833										AX-90488913		AX-90487544
1834										AX-90489048		AX-90487549
1835										AX-90489091		AX-90487694
1836										AX-90489153		AX-90487733
1837										AX-90489241		AX-90487747
1838										AX-90489319		AX-90487902
1839										AX-90489490		AX-90487970
1840										AX-90489583		AX-90488005
1841										AX-90489622		AX-90488093
1842										AX-90489636		AX-90488214
1843										AX-90489715		AX-90488396
1844										AX-90489761		AX-90488545
1845										AX-90489925		AX-90488565
1846										AX-90490202		AX-90488603
1847										AX-90490308		AX-90488616
1848										AX-90490323		AX-90488641
1849										AX-90490329		AX-90488731
1850										AX-90490468		AX-90488814
1851										AX-90490521		AX-90488911
1852										AX-90490531		AX-90488913
1853										AX-90490575		AX-90489029
1854										AX-90490806		AX-90489048
1855										AX-90490932		AX-90489091
1856										AX-90491089		AX-90489153
1857										AX-90491096		AX-90489241
1858										AX-90491305		AX-90489319
1859										AX-90491323		AX-90489490
1860										AX-90491735		AX-90489583
1861										AX-90491924		AX-90489622
1862										AX-90491930		AX-90489636
1863										AX-90492606		AX-90489644
1864										AX-90493216		AX-90489715
1865										AX-90493312		AX-90489761
1866										AX-90493711		AX-90489925
1867										AX-90493819		AX-90490033
1868										AX-90493984		AX-90490108
1869										AX-90494157		AX-90490145
1870										AX-90494551		AX-90490202
1871										AX-90494722		AX-90490267
1872										AX-90494839		AX-90490308
1873										AX-90494920		AX-90490323
1874										AX-90495024		AX-90490329
1875										AX-90495026		AX-90490468
1876										AX-90495117		AX-90490485
1877										AX-90495177		AX-90490521
1878										AX-90495227		AX-90490531
1879										AX-90495380		AX-90490575
1880										AX-90495400		AX-90490806
1881										AX-90495460		AX-90490853
1882										AX-90495740		AX-90490932
1883										AX-90495805		AX-90491089
1884										AX-90496063		AX-90491096
1885										AX-90496066		AX-90491305
1886										AX-90496186		AX-90491323
1887										AX-90496384		AX-90491735
1888										AX-90496388		AX-90491924
1889										AX-90496471		AX-90491930
1890										AX-90496686		AX-90492030
1891										AX-90496894		AX-90492175
1892										AX-90497008		AX-90492320
1893										AX-90497089		AX-90492606
1894										AX-90497305		AX-90492661
1895										AX-90497311		AX-90493153
1896										AX-90497395		AX-90493196
1897										AX-90497551		AX-90493216
1898										AX-90497845		AX-90493275
1899										AX-90497997		AX-90493312
1900										AX-90498024		AX-90493711
1901										AX-90498200		AX-90493819
1902										AX-90498229		AX-90493966
1903										AX-90498280		AX-90493984
1904										AX-90498638		AX-90494116
1905										AX-90498780		AX-90494157
1906										AX-90499391		AX-90494230
1907										AX-90500142		AX-90494551
1908										AX-90500224		AX-90494722
1909										AX-90500242		AX-90494839
1910										AX-90500268		AX-90494920
1911										AX-90500702		AX-90495024
1912										AX-90500862		AX-90495026
1913										AX-90501019		AX-90495117
1914										AX-90501134		AX-90495177
1915										AX-90501397		AX-90495227
1916										AX-90501635		AX-90495380
1917										AX-90501694		AX-90495400
1918										AX-90501763		AX-90495460
1919										AX-90501883		AX-90495740
1920										AX-90501951		AX-90495805
1921										AX-90502176		AX-90496063
1922										AX-90502190		AX-90496066
1923										AX-90502332		AX-90496077
1924										AX-90502349		AX-90496186
1925										AX-90502484		AX-90496247
1926										AX-90502626		AX-90496314
1927										AX-90503305		AX-90496384
1928										AX-90503461		AX-90496388
1929										AX-90503588		AX-90496471
1930										AX-90503590		AX-90496626
1931										AX-90503608		AX-90496686
1932										AX-90503933		AX-90496828
1933										AX-90503953		AX-90496894
1934										AX-90504063		AX-90497008
1935										AX-90504117		AX-90497017
1936										AX-90504181		AX-90497089
1937										AX-90504338		AX-90497305
1938										AX-90504376		AX-90497311
1939										AX-90504719		AX-90497395
1940										AX-90504786		AX-90497501
1941										AX-90504996		AX-90497551
1942										AX-90505362		AX-90497845
1943										AX-90505550		AX-90497997
1944										AX-90505615		AX-90498024
1945										AX-90505720		AX-90498200
1946										AX-90505756		AX-90498229
1947										AX-90505778		AX-90498275
1948										AX-90505839		AX-90498280
1949										AX-90506273		AX-90498530
1950										AX-90506433		AX-90498532
1951										AX-90506641		AX-90498638
1952										AX-90506841		AX-90498780
1953										AX-90506910		AX-90499233
1954										AX-90506972		AX-90499391
1955										AX-90507098		AX-90499694
1956										AX-90507388		AX-90499737
1957										AX-90507464		AX-90499997
1958										AX-90507495		AX-90500024
1959										AX-90507590		AX-90500076
1960										AX-90507618		AX-90500142
1961										AX-90507743		AX-90500224
1962										AX-90507798		AX-90500242
1963										AX-90508057		AX-90500268
1964										AX-90508143		AX-90500456
1965										AX-90508162		AX-90500702
1966										AX-90508400		AX-90500862
1967										AX-90508406		AX-90501019
1968										AX-90508427		AX-90501134
1969										AX-90508528		AX-90501174
1970										AX-90508833		AX-90501397
1971										AX-90508916		AX-90501635
1972										AX-90509004		AX-90501694
1973										AX-90509008		AX-90501701
1974										AX-90509070		AX-90501705
1975										AX-90509101		AX-90501724
1976										AX-90509264		AX-90501763
1977										AX-90509534		AX-90501883
1978										AX-90509801		AX-90501951
1979										AX-90509812		AX-90502176
1980										AX-90509876		AX-90502190
1981										AX-90509994		AX-90502259
1982										AX-90510206		AX-90502332
1983										AX-90510321		AX-90502349
1984										AX-90510521		AX-90502357
1985										AX-90510536		AX-90502484
1986										AX-90510609		AX-90502626
1987										AX-90510707		AX-90503130
1988										AX-90510773		AX-90503305
1989										AX-90510834		AX-90503461
1990										AX-90510894		AX-90503588
1991										AX-90510903		AX-90503590
1992										AX-90510973		AX-90503608
1993										AX-90511213		AX-90503933
1994										AX-90511351		AX-90503953
1995										AX-90511481		AX-90504063
[truncated: 261 more rows]
