# Supplementary material for: GMStool: GWAS-based marker selection tool for genomic prediction from genomic data
Source: Sci Rep. 2020 Nov 12;10:19653. doi: 10.1038/s41598-020-76759-y (PMC7665227; doi:10.1038/s41598-020-76759-y)
Supplement: Supplementary file 3 — Supplementary Information 3. [file 41598_2020_76759_MOESM3_ESM.xlsx]

## Sheet: DTF(soybean)
Supplementary Information 1
Supplementary table S1: Results of GWAS for each phenotype
Table S1. Results of GWAS for DTF (soybean)
SNP	Chromosome	Position	P.value	MAF	Effect
AX-90365750	6	19913355	2.08948e-16	0.0665595	3.41891
AX-90502357	6	20125320	3.50705e-16	0.105466	3.07056
AX-90321269	6	20347667	3.61874e-16	0.1	3.07567
AX-90450225	6	20014152	6.16728e-16	0.0672026	3.32977
AX-90336800	6	20334312	6.75871e-16	0.0974277	3.18883
AX-90406485	6	20196824	2.84878e-15	0.0765273	3.00142
AX-90406181	6	20369265	2.90657e-15	0.0688103	3.15928
AX-90371455	6	19865966	1.41966e-14	0.101608	2.90145
AX-90420646	6	20303844	2.47495e-14	0.103537	2.83416
AX-90368574	6	20372321	3.69082e-14	0.10418	2.85694
AX-90401608	6	20208679	5.9899e-14	0.107717	2.56916
AX-90439098	6	20207322	1.19035e-13	0.0469453	3.68466
AX-90487052	6	19785849	2.97836e-13	0.0996785	2.75037
AX-90425236	6	19881294	3.15242e-13	0.103215	2.73871
AX-90402438	6	20051065	1.74291e-12	0.104502	2.64005
AX-90324599	6	20623307	2.28987e-12	0.106109	2.61062
AX-90459836	10	45329450	2.38565e-12	0.222508	-1.41797
AX-90391961	6	19874926	6.43162e-12	0.105466	2.48975
AX-90362768	6	19825822	7.25652e-12	0.104502	2.54823
AX-90387712	6	20019860	1.19409e-11	0.105466	2.47088
AX-90436005	6	20014346	2.11209e-11	0.0655949	2.78153
AX-90315776	6	20803980	2.44875e-11	0.102894	2.46482
AX-90453114	6	20560747	9.22787e-11	0.107395	2.35224
AX-90374643	6	20627600	1.61736e-10	0.105788	2.34375
AX-90372716	6	20443676	1.69065e-10	0.0463023	-3.19639
AX-90366794	19	47620715	2.55872e-10	0.461093	-1.3336
AX-90305605	6	20663101	2.65735e-10	0.0726688	2.80004
AX-90318984	6	20770389	3.91367e-10	0.0446945	3.21132
AX-90328113	6	20578167	5.23346e-10	0.044373	3.21984
AX-90417900	6	20711962	5.82256e-10	0.0440514	3.22061
AX-90394819	19	47627681	6.25719e-10	0.466238	-1.30935
AX-90325695	6	20293377	9.45317e-10	0.0749196	2.62251
AX-90457845	6	20772321	1.01179e-09	0.0459807	3.08117
AX-90512445	6	25127899	1.04979e-09	0.0430868	3.05782
AX-90315739	6	20453262	1.11854e-09	0.0459807	2.95684
AX-90515900	6	20294977	1.29681e-09	0.0466238	2.97034
AX-90313574	19	47628840	1.70754e-09	0.468167	-1.28853
AX-90437585	6	20580956	2.12196e-09	0.0456592	2.99856
AX-90336654	6	24733651	2.14952e-09	0.022508	-5.9257
AX-90433951	6	19585976	2.79408e-09	0.131833	1.8524
AX-90407116	6	25105736	2.93833e-09	0.0382637	3.08375
AX-90512039	6	21065366	3.6875e-09	0.021865	-6.09531
AX-90370958	6	19721391	3.97209e-09	0.133441	1.80816
AX-90457066	6	21081290	4.19542e-09	0.121222	1.83306
AX-90308342	19	47622917	4.42554e-09	0.469453	-1.25429
AX-90326151	6	19611660	5.12495e-09	0.133762	1.79283
AX-90344500	6	19624229	5.12495e-09	0.133762	1.79283
AX-90308502	6	25856056	5.32497e-09	0.0437299	3.00185
AX-90468734	6	20611891	5.8408e-09	0.0745981	2.46743
AX-90326977	10	45109797	6.80216e-09	0.239871	-1.24232
AX-90376920	19	47611538	7.60615e-09	0.468167	-1.22099
AX-90391416	19	47638344	7.92772e-09	0.461736	-1.21519
AX-90335169	6	21290956	8.00216e-09	0.0430868	3.01473
AX-90323312	6	27490798	8.16877e-09	0.0514469	2.46913
AX-90481303	6	20772644	8.2985e-09	0.128939	1.75262
AX-90483847	10	45109345	9.19353e-09	0.232476	-1.24687
AX-90314069	6	20659148	1.02141e-08	0.127653	1.75965
AX-90496042	6	28875737	1.04165e-08	0.0221865	-5.77464
AX-90523873	6	21221386	1.08623e-08	0.0434084	2.91293
AX-90311071	19	47666762	1.09319e-08	0.474277	-1.21855
AX-90461814	6	19586329	1.11128e-08	0.131511	1.78138
AX-90514877	6	28887040	1.29859e-08	0.0440514	2.92703
AX-90355272	6	28989742	1.43886e-08	0.021865	-5.76113
AX-90418443	19	47666805	1.47452e-08	0.426688	1.20515
AX-90479884	6	21098272	1.48994e-08	0.126045	1.76663
AX-90358389	6	19773095	1.4953e-08	0.16463	1.67931
AX-90402280	6	28928012	1.50253e-08	0.0434084	2.94621
AX-90364705	6	21227924	1.51615e-08	0.0437299	2.89711
AX-90518932	6	20670829	1.5779e-08	0.128939	1.71174
AX-90403869	6	20769779	1.6332e-08	0.0482315	2.73349
AX-90507133	6	24724319	1.7497e-08	0.0414791	2.96177
AX-90420592	6	28916356	1.89663e-08	0.0440514	2.90843
AX-90420149	6	20768938	1.90887e-08	0.127653	1.73134
AX-90502259	6	19541999	1.95341e-08	0.133119	1.72708
AX-90459669	6	26270355	2.0452e-08	0.0450161	-2.84685
AX-90516395	6	22352341	2.08914e-08	0.0440514	2.89202
AX-90519213	6	19602265	2.10398e-08	0.133441	1.70251
AX-90347343	6	22384642	2.13234e-08	0.0405145	2.91241
AX-90367891	6	22587376	2.21344e-08	0.0446945	2.82037
AX-90312985	6	28906725	2.22434e-08	0.0437299	2.90646
AX-90356261	6	29114250	2.22434e-08	0.0437299	2.90646
AX-90369574	6	28921038	2.22434e-08	0.0437299	2.90646
AX-90377520	6	28837542	2.22434e-08	0.0437299	2.90646
AX-90387156	6	28919262	2.22434e-08	0.0437299	2.90646
AX-90459312	6	22816244	2.22434e-08	0.0437299	2.90646
AX-90494888	6	22550922	2.22434e-08	0.0437299	2.90646
AX-90496393	6	22407445	2.22434e-08	0.0437299	2.90646
AX-90363827	6	19764433	2.24078e-08	0.164952	1.65532
AX-90477533	6	20760105	2.24721e-08	0.127331	1.72824
AX-90392707	19	47656859	2.40624e-08	0.474277	-1.16416
AX-90405841	6	21313147	2.63791e-08	0.0421222	2.94219
AX-90496417	6	20760564	2.70713e-08	0.128617	1.70545
AX-90352181	6	21542802	2.80008e-08	0.0466238	2.66915
AX-90341494	6	26629086	2.91289e-08	0.0221865	-5.48974
AX-90523668	6	20019602	2.99314e-08	0.04791	2.64952
AX-90434269	6	25100094	3.10664e-08	0.0495177	2.77895
AX-90457424	6	22279508	3.22011e-08	0.0446945	2.8259
AX-90318020	19	47646425	3.25508e-08	0.472669	-1.13071
AX-90509824	6	22744750	3.26836e-08	0.0440514	2.82644
AX-90371514	6	20983504	3.53795e-08	0.125723	1.69024
AX-90336308	6	29048392	3.57299e-08	0.0440514	2.80165
AX-90510543	6	19584537	3.77795e-08	0.136013	1.62203
AX-90452592	6	19668705	4.29267e-08	0.171704	1.54154
AX-90498451	6	20597533	4.72208e-08	0.0790997	2.14826
AX-90425241	6	28988140	4.81563e-08	0.0440514	2.819
AX-90395562	6	21093998	5.36528e-08	0.127653	1.67206
AX-90415506	6	28876167	5.36609e-08	0.0434084	2.80665
AX-90434491	6	26186215	5.54515e-08	0.0418006	2.80282
AX-90453586	6	20830875	5.55969e-08	0.127653	1.67542
AX-90456775	6	22365601	5.85214e-08	0.044373	2.79441
AX-90483768	6	19539809	6.02178e-08	0.163344	1.59341
AX-90317340	6	19585253	6.357e-08	0.133119	1.67838
AX-90320159	19	47657991	6.4389e-08	0.477492	-1.13502
AX-90395321	6	23184331	6.74307e-08	0.022508	-5.32306
AX-90508427	6	20686941	6.93725e-08	0.126688	1.67129
AX-90422512	6	21081629	7.25339e-08	0.125723	1.68145
AX-90391822	10	45269697	7.3577e-08	0.110289	-1.52056
AX-90325440	19	47657639	7.50781e-08	0.476527	-1.12965
AX-90409268	6	29090750	8.3395e-08	0.0440514	2.74802
AX-90362777	6	20762535	8.34759e-08	0.0437299	2.77052
AX-90386027	10	45283870	8.4021e-08	0.115113	-1.49893
AX-90479729	6	23079489	8.84586e-08	0.0411576	2.7775
AX-90388636	19	47982003	1.15092e-07	0.440193	1.03289
AX-90406909	6	22381913	1.17882e-07	0.0446945	2.6742
AX-90483950	6	20807495	1.18104e-07	0.126045	1.65384
AX-90460744	6	22800400	1.26325e-07	0.0215434	-5.48081
AX-90417364	6	21485708	1.30469e-07	0.0231511	-4.87313
AX-90394531	6	19398117	1.3231e-07	0.167203	1.56566
AX-90480533	6	22802501	1.37479e-07	0.0430868	2.73308
AX-90367963	6	26848346	1.40174e-07	0.0430868	2.74692
AX-90509176	6	22272488	1.47895e-07	0.0427653	2.7325
AX-90488578	6	19374001	1.6664e-07	0.167524	1.55417
AX-90385670	6	21969938	1.68539e-07	0.0440514	2.69698
AX-90379038	6	22583307	1.71215e-07	0.0434084	2.72976
AX-90339291	17	39906924	1.74133e-07	0.0122186	3.25687
AX-90392581	10	45257266	2.3597e-07	0.11254	-1.4539
AX-90400586	10	45278095	2.63038e-07	0.112862	-1.44586
AX-90319867	10	45258078	2.73784e-07	0.11254	-1.44523
AX-90319354	6	22094757	2.82472e-07	0.0501608	2.39469
AX-90338503	17	40065250	2.8251e-07	0.0154341	3.06722
AX-90474854	6	19396292	3.15073e-07	0.168167	1.5089
AX-90368308	19	47625713	3.24809e-07	0.445981	-1.00119
AX-90335455	10	45136971	3.4421e-07	0.467524	0.939474
AX-90455838	6	21509882	3.4625e-07	0.0450161	2.56248
AX-90514129	19	47351030	3.69947e-07	0.431511	1.0907
AX-90305892	10	45453863	3.73244e-07	0.159486	-1.08879
AX-90460478	19	47537788	3.77271e-07	0.476527	-1.09026
AX-90421079	6	20862524	3.98613e-07	0.124759	1.5726
AX-90336321	6	19444200	4.0091e-07	0.0353698	-2.87695
AX-90385149	6	19373381	4.0091e-07	0.0353698	-2.87695
AX-90508911	6	28898708	4.09582e-07	0.0437299	2.57238
AX-90334171	6	19359216	4.23474e-07	0.0344051	2.92949
AX-90309382	6	25549579	4.6299e-07	0.0231511	-4.5395
AX-90419803	6	19424777	4.90797e-07	0.168489	1.48733
AX-90395467	6	22665160	5.16099e-07	0.0437299	2.56319
AX-90397111	6	26630946	5.42902e-07	0.0421222	2.54172
AX-90400417	10	45137279	5.53596e-07	0.468489	0.919551
AX-90518635	6	19390343	5.59131e-07	0.170096	1.46101
AX-90323877	6	19331218	6.58221e-07	0.0350482	-2.80907
AX-90355119	6	26237126	6.58868e-07	0.0498392	2.22224
AX-90352104	19	47588397	6.60717e-07	0.428939	1.066
AX-90429815	10	45271654	6.72761e-07	0.111576	-1.40838
AX-90305273	19	47538645	6.92451e-07	0.473955	-1.07245
AX-90439008	19	47930535	8.21663e-07	0.455949	-0.946205
AX-90466423	6	20017319	8.47862e-07	0.0790997	1.95668
AX-90307812	6	20305967	8.50398e-07	0.0237942	-4.38762
AX-90493196	6	22595648	8.91913e-07	0.0514469	2.21034
AX-90425668	19	47565073	1.09212e-06	0.475563	-1.05146
AX-90472261	6	18509241	1.09572e-06	0.0347267	2.57656
AX-90520429	6	20688247	1.145e-06	0.0980707	1.47526
AX-90522270	6	19413631	1.18037e-06	0.164952	1.43059
AX-90423366	6	23201531	1.20529e-06	0.0569132	2.13927
AX-90325987	6	19372369	1.24599e-06	0.0363344	2.63023
AX-90400088	6	21141189	1.2768e-06	0.137621	1.36238
AX-90371941	6	34633655	1.32308e-06	0.0495177	2.16118
AX-90322935	6	43896310	1.33913e-06	0.078135	1.45022
AX-90472439	6	20653185	1.35417e-06	0.129582	1.42788
AX-90367833	6	20686647	1.37361e-06	0.0990354	1.45045
AX-90492431	6	19437064	1.45083e-06	0.0356913	-2.71119
AX-90525077	19	47464992	1.55742e-06	0.470096	-1.02101
AX-90455906	6	25971731	1.56623e-06	0.0237942	-4.33556
AX-90349619	10	45118944	1.63355e-06	0.448875	0.883228
AX-90316243	6	22677787	1.68651e-06	0.0241158	-4.04492
AX-90381587	10	45969590	1.722e-06	0.263666	-0.892621
AX-90410425	10	45135493	1.79321e-06	0.466238	0.877567
AX-90513989	10	45969241	1.88244e-06	0.263023	-0.890418
AX-90390991	6	19206668	2.14408e-06	0.037299	2.60494
AX-90486489	6	19469296	2.14778e-06	0.0327974	-4.19174
AX-90496626	19	48003476	2.14818e-06	0.463666	-0.901475
AX-90486999	19	47549600	2.24332e-06	0.470096	-1.01376
AX-90477543	19	47466422	2.24439e-06	0.469453	-1.0054
AX-90347309	19	47564754	2.34215e-06	0.472026	-1.01966
AX-90434820	19	47563367	2.38614e-06	0.472026	-1.01487
AX-90501919	11	29810587	2.39683e-06	0.0289389	-1.99107
AX-90509264	6	21701424	2.69688e-06	0.0488746	2.20916
AX-90339101	6	26224074	2.80144e-06	0.0530547	2.06539
AX-90360505	6	34603456	2.86523e-06	0.0180064	-4.91928
AX-90336678	10	44246291	2.89246e-06	0.0511254	-1.74962
AX-90349054	6	30766516	2.92344e-06	0.0340836	-2.57435
AX-90381641	6	19252390	3.21805e-06	0.0369775	-2.5361
AX-90370354	6	20686842	3.31178e-06	0.100322	1.39124
AX-90433483	6	19562470	3.34583e-06	0.0180064	-5.07221
AX-90461275	6	27890127	3.36198e-06	0.0559486	-2.05218
AX-90475124	6	18634235	3.58638e-06	0.0318328	2.41608
AX-90516048	6	24476070	3.61174e-06	0.0292605	-3.65902
AX-90385538	10	44206951	3.69848e-06	0.0549839	-1.69578
AX-90493872	6	27953784	4.05057e-06	0.0553055	2.04048
AX-90509466	6	26804079	4.19207e-06	0.021865	-4.35294
AX-90432083	6	22319818	4.19755e-06	0.0437299	2.25136
AX-90446966	6	22567205	4.26589e-06	0.0453376	2.27295
AX-90459901	6	19450798	4.54294e-06	0.0376206	-2.36049
AX-90353934	17	39928609	4.61929e-06	0.0138264	-2.80779
AX-90453147	6	18716108	4.73846e-06	0.033119	2.38128
AX-90485634	6	23071332	5.02002e-06	0.0282958	-3.90086
AX-90435443	6	19677827	5.04196e-06	0.141158	1.34551
AX-90477903	6	19265952	5.13246e-06	0.0337621	2.54192
AX-90331932	6	21053835	5.17634e-06	0.1209	1.41735
AX-90433588	6	44025402	5.23245e-06	0.0691318	1.42511
AX-90479079	15	9749242	5.28673e-06	0.0485531	-1.99834
AX-90473943	10	44188605	5.55758e-06	0.0530547	-1.71607
AX-90511936	10	45160789	5.611e-06	0.458521	0.837033
AX-90433173	6	38416698	6.29655e-06	0.0340836	2.51182
AX-90378310	14	1466785	6.84335e-06	0.0286174	-1.65865
AX-90453590	17	39939090	7.24907e-06	0.0144695	2.61762
AX-90319348	6	27815767	7.38512e-06	0.055627	1.9851
AX-90469416	6	23249617	7.41519e-06	0.0553055	1.99322
AX-90477314	6	27946242	7.41519e-06	0.0553055	1.99322
AX-90520595	6	27472279	7.41519e-06	0.0553055	1.99322
AX-90378075	10	45051711	7.73988e-06	0.114148	-1.4768
AX-90481082	6	25623277	7.74991e-06	0.055627	1.98263
AX-90484808	6	24743567	7.74991e-06	0.055627	1.98263
AX-90311048	10	44244570	7.83618e-06	0.0524116	-1.69353
AX-90410501	6	26786593	7.92722e-06	0.055627	1.97926
AX-90468735	6	21836373	7.97813e-06	0.0543408	1.94666
AX-90348113	6	44161302	8.02297e-06	0.0755627	1.34127
AX-90488673	6	37406364	8.09414e-06	0.0344051	-2.47545
AX-90372981	10	45979712	8.11884e-06	0.26463	-0.833858
AX-90340928	6	20307939	8.23189e-06	0.0202572	-3.85573
AX-90326433	10	44854680	8.59896e-06	0.167524	-0.916871
AX-90504418	6	21095401	8.81934e-06	0.134405	1.30458
AX-90523501	6	27499770	8.96597e-06	0.0546624	1.9724
AX-90312407	6	18664144	9.03389e-06	0.0797428	1.42078
AX-90490145	20	39045388	9.06725e-06	0.0189711	-2.24908
AX-90517246	10	45342931	9.20944e-06	0.106109	-1.27574
AX-90342277	6	34312078	9.38594e-06	0.0344051	2.49992
AX-90447911	6	28024382	9.63593e-06	0.055627	1.95485
AX-90463074	6	27471475	9.79058e-06	0.0546624	1.95318
AX-90428977	10	45295508	9.91942e-06	0.106752	-1.25705
AX-90349691	6	21441152	1.00312e-05	0.101286	1.41003
AX-90400004	6	22006290	1.01617e-05	0.0495177	2.06439
AX-90430397	10	45050917	1.01623e-05	0.114469	-1.45135
AX-90465912	10	45323571	1.02112e-05	0.105788	-1.26427
AX-90521250	10	45321263	1.03613e-05	0.106752	-1.26201
AX-90490531	6	44078066	1.05119e-05	0.0755627	1.32981
AX-90509535	6	25694315	1.05267e-05	0.059164	1.85658
AX-90510786	6	27856114	1.05984e-05	0.0536977	1.98703
AX-90320610	6	22824463	1.07936e-05	0.0575563	1.87579
AX-90404542	6	28988459	1.11159e-05	0.0434084	2.20923
AX-90320563	20	39091277	1.1132e-05	0.0186495	-2.26423
AX-90492175	10	44983103	1.12205e-05	0.111254	-1.2151
AX-90445616	16	1440033	1.12279e-05	0.0794212	1.40992
AX-90458584	6	22166969	1.14254e-05	0.218971	1.51875
AX-90443097	6	34741785	1.1513e-05	0.0340836	-2.47157
AX-90461018	10	45331070	1.16856e-05	0.105466	-1.25389
AX-90428197	17	39939988	1.16946e-05	0.014791	2.52469
AX-90505352	10	45323915	1.17396e-05	0.105466	-1.25868
AX-90344686	10	44220246	1.19075e-05	0.0536977	-1.64026
AX-90456408	6	27760938	1.22936e-05	0.055627	1.94444
AX-90503239	20	39047384	1.23355e-05	0.0202572	-2.16974
AX-90482159	6	22918658	1.28133e-05	0.055627	1.91515
AX-90305868	6	34455386	1.28732e-05	0.0337621	-2.47888
AX-90333354	10	45295453	1.29798e-05	0.107717	-1.23693
AX-90443244	10	45331446	1.30623e-05	0.108039	-1.23059
AX-90322443	10	44856151	1.35119e-05	0.16881	-0.893887
AX-90396695	10	44272026	1.36947e-05	0.0536977	-1.6232
AX-90463451	13	26780944	1.37073e-05	0.0292605	-1.82423
AX-90344403	17	39938806	1.39604e-05	0.014791	2.50551
AX-90335920	1	21856175	1.42168e-05	0.0366559	-1.78447
AX-90447677	6	23458354	1.42403e-05	0.0559486	1.90717
AX-90345584	6	25625614	1.48063e-05	0.0553055	1.90941
AX-90396060	10	45322107	1.48465e-05	0.106752	-1.22902
AX-90433346	6	24332965	1.58387e-05	0.0601286	1.79675
AX-90486596	6	18662573	1.61215e-05	0.0800643	1.37894
AX-90450617	6	22689017	1.62343e-05	0.0421222	2.21488
AX-90522954	6	27620345	1.63144e-05	0.0289389	-3.47361
AX-90477818	17	39941161	1.77356e-05	0.0151125	2.44634
AX-90462282	6	38487434	1.77715e-05	0.0601286	1.85835
AX-90395942	10	45976769	1.80023e-05	0.269775	-0.794188
AX-90395280	6	21967941	1.81229e-05	0.0430868	2.12041
AX-90336825	16	1440909	1.84039e-05	0.0800643	1.36206
AX-90312730	10	45484012	1.84533e-05	0.136977	-0.946745
AX-90490484	6	19249081	1.85456e-05	0.0369775	-2.34689
AX-90464147	10	44201320	1.86584e-05	0.0549839	-1.57183
AX-90430684	6	37299465	1.86948e-05	0.0350482	2.35381
AX-90521438	10	45296750	1.96202e-05	0.105466	-1.22657
AX-90520265	6	26155890	1.97547e-05	0.0549839	1.89928
AX-90467975	6	34496423	1.98947e-05	0.0353698	2.26556
AX-90369256	10	45509578	2.11949e-05	0.139228	-0.932399
AX-90361036	10	44220354	2.12938e-05	0.0540193	-1.58899
AX-90431823	11	29817701	2.20489e-05	0.0282958	-1.81023
AX-90326544	10	45500070	2.30961e-05	0.133762	-0.934868
AX-90417916	19	48204179	2.34337e-05	0.314791	-0.793332
AX-90353371	10	44265853	2.48732e-05	0.0553055	1.53884
AX-90393066	20	38745334	2.55464e-05	0.0163987	-2.5064
AX-90351613	6	26185062	2.57625e-05	0.055627	1.83732
AX-90315746	10	44901684	2.67166e-05	0.403215	0.725593
AX-90440123	6	34489761	2.7033e-05	0.0167203	-4.66645
AX-90506772	6	21233666	2.71529e-05	0.0942122	1.3832
AX-90371550	6	18658898	2.73534e-05	0.0787781	1.34038
AX-90522575	10	45324848	2.77816e-05	0.107717	-1.18571
AX-90455538	6	33686177	2.81315e-05	0.033119	2.3729
AX-90408251	6	27460497	2.83555e-05	0.0553055	1.83184
AX-90466213	6	28598160	3.15031e-05	0.0289389	-3.42576
AX-90501241	10	44295588	3.18229e-05	0.0511254	-1.55328
AX-90432700	1	18506780	3.19139e-05	0.0392283	-1.66646
AX-90335261	11	29922966	3.19516e-05	0.0276527	-1.7857
AX-90480090	19	48060490	3.2168e-05	0.45209	0.783483
AX-90458570	6	23687730	3.24224e-05	0.0533762	1.83487
AX-90498275	10	5638417	3.4887e-05	0.0540193	-1.6231
AX-90516512	17	40871202	3.64384e-05	0.0199357	2.20274
AX-90352384	6	27584003	3.67499e-05	0.055627	1.78419
AX-90465439	3	33477449	3.84371e-05	0.0337621	1.65483
AX-90473473	6	19820132	3.94221e-05	0.0379421	1.71027
AX-90490485	19	47646977	3.9981e-05	0.384244	0.847964
AX-90374680	6	26527733	4.13346e-05	0.0565916	1.79363
AX-90374969	6	34446618	4.14084e-05	0.0334405	2.32122
AX-90490033	6	34434873	4.14695e-05	0.0180064	-4.15136
AX-90306801	6	27461819	4.1503e-05	0.0546624	1.79885
AX-90310155	10	44519244	4.31673e-05	0.0665595	-1.3858
AX-90499166	6	31464294	4.33724e-05	0.0376206	2.11832
AX-90330735	10	45503962	4.60708e-05	0.136656	-0.8985
AX-90352492	3	33446320	4.67806e-05	0.0221865	1.98665
AX-90439704	20	46295764	4.81538e-05	0.0118971	2.3883
AX-90310249	6	24094268	5.07673e-05	0.0231511	-3.48158
AX-90409540	3	33284223	5.07915e-05	0.0244373	1.87851
AX-90451608	1	10556016	5.21904e-05	0.0344051	-1.6767
AX-90319308	19	47441236	5.45621e-05	0.483601	-0.830501
AX-90425739	10	43802943	5.55798e-05	0.0141479	3.64638
AX-90510861	6	20970282	5.65535e-05	0.0874598	1.36693
AX-90506240	6	48921446	5.80476e-05	0.021865	1.90232
AX-90404777	17	39945206	6.11141e-05	0.0151125	2.27883
AX-90328644	19	48081197	6.29866e-05	0.448232	0.756913
AX-90489506	19	47334026	6.30561e-05	0.427974	0.771422
AX-90397580	11	29790928	6.30901e-05	0.0282958	-1.70617
AX-90402772	11	29811225	6.30901e-05	0.0282958	-1.70617
AX-90419558	11	29784299	6.30901e-05	0.0282958	-1.70617
AX-90428610	11	29870318	6.30901e-05	0.0282958	-1.70617
AX-90422250	10	44275532	6.35207e-05	0.0517685	-1.51067
AX-90348540	6	27720004	6.41134e-05	0.0533762	1.77491
AX-90365794	6	26265738	6.51208e-05	0.0546624	1.74407
AX-90330977	6	34522775	6.54546e-05	0.0337621	2.14827
AX-90388749	11	29860770	6.56202e-05	0.0279743	-1.71437
AX-90416788	3	33270553	6.56533e-05	0.0257235	1.83654
AX-90444688	11	29065528	6.57338e-05	0.0839228	-1.17019
AX-90359330	17	39925914	6.61075e-05	0.0144695	2.36605
AX-90421649	14	4164291	6.65999e-05	0.0250804	1.80724
AX-90324814	19	47441186	6.71622e-05	0.484566	-0.818798
AX-90350940	6	21783988	6.72667e-05	0.306109	-1.73274
AX-90333925	20	39047055	6.79957e-05	0.0215434	-1.89779
AX-90500268	6	20038667	6.88425e-05	0.0755627	1.53073
AX-90510500	20	43891817	7.07511e-05	0.0299035	2.02619
AX-90309630	10	44567164	7.17019e-05	0.0659164	-1.35361
AX-90452989	14	4259223	7.30254e-05	0.0241158	-1.84063
AX-90342567	11	29745845	7.30995e-05	0.0292605	-1.65637
AX-90442802	6	19536524	7.44119e-05	0.0665595	-1.69717
AX-90380147	11	28437430	7.49117e-05	0.0173633	3.08514
AX-90306979	6	20929058	7.51318e-05	0.102251	1.24658
AX-90482827	19	48204814	7.59759e-05	0.31672	-0.738719
AX-90429387	17	39915192	7.65961e-05	0.0154341	2.24061
AX-90503440	6	34490454	7.68806e-05	0.026045	-3.12254
AX-90355023	6	20313780	8.01598e-05	0.0221865	2.10568
AX-90344886	3	4363170	8.11619e-05	0.0163987	2.16065
AX-90430929	10	44129955	8.52214e-05	0.0279743	-1.83002
AX-90512230	6	33730117	8.70785e-05	0.0398714	2.02127
AX-90400326	10	45090360	8.71349e-05	0.0131833	3.38628
AX-90323328	2	7391192	8.86194e-05	0.0106109	-2.44684
AX-90369501	6	28081592	8.9242e-05	0.0578778	1.66761
AX-90481250	6	21693569	8.93514e-05	0.0405145	1.95116
AX-90511547	10	5499864	8.97732e-05	0.0247588	3.14193
AX-90397169	6	48917297	9.00228e-05	0.0144695	2.3377
AX-90440654	10	45300271	9.44011e-05	0.129582	-0.973224
AX-90458359	10	45375494	9.57315e-05	0.026045	-1.69458
AX-90446819	6	20924413	9.67072e-05	0.0861736	1.33792
AX-90343329	6	30318029	0.000102234	0.0344051	2.16212
AX-90525129	11	29843436	0.000108141	0.0292605	-1.62862
AX-90452991	6	19141197	0.000112386	0.0652733	1.56019
AX-90520700	6	26151237	0.000113004	0.0543408	1.71395
AX-90351833	6	24726634	0.000113574	0.0553055	1.68995
AX-90344108	6	34233326	0.000115029	0.0176849	-4.10238
AX-90371238	6	20943000	0.00011506	0.0717042	1.29641
AX-90498530	10	45087716	0.000115448	0.0273312	-1.64953
AX-90400166	6	21083470	0.000124023	0.0684887	1.31293
AX-90390584	17	40955357	0.000128537	0.0176849	2.13087
AX-90521987	17	40954584	0.000128537	0.0176849	2.13087
AX-90525689	6	34319679	0.000132195	0.0192926	-3.53141
AX-90493153	10	5947695	0.000133446	0.0501608	1.47431
AX-90405429	6	19117684	0.000135088	0.0157556	-4.00808
AX-90487408	10	5484647	0.000135211	0.0469453	-1.54877
AX-90496247	10	5311256	0.000138078	0.066881	-1.24197
AX-90457567	19	48105658	0.000138474	0.438907	0.709847
AX-90364837	10	45026735	0.000138947	0.0990354	-1.1344
AX-90509019	10	45446396	0.000142779	0.0263666	-1.63971
AX-90345415	10	45374068	0.000145993	0.0276527	1.58849
AX-90327867	6	29375932	0.000146401	0.0247588	-3.09386
AX-90367310	10	45020645	0.000147926	0.0980707	-1.13727
AX-90383633	10	45023038	0.000147926	0.0980707	-1.13727
AX-90328747	6	27707362	0.000148203	0.0665595	1.52865
AX-90506249	10	44110358	0.000148759	0.326688	-0.590512
AX-90422644	10	45031124	0.000151094	0.0967846	-1.12315
AX-90441198	17	40881253	0.000153773	0.0189711	2.03656
AX-90347961	19	47466614	0.000155036	0.480707	-0.761983
AX-90467410	10	44245989	0.000155363	0.0524116	-1.40329
AX-90403797	10	45387164	0.000160424	0.0270096	1.57722
AX-90350311	17	40966547	0.000161206	0.0196141	1.9939
AX-90314608	16	27510099	0.000162115	0.0752412	1.20229
AX-90421082	10	5452109	0.000163415	0.0231511	3.04663
AX-90396287	6	26860934	0.00016584	0.0504823	1.7104
AX-90336053	14	6667548	0.000167653	0.0472669	1.21865
AX-90356340	6	21913046	0.000168473	0.106431	1.06088
AX-90391040	16	1906601	0.000168485	0.0128617	2.10247
AX-90456788	10	45253388	0.00016919	0.102251	-1.1064
AX-90466333	6	1643167	0.000169931	0.070418	1.50793
AX-90431141	17	39154102	0.000174295	0.092283	-0.867062
AX-90361029	10	44998732	0.000177675	0.0980707	-1.11017
AX-90381462	10	45014647	0.00017807	0.0951768	-1.11711
AX-90361891	20	42465243	0.000178941	0.0276527	-1.99774
AX-90307677	10	5500903	0.000178943	0.0498392	-1.51535
AX-90464678	10	45348310	0.000178944	0.0289389	1.55071
AX-90318471	10	5484493	0.00017927	0.0472669	-1.51454
AX-90459811	10	44852177	0.000180082	0.156913	-0.773819
AX-90490202	10	45818758	0.000182714	0.137942	-0.872276
AX-90476576	17	39944776	0.000184073	0.0157556	2.09653
AX-90499694	10	44246514	0.000185244	0.111576	-0.879397
AX-90451630	10	45029873	0.000191017	0.0990354	-1.10817
AX-90466276	3	33480244	0.000191385	0.0350482	1.48393
AX-90333675	10	45084526	0.000191768	0.0276527	-1.59239
AX-90517112	5	4494730	0.000192106	0.0128617	-2.41504
AX-90368867	10	5595876	0.000194798	0.0472669	-1.48969
AX-90480906	10	45023591	0.000195388	0.0980707	-1.11102
AX-90329101	10	46217389	0.000196283	0.280064	-0.685187
AX-90352362	6	22822303	0.000197468	0.286495	0.892987
AX-90417664	10	45495796	0.000197469	0.137299	-0.823488
AX-90444586	6	37659005	0.000198277	0.0289389	-2.10785
AX-90347372	6	1639919	0.000202401	0.0713826	1.51647
AX-90460636	10	45416310	0.000204539	0.0273312	1.55477
AX-90373921	14	3307766	0.000204976	0.0498392	-1.11115
AX-90506166	10	45347929	0.000205053	0.0289389	-1.52553
AX-90341440	11	18140274	0.000207899	0.00996785	-2.5305
AX-90368752	19	47398653	0.000208511	0.361093	-0.684415
AX-90363686	10	44590231	0.000213213	0.0655949	-1.27107
AX-90333744	6	28143181	0.00021646	0.0546624	1.60824
AX-90460126	10	5970209	0.000216806	0.0504823	-1.49587
AX-90519629	14	4226541	0.000220861	0.0257235	-1.65478
AX-90468308	10	45155723	0.000220886	0.0302251	-1.53295
AX-90368345	10	45193810	0.000229745	0.0996785	-1.1
AX-90437800	10	45348039	0.000230538	0.0286174	-1.53369
AX-90349439	10	45367244	0.000231934	0.0254019	-1.59809
AX-90379403	6	20931247	0.000234702	0.106752	1.1124
AX-90490267	6	16770092	0.000236279	0.0434084	1.45938
AX-90423048	10	45000766	0.000238159	0.0971061	-1.09597
AX-90350431	10	44258040	0.000240122	0.203537	-0.706039
AX-90424585	7	3422093	0.000243058	0.0694534	1.4932
AX-90390615	11	29731573	0.000244157	0.0282958	-1.57095
AX-90345529	10	5514503	0.000246128	0.0469453	-1.45405
AX-90471207	10	45001029	0.000252732	0.0967846	-1.08884
AX-90489461	17	40110692	0.000260652	0.0292605	1.64468
AX-90497501	3	45224569	0.000264713	0.0221865	1.7304
AX-90454217	10	45010987	0.000265387	0.0961415	-1.09032
AX-90434848	10	44157543	0.000266576	0.029582	-1.6369
AX-90484268	11	15287747	0.000266634	0.0125402	-2.19965
AX-90355829	10	44018638	0.000271061	0.0144695	3.22594
AX-90427516	10	45012599	0.000275779	0.096463	-1.08537
AX-90419567	14	48091654	0.000277428	0.0350482	-1.42326
AX-90479682	14	4233475	0.000280084	0.0247588	-1.64348
AX-90516976	15	8764299	0.00028104	0.0755627	1.03122
AX-90464048	15	11314496	0.000281565	0.0421222	1.48968
AX-90519563	10	5484892	0.000282098	0.044373	-1.51722
AX-90340900	10	45139573	0.000284776	0.0292605	-1.50985
AX-90429502	19	47399421	0.000286548	0.362058	-0.667158
AX-90305712	10	5452787	0.000289255	0.0466238	-1.48264
AX-90402974	10	44270632	0.000297799	0.136656	-0.748949
AX-90458473	1	13024759	0.000304112	0.0337621	-1.54135
AX-90343326	10	45057703	0.000311242	0.0270096	-1.57684
AX-90441791	12	6702586	0.00031295	0.0430868	-1.3793
AX-90306943	10	45135853	0.000314297	0.497749	0.667307
AX-90467022	10	44639359	0.000316574	0.070418	-1.19955
AX-90306592	20	34877792	0.000319396	0.0549839	-1.36221
AX-90342902	10	44994643	0.000320794	0.096463	-1.07576
AX-90437101	13	41120850	0.000327518	0.122508	-0.932825
AX-90395318	10	46223897	0.00033067	0.280707	-0.662491
AX-90519199	20	42471316	0.000331219	0.0270096	-1.96278
AX-90444200	9	46268393	0.000331451	0.269132	0.700167
AX-90418288	10	45404205	0.000332563	0.0125402	3.13392
AX-90459322	10	45400947	0.000332563	0.0250804	1.56696
AX-90312862	10	45401245	0.000332563	0.0250804	-1.56696
AX-90426694	10	46226177	0.000336039	0.276849	-0.65927
AX-90399832	6	30599474	0.000336351	0.191961	1.36823
AX-90455733	14	4109801	0.000337868	0.0135048	-2.10816
AX-90478500	10	44637964	0.000340802	0.0700965	-1.19264
AX-90441727	6	22266248	0.000342921	0.26045	0.890253
AX-90352611	3	5702004	0.000347214	0.0987138	-0.849709
AX-90474635	13	19346753	0.000348298	0.0154341	-1.76125
AX-90525117	10	45464667	0.000348768	0.118006	-0.856315
AX-90423729	10	45051579	0.000349017	0.0254019	-1.59301
AX-90376968	6	38527944	0.000354229	0.0858521	1.16739
AX-90490853	10	45015062	0.000354979	0.0971061	-1.05277
AX-90498028	10	45054093	0.000359455	0.026045	1.57181
AX-90429136	11	28438139	0.000361123	0.0170418	2.80515
AX-90380022	14	4274724	0.000363788	0.022508	-1.73026
AX-90375146	14	1748596	0.000367142	0.0096463	-2.59603
AX-90522566	19	3684068	0.000369059	0.021865	-1.8913
AX-90521912	6	34498324	0.000373514	0.0318328	1.91781
AX-90381077	6	17905316	0.000374704	0.106431	1.05906
AX-90482446	3	45233937	0.000378683	0.0254019	-1.56967
AX-90489644	10	45722943	0.00037935	0.0209003	1.72259
AX-90388997	12	38393173	0.00038653	0.0366559	1.27003
AX-90433457	1	20175419	0.000396323	0.134084	-0.771748
AX-90308201	4	48241901	0.000398598	0.0620579	1.10201
AX-90397884	6	23362772	0.000399508	0.0485531	1.60805
AX-90361782	10	45058953	0.000400323	0.0276527	-1.53599
AX-90349452	17	40096843	0.000403074	0.0186495	1.90051
AX-90410234	10	45955658	0.000407592	0.163344	-0.749493
AX-90514843	19	48213387	0.000407854	0.361093	-0.641634
AX-90328610	12	5501042	0.000408176	0.0829582	-0.988276
AX-90396013	11	15945158	0.000408842	0.00771704	-2.66229
AX-90464672	15	1471198	0.000411251	0.0109325	3.17469
AX-90453942	10	43932960	0.000413589	0.0282958	1.6343
AX-90344610	10	45253077	0.000413706	0.0109325	-2.2004
AX-90446644	6	17219207	0.000415477	0.033119	-1.75795
AX-90415817	6	24386767	0.00041997	0.040836	1.77683
AX-90328721	19	47982793	0.000422131	0.356913	-0.635564
AX-90493896	19	47397454	0.00042228	0.360772	-0.646485
AX-90447193	6	34411138	0.000431902	0.0189711	-3.28877
AX-90468029	10	44632570	0.000434921	0.0713826	-1.1557
AX-90408401	19	49976040	0.000436273	0.0848875	0.899568
AX-90376937	6	22991093	0.000440827	0.029582	-2.69962
AX-90320657	11	29859722	0.000446258	0.0823151	-1.0377
AX-90361256	6	20989641	0.000451625	0.0736334	1.15151
AX-90424095	15	11501837	0.000455099	0.112219	0.909552
AX-90432837	10	45405974	0.00045674	0.0270096	-1.4693
AX-90385843	11	18082202	0.000465244	0.0141479	-2.11848
AX-90428097	10	44618088	0.000466146	0.070418	-1.16105
AX-90393965	6	28428363	0.000466327	0.0344051	-2.10991
AX-90435424	10	43745567	0.000471816	0.0279743	-1.64611
AX-90375069	12	6653095	0.000471927	0.0321543	-1.4564
AX-90364619	10	44548961	0.000472171	0.14791	-0.757369
AX-90442332	19	48000857	0.000472717	0.261415	-0.660092
AX-90470272	10	44074487	0.000473594	0.0279743	-1.62361
AX-90479862	10	43967955	0.000473594	0.0279743	-1.62361
AX-90500429	10	43951221	0.000473594	0.0279743	-1.62361
AX-90466531	20	42455231	0.000474015	0.0144695	2.03147
AX-90440715	19	48534514	0.000476318	0.344373	0.636416
AX-90313213	11	16202181	0.000477015	0.0170418	-1.89359
AX-90409598	20	35267179	0.000478494	0.107074	-0.955441
AX-90420195	9	24633591	0.000479434	0.0617363	1.07191
AX-90454638	16	27708936	0.000481971	0.201286	0.976533
AX-90369407	10	44657206	0.000482684	0.0700965	-1.16014
AX-90435620	10	47194553	0.000483154	0.133762	-0.80829
AX-90350961	6	22915741	0.000487727	0.0482315	1.59065
AX-90403309	10	44406534	0.000489561	0.0434084	-1.4242
AX-90388810	14	4230486	0.000490746	0.0257235	-1.58027
AX-90456774	19	47397893	0.000491205	0.359164	-0.640588
AX-90372554	11	18018277	0.000492406	0.00868167	2.59597
AX-90402585	6	1643599	0.000494308	0.0723473	-1.39348
AX-90366775	12	6653367	0.000502644	0.033119	-1.43694
AX-90428398	10	45402048	0.000505884	0.0228296	-1.65238
AX-90382099	12	5498861	0.000506356	0.0839228	-0.963584
AX-90496471	10	45253936	0.000508936	0.102251	-1.02473
AX-90525705	11	18680062	0.000515561	0.136977	-0.983552
AX-90462399	10	44134061	0.00051633	0.0289389	-1.57704
AX-90307367	12	6691870	0.000517095	0.0421222	-1.3357
AX-90419798	10	44135419	0.000518705	0.0266881	1.67687
AX-90443280	5	38626291	0.000527601	0.0559486	-1.42691
AX-90407124	10	44002258	0.000529693	0.0282958	-1.60527
AX-90319900	11	10872651	0.000530082	0.472026	0.590843
AX-90369318	6	21244007	0.000530355	0.0646302	1.22048
AX-90496730	11	15971288	0.000531002	0.0096463	2.27109
AX-90437865	6	22808313	0.000533798	0.285531	0.833046
AX-90462747	6	21062020	0.000537038	0.0784566	1.09394
AX-90432454	15	8794523	0.000539848	0.0752412	0.978357
AX-90466134	10	43912083	0.00054056	0.0282958	-1.60326
AX-90407409	15	48311849	0.000541225	0.0160772	-1.85536
AX-90426927	9	31178633	0.000546278	0.148553	-0.747154
AX-90437764	14	4184737	0.000552599	0.0199357	-2.48967
AX-90379366	10	43709800	0.000554017	0.0141479	3.08146
AX-90433255	15	11029925	0.000558472	0.0427653	-1.37797
AX-90476432	10	44163736	0.00056207	0.0282958	-1.58918
AX-90318951	10	43709849	0.000568074	0.0276527	-1.60054
AX-90413893	10	45347353	0.000572529	0.0347267	-1.32691
AX-90391641	11	18010749	0.000573247	0.0234727	-1.58256
AX-90436499	3	1963079	0.000578377	0.0495177	-0.984315
AX-90500760	10	44503653	0.000580426	0.0221865	2.5867
AX-90388848	12	6650396	0.00058245	0.0327974	-1.42431
AX-90486249	19	47383938	0.000587842	0.361736	-0.622552
AX-90344988	19	49036404	0.000592031	0.0234727	1.51422
AX-90425468	10	44053873	0.000592147	0.0276527	1.59708
AX-90337256	14	3157852	0.000593842	0.144695	-0.661795
AX-90487998	10	5446788	0.000594693	0.0511254	-1.36376
AX-90319487	3	4339042	0.000599323	0.0733119	-0.850383
AX-90406669	10	43881285	0.000602544	0.0276527	-1.6077
AX-90470550	10	44296555	0.000606132	0.0594855	-1.1403
AX-90479106	20	43868106	0.000611026	0.0292605	-1.7941
AX-90379838	16	27561264	0.000612756	0.0369775	-2.18209
AX-90333707	10	45495750	0.000613244	0.0212219	-1.70208
AX-90500076	10	45618838	0.000613278	0.0797428	0.830335
AX-90489966	11	16680035	0.000617301	0.00932476	2.42424
AX-90472718	11	28613118	0.000619074	0.0871383	-1.00275
AX-90422444	12	37039000	0.000619096	0.0356913	1.24694
AX-90442662	12	37028390	0.000619096	0.0356913	1.24694
AX-90506808	12	37029621	0.000619096	0.0356913	1.24694
AX-90513096	11	15873300	0.000634489	0.00803859	-2.52579
AX-90459092	14	47042862	0.000637058	0.0151125	1.92481
AX-90327584	1	9672878	0.000638275	0.0282958	1.67336
AX-90418689	9	5710321	0.000640231	0.0118971	-3.17119
AX-90328781	13	26689901	0.000648494	0.0279743	-1.4739
AX-90387873	10	43710426	0.000649463	0.0279743	-1.55543
AX-90357628	6	21968718	0.000650551	0.387781	0.751908
AX-90305326	6	20330702	0.00065388	0.026045	1.63098
AX-90485986	10	1150896	0.000657124	0.0144695	-2.048
AX-90342494	20	44346534	0.000658931	0.0469453	-1.54294
AX-90444765	10	45153160	0.000669526	0.0315113	-1.38736
AX-90347068	6	22442747	0.000671115	0.28328	0.799015
AX-90415781	11	18649682	0.000676114	0.141479	-0.926856
AX-90322638	3	35715322	0.000676714	0.208682	0.651142
AX-90498834	8	40512780	0.000681168	0.0144695	2.1674
AX-90360947	11	3087244	0.000681567	0.0340836	-1.32264
AX-90424802	10	26633090	0.000683055	0.0466238	1.84201
AX-90408984	19	48406936	0.000683136	0.379743	0.59161
AX-90408144	8	10253853	0.000685003	0.0324759	1.65329
AX-90419981	6	17997824	0.000685211	0.107074	1.02197
AX-90308516	10	43748208	0.000687981	0.0276527	-1.60496
AX-90442479	10	44094993	0.000690959	0.0289389	-1.55188
AX-90476463	15	8760842	0.000693104	0.0771704	0.948206
AX-90365720	19	45919073	0.000693987	0.0733119	0.951924
AX-90435719	6	19444456	0.000695827	0.11865	0.998193
AX-90408069	15	8774345	0.000698675	0.0755627	0.967209
AX-90373828	11	25030854	0.0007014	0.018328	1.61662
AX-90487293	10	43896075	0.00070342	0.0279743	-1.5814
AX-90460322	10	43904190	0.000708452	0.0279743	-1.58106
AX-90460764	10	47207790	0.000713045	0.132797	-0.789721
AX-90493450	20	37884677	0.000716219	0.0803859	-0.95541
AX-90474240	20	44381795	0.000716759	0.0106109	2.17188
AX-90478347	11	18970674	0.000719539	0.00836013	2.44954
AX-90395793	11	18701988	0.000723407	0.0167203	-1.91899
AX-90326739	10	45113393	0.000723567	0.4791	0.622941
AX-90369424	11	10779406	0.000726306	0.490032	-0.555995
AX-90322145	11	17942054	0.000728824	0.0096463	-2.35473
AX-90345692	10	45955984	0.000741363	0.118006	-0.834983
AX-90378726	11	28438218	0.000745432	0.0324759	-1.39876
AX-90338869	20	44345176	0.000750067	0.127974	0.895529
AX-90441675	10	45881252	0.000759747	0.0180064	-1.80547
AX-90352405	16	27531183	0.000763224	0.0382637	-2.06712
AX-90339425	10	45409048	0.000771105	0.0247588	1.48032
AX-90345332	10	44316081	0.000775543	0.044373	-1.35847
AX-90392132	14	4272810	0.000776409	0.011254	3.07435
AX-90434618	20	46291670	0.000780875	0.0131833	-1.88806
AX-90453166	18	4786584	0.0007816	0.0472669	-1.20351
AX-90514160	6	20045680	0.000791237	0.0276527	-1.57245
AX-90334140	6	21967343	0.000792713	0.381994	0.754463
AX-90388870	6	21445817	0.000792887	0.38328	0.7527
AX-90433758	12	6701061	0.000793455	0.0418006	-1.30794
AX-90314259	15	11291099	0.000796354	0.0424437	1.36629
AX-90342932	15	11291345	0.000796354	0.0424437	1.36629
AX-90415289	17	40110282	0.00079886	0.0205788	1.83807
AX-90381644	11	17991813	0.000799953	0.00996785	-2.33893
AX-90389359	1	33248863	0.000800285	0.0334405	1.39319
AX-90467178	10	47220643	0.000803675	0.13119	-0.776262
AX-90512015	15	8762513	0.000805737	0.0765273	0.947414
AX-90332652	10	5520274	0.000822002	0.0427653	-1.35874
AX-90370869	11	7577792	0.000829296	0.00932476	2.42351
AX-90328924	6	19470219	0.000830186	0.0945338	1.06392
AX-90431003	6	16704557	0.00083283	0.0446945	1.41184
AX-90384125	1	37230438	0.000837251	0.0459807	-1.47292
AX-90392765	13	26792204	0.000839121	0.0228296	-1.57313
AX-90384113	10	44590044	0.000840055	0.0633441	-1.15815
AX-90400096	10	44129667	0.000840131	0.0289389	-1.51763
AX-90366906	6	22469356	0.000844615	0.279421	0.787071
AX-90507089	15	11284499	0.000850637	0.0437299	-1.32306
AX-90448395	6	19027161	0.000852698	0.174598	0.887306
AX-90305611	11	18040020	0.000854325	0.0141479	2.00583
AX-90503158	6	20273857	0.000856286	0.0244373	1.66697
AX-90490532	17	40138121	0.000859915	0.00932476	-3.67912
AX-90322847	1	53948589	0.000861273	0.24373	0.635122
AX-90468026	10	45878160	0.000862835	0.0234727	-1.55866
AX-90324709	19	48256227	0.000865652	0.328296	-0.570658
AX-90420235	11	7590482	0.000876835	0.0109325	-2.23535
AX-90364486	16	27660612	0.000878572	0.427653	0.612428
AX-90507464	13	20297212	0.000880267	0.0154341	1.80817
AX-90442195	1	20023342	0.000885976	0.128617	-0.732473
AX-90514374	10	44301099	0.000893845	0.0578778	-1.12969
AX-90435294	6	50696685	0.000894251	0.47299	0.493791
AX-90340510	12	34302673	0.000901634	0.0135048	1.83019
AX-90486691	15	8766588	0.000905567	0.176849	-0.757066
AX-90343638	19	47377230	0.000913445	0.358521	-0.607658
AX-90393631	18	55525831	0.000918055	0.0234727	1.38873
AX-90364317	6	28409575	0.000919712	0.0572347	1.31793
AX-90424695	15	8755544	0.000921895	0.176527	-0.758201
AX-90339834	10	45598209	0.00092765	0.0810289	-0.800256
AX-90320730	11	18027766	0.000932924	0.0128617	2.10783
AX-90446779	10	28287519	0.000933961	0.0482315	1.72665
AX-90513842	15	8765299	0.000934445	0.175563	-0.759132
AX-90348841	1	52730372	0.000936977	0.0575563	1.12841
AX-90436069	19	48007006	0.000937848	0.255627	-0.629595
AX-90327768	17	40880572	0.000938555	0.0173633	1.88165
AX-90338528	10	43882746	0.000950844	0.0273312	-1.55288
AX-90416990	2	41256027	0.000955887	0.0315113	-1.56718
AX-90379895	19	49947245	0.000958899	0.100643	0.788437
AX-90398609	11	18699837	0.000959079	0.133441	-0.918028
AX-90462716	6	22445619	0.00096077	0.281672	0.779768
AX-90478285	16	35151831	0.000970682	0.05209	1.53538
AX-90381851	20	35233646	0.000976369	0.116077	-0.984089
AX-90486990	11	18080379	0.000979696	0.0135048	2.04442
AX-90493966	12	2323892	0.000985003	0.335048	0.464635
AX-90508162	11	3087838	0.00100113	0.0350482	-1.27904
AX-90358439	20	34867256	0.00100624	0.0540193	-1.26244
AX-90331535	10	44132570	0.00100774	0.0286174	-1.50417
AX-90405362	10	44114489	0.00100774	0.0286174	-1.50417
AX-90436993	10	44133593	0.00100774	0.0286174	-1.50417
AX-90480439	6	13800741	0.00101186	0.0350482	-1.47027
AX-90515088	11	18518986	0.00101425	0.137299	-0.924387
AX-90416497	10	43983416	0.00101584	0.033119	-1.34537
AX-90488197	10	47214283	0.00102973	0.138585	-0.752404
AX-90523730	19	49940357	0.0010318	0.0807074	0.902731
AX-90307804	10	45121155	0.00103592	0.479421	0.604031
AX-90521238	10	45141056	0.00103909	0.0289389	-1.3751
AX-90405638	10	43997669	0.00104378	0.033119	-1.33685
AX-90461056	12	6661128	0.00104753	0.0318328	1.38048
AX-90314197	6	44177116	0.00105168	0.238907	0.691175
AX-90344766	12	33787656	0.00106415	0.0353698	-1.2959
AX-90428178	20	45567759	0.00106662	0.0617363	1.20414
AX-90493024	11	18169265	0.00106719	0.00836013	2.38377
AX-90489583	6	48915318	0.00107278	0.014791	-1.96467
AX-90366969	16	14846430	0.00107438	0.101286	-1.03663
AX-90386907	13	40866149	0.00107592	0.180386	-0.714947
AX-90417499	10	45535047	0.00108017	0.0228296	-1.53387
AX-90458479	10	45595122	0.00108023	0.0823151	-0.786529
AX-90307646	10	5424432	0.00108455	0.0524116	-1.257
AX-90475626	9	43685965	0.00109549	0.0122186	2.00341
AX-90321009	9	47823457	0.00109553	0.0244373	1.25762
AX-90346019	13	39766502	0.00109911	0.0858521	-0.897259
AX-90513435	12	2336369	0.00110024	0.402572	0.458385
AX-90475425	14	44105193	0.00110063	0.0292605	1.25215
AX-90406807	19	48256419	0.00110215	0.328939	-0.558388
AX-90361149	8	9701606	0.00110448	0.325723	0.562632
AX-90343147	15	11314834	0.00110583	0.0430868	-1.31969
AX-90441118	6	18937867	0.00110826	0.0340836	-2.21338
AX-90503238	6	19776694	0.00110962	0.0961415	1.0461
AX-90432762	20	42119697	0.00112389	0.0138264	-3.68612
AX-90506186	6	21421669	0.00113158	0.401608	0.710422
AX-90463741	16	3908376	0.0011395	0.472669	0.530761
AX-90498687	10	44125571	0.00115931	0.0305466	-1.44097
AX-90463139	14	48162819	0.0011637	0.246624	0.586242
AX-90412770	11	3080246	0.0011649	0.0347267	-1.27091
AX-90313264	5	4484665	0.00116598	0.0106109	-2.33867
AX-90525645	10	44090580	0.00116636	0.0292605	-1.46816
AX-90388412	10	44302909	0.00118476	0.059164	-1.08855
AX-90504338	6	21603409	0.00118884	0.384244	0.702413
AX-90347136	20	44332840	0.00119389	0.0109325	-2.05011
AX-90509689	19	48410134	0.00119687	0.385531	0.552117
AX-90514432	10	44143308	0.00119805	0.029582	-1.45247
AX-90418180	3	10623026	0.00119891	0.123794	1.00271
AX-90448738	11	16667370	0.00119906	0.0151125	-1.93173
AX-90382977	11	7581176	0.00120871	0.00932476	-2.28296
AX-90477582	6	19025830	0.00121118	0.159486	0.893652
AX-90455430	19	48404870	0.00121551	0.376849	0.55946
AX-90488005	13	37769951	0.00121557	0.372347	-0.513725
AX-90311189	8	15709588	0.00121716	0.0382637	1.16703
AX-90375780	10	44114567	0.00121757	0.0292605	-1.46507
AX-90487733	6	17905504	0.00123561	0.109968	0.947722
AX-90418599	16	3515323	0.00123703	0.0266881	1.22315
AX-90336864	12	34305551	0.00123728	0.0131833	1.79917
AX-90326723	11	17821113	0.00124604	0.00900322	2.316
AX-90418012	11	16508282	0.00124604	0.00900322	2.316
AX-90382536	11	17525570	0.00124604	0.00900322	-2.316
AX-90401228	11	17346424	0.00124604	0.00900322	-2.316
AX-90335413	13	41160867	0.00125648	0.0456592	1.59916
AX-90343628	1	55091849	0.00125693	0.250804	-0.61511
AX-90509801	10	44677328	0.0012643	0.0733119	-1.03844
AX-90487338	6	21872171	0.00126723	0.383923	0.728541
AX-90478903	10	45120118	0.0012704	0.477492	0.592541
AX-90500531	10	45454710	0.00129543	0.0247588	1.42078
AX-90463662	11	10846238	0.00129957	0.201929	-0.606338
AX-90307146	20	34883782	0.00130966	0.0549839	-1.21389
AX-90318925	11	11017672	0.00131136	0.452733	0.555316
AX-90387176	13	20260224	0.00131567	0.0128617	1.90351
AX-90327054	11	18055674	0.00131883	0.011254	-2.23171
AX-90514813	6	7014650	0.00132127	0.0163987	-1.73192
AX-90484355	19	47912412	0.00132649	0.266881	-0.606987
AX-90396970	20	39015230	0.00132959	0.0614148	-1.03391
AX-90431998	8	36063292	0.00133329	0.0205788	2.03306
AX-90371774	10	28705738	0.00133425	0.0414791	1.73416
AX-90498532	9	36714782	0.00133875	0.0308682	1.50215
AX-90363112	15	8802564	0.00133942	0.0733119	0.915209
AX-90462904	8	40734678	0.00134143	0.0385852	-1.24734
AX-90338037	1	45952402	0.00134602	0.0286174	1.36017
AX-90486460	10	44400146	0.00134679	0.0350482	1.46172
AX-90315030	16	27562265	0.00134743	0.461736	-0.50455
AX-90473143	1	9685847	0.00134865	0.0286174	1.55353
AX-90470478	6	22962042	0.00134913	0.0273312	-2.6137
AX-90451852	20	34859006	0.00135124	0.0540193	-1.22506
AX-90333504	3	45366227	0.00135297	0.13537	-0.764642
AX-90410447	11	10856392	0.00135694	0.201929	-0.606496
AX-90331578	15	8745593	0.00136604	0.0829582	0.864173
AX-90317017	10	29100201	0.00136695	0.0456592	1.68316
AX-90412963	10	45112711	0.00137083	0.478457	0.588204
AX-90501142	10	44305161	0.00138279	0.059164	-1.07684
AX-90463480	6	16686356	0.00138613	0.0434084	1.38558
AX-90506513	20	43959399	0.0013926	0.0144695	2.18926
AX-90462284	10	44093278	0.0014011	0.0279743	-1.47827
AX-90450447	19	50049657	0.00140545	0.0459807	1.26821
AX-90512426	11	16074992	0.0014069	0.018328	-1.68952
AX-90516739	10	43959661	0.0014125	0.0324759	-1.31716
AX-90432678	11	10842572	0.00141571	0.475884	0.54133
AX-90350204	6	17146138	0.00142307	0.0170418	3.10726
AX-90492030	8	47285339	0.00142403	0.021865	1.51048
AX-90496751	11	27929043	0.0014255	0.0115756	-2.01911
AX-90385295	11	18541490	0.00142817	0.136013	-0.897191
AX-90521702	20	35263641	0.00142954	0.0829582	-0.967594
AX-90334868	10	45711979	0.0014329	0.0196141	1.5942
AX-90454017	10	45713837	0.0014329	0.0196141	1.5942
AX-90495931	19	48076641	0.0014344	0.350161	-0.598894
AX-90431276	10	45113063	0.00143538	0.478135	0.58795
AX-90388093	20	42467642	0.00143632	0.0276527	1.65611
AX-90464868	10	45129239	0.00143866	0.477492	0.58825
AX-90368036	3	37680643	0.00144139	0.0157556	1.96321
AX-90468042	11	18515192	0.00144663	0.13537	-0.895462
AX-90360335	11	10687866	0.00145407	0.0144695	-1.91888
AX-90488214	16	27078124	0.00145489	0.0379421	-1.73726
AX-90481249	6	22113393	0.00145589	0.362701	0.745097
AX-90500024	14	4233707	0.00145592	0.294212	0.520852
AX-90486196	10	45840980	0.00146042	0.0173633	1.75632
AX-90383149	6	19065917	0.00146251	0.066881	1.22942
AX-90474053	10	43769433	0.00147366	0.0273312	-1.50158
AX-90440349	8	40709738	0.00147619	0.0379421	-1.2572
AX-90344065	20	43345339	0.00147631	0.156913	0.843011
AX-90325968	1	55059104	0.00147699	0.251447	-0.607385
AX-90389895	10	44084667	0.00148137	0.0276527	-1.48697
AX-90465855	15	9803680	0.00148929	0.0652733	-1.20601
AX-90427074	9	43683320	0.00149329	0.0662379	1.13729
AX-90331390	6	19093664	0.00149878	0.398392	0.650522
AX-90468774	10	44028750	0.00149999	0.0292605	-1.42247
AX-90331078	10	47206204	0.00150314	0.134405	-0.734331
AX-90406120	3	764962	0.00150408	0.0173633	1.64061
AX-90343831	6	13796843	0.00150675	0.0353698	1.42205
AX-90505845	20	43706827	0.00151544	0.05209	1.15633
AX-90466204	10	44564216	0.00151551	0.159486	-0.671768
AX-90520966	10	27554391	0.00151873	0.0475884	1.69849
AX-90340811	18	52701582	0.00152342	0.0845659	1.07706
AX-90444103	16	34344526	0.00152353	0.181029	-0.578913
AX-90490431	8	40736554	0.00152429	0.0379421	1.24557
AX-90487094	15	8759459	0.00152522	0.176849	-0.721349
AX-90415090	11	7582446	0.00152945	0.0096463	2.18922
AX-90311233	20	39059468	0.00153007	0.0617363	-1.01255
AX-90381873	19	49946441	0.00153096	0.0810289	0.831065
AX-90352992	10	45446789	0.00154372	0.0273312	-1.32139
AX-90373757	17	39925686	0.00155153	0.0836013	0.779774
AX-90480658	6	24541119	0.00155938	0.0990354	0.927896
AX-90344737	6	48590799	0.00155949	0.0254019	1.4568
AX-90476889	6	48607408	0.00156612	0.0250804	1.47401
AX-90352066	12	6792586	0.00157418	0.0337621	-1.31739
AX-90436529	12	2337803	0.00158781	0.402894	0.444231
AX-90398941	6	22445237	0.0015943	0.281029	0.747679
AX-90492578	18	49283020	0.00160055	0.0411576	-0.995178
AX-90411333	11	29307185	0.0016014	0.0244373	-1.45159
AX-90509557	20	42089628	0.00161667	0.0289389	1.70181
AX-90493223	15	9872137	0.00161769	0.0681672	-1.14699
AX-90494230	7	41785187	0.00163486	0.0961415	-0.719853
AX-90421771	1	52534327	0.00164872	0.0475884	1.24547
AX-90371335	7	3570295	0.00165178	0.0588424	1.88625
AX-90469586	10	44392281	0.00165242	0.018328	2.70946
AX-90397788	13	40992591	0.00165421	0.0437299	-1.22916
AX-90310726	13	26779083	0.00165626	0.0231511	-1.47089
AX-90510101	10	28374879	0.0016612	0.0459807	1.73052
AX-90482025	19	48397472	0.00166131	0.344373	0.561302
AX-90516659	11	19180515	0.00166306	0.0109325	-1.99402
AX-90488428	15	48205395	0.00166534	0.0131833	-1.9004
AX-90337999	6	20945653	0.00166753	0.0536977	1.27244
AX-90413664	7	8056020	0.00168416	0.438907	-0.472128
AX-90473241	12	38394021	0.00168936	0.0353698	1.13378
AX-90409154	15	8762973	0.00169056	0.077492	0.880104
AX-90314731	10	44135297	0.00169468	0.0282958	-1.434
AX-90406169	10	44731220	0.00169992	0.402572	-0.561709
AX-90465836	13	39775885	0.00170364	0.0858521	0.85981
AX-90440321	10	45119793	0.00170461	0.478135	0.576957
AX-90496267	11	17407162	0.00171943	0.0144695	-1.95243
AX-90476397	19	38723508	0.00172466	0.0585209	-0.958286
AX-90439063	1	55098684	0.00172851	0.236334	-0.626958
AX-90495026	20	38421256	0.00173409	0.0723473	-0.800544
AX-90443940	10	44116790	0.00173506	0.0289389	1.42596
AX-90386567	20	43674058	0.00174127	0.0282958	1.62613
AX-90435470	18	55648077	0.00175088	0.131511	0.65279
AX-90402240	6	17874706	0.00176272	0.105145	0.931998
AX-90479671	11	16711344	0.00176395	0.0151125	1.84149
AX-90438240	16	27736823	0.00177183	0.0691318	1.0666
AX-90351620	15	48715879	0.00177666	0.00932476	2.28326
AX-90382309	12	6676921	0.00177727	0.0321543	-1.31039
AX-90440803	5	38613453	0.00179451	0.062701	-1.28949
AX-90421670	11	10930084	0.00180482	0.476849	0.524892
AX-90484495	5	35267585	0.00181273	0.149196	-0.773913
AX-90312308	10	28932507	0.00181454	0.0250804	-2.89407
AX-90308199	10	28425522	0.00181618	0.0472669	1.66339
AX-90329917	10	44104943	0.00181957	0.0289389	-1.4185
AX-90442433	6	17812353	0.00182034	0.102251	0.927038
AX-90355605	10	1475526	0.00183978	0.0157556	2.52478
AX-90504575	20	35231048	0.00184072	0.11672	-0.922978
AX-90476618	1	51920539	0.00184075	0.218328	-0.553833
AX-90381122	20	39018586	0.0018414	0.0604502	-1.00218
AX-90339429	20	39033017	0.00184828	0.0601286	-0.99899
AX-90461597	6	28665560	0.0018549	0.166881	1.12232
AX-90321183	10	45599490	0.00185792	0.0800643	-0.75591
AX-90453155	15	9804691	0.00186431	0.0662379	-1.16458
AX-90412688	6	13826823	0.00186827	0.0350482	1.39544
AX-90460230	10	40921670	0.00186914	0.13119	-0.613877
AX-90308331	10	44156662	0.00187423	0.0299035	-1.39703
AX-90483033	20	39050800	0.00187664	0.0115756	2.70633
AX-90429548	10	43946950	0.00188249	0.033119	-1.27043
AX-90509812	6	13802187	0.00188775	0.0353698	1.3861
AX-90438437	10	45490992	0.00189517	0.114469	-0.751886
AX-90391088	13	29762526	0.00189636	0.123151	-0.777176
AX-90472081	11	10512193	0.00190464	0.0096463	-2.2382
AX-90520001	14	1720005	0.00191071	0.0128617	-1.89784
AX-90485381	20	39030365	0.00191466	0.0610932	-0.985213
AX-90525548	6	16432006	0.00191604	0.0353698	1.25072
AX-90469614	11	17934118	0.00192442	0.00803859	-2.29416
AX-90364031	11	3088568	0.00193382	0.0363344	-1.17944
AX-90329658	6	13806309	0.00193579	0.0418006	1.24566
AX-90499997	11	10929838	0.00193858	0.473312	0.527034
AX-90363853	6	19026285	0.00194126	0.175241	0.826545
AX-90382009	19	49975824	0.00194963	0.0694534	0.899305
AX-90463758	18	4787296	0.0019561	0.0488746	-1.0942
AX-90379430	10	44330504	0.00195614	0.0463023	1.2147
AX-90518600	10	2415825	0.00196011	0.0102894	2.07758
AX-90506418	7	38017708	0.00196317	0.0257235	-1.3228
AX-90510756	10	43815808	0.00197782	0.0321543	-1.29232
AX-90448936	10	45161076	0.00198119	0.485531	0.571988
AX-90314387	10	44713597	0.00198136	0.404823	-0.554113
AX-90454531	10	26805174	0.00198139	0.0475884	1.65878
AX-90443814	10	43999084	0.00198239	0.0344051	-1.24216
AX-90425104	11	10833357	0.0019829	0.476849	0.525132
AX-90331532	19	190130	0.00198322	0.0163987	2.61669
AX-90367672	14	7251422	0.00199161	0.0768489	-0.872537
AX-90441354	18	44218233	0.00199603	0.0450161	2.00268
AX-90512958	10	28295220	0.00199892	0.0247588	-2.87773
AX-90341743	17	39214827	0.00200356	0.363023	-0.491428
AX-90306455	3	45233720	0.00200449	0.0241158	-1.39774
AX-90453429	10	1517222	0.00200561	0.0157556	2.38702
AX-90317499	7	2828352	0.00200695	0.0163987	1.63112
AX-90474383	9	6551732	0.00200966	0.109646	-0.784285
AX-90453759	10	5491422	0.00201197	0.0569132	-1.09828
AX-90369588	20	746663	0.00202539	0.0160772	1.70267
AX-90308065	10	29393044	0.00203556	0.0475884	1.66454
AX-90369985	10	43842107	0.00203749	0.033119	-1.25811
AX-90339986	10	45608709	0.00204233	0.0234727	-1.44746
AX-90335888	5	33927707	0.00204372	0.0231511	-1.35298
AX-90435995	20	39089259	0.00205011	0.0604502	-0.990488
AX-90341856	10	45112770	0.00205221	0.485209	0.571791
AX-90501650	15	8770064	0.00205597	0.17492	-0.701947
AX-90418490	6	18033027	0.00205667	0.104823	0.900519
AX-90389591	10	45090524	0.00205832	0.0299035	-1.24114
AX-90392735	18	1096233	0.00206101	0.294855	-0.58226
AX-90511076	13	39770748	0.00206888	0.085209	-0.846313
AX-90469274	7	41787067	0.00207066	0.0954984	-0.70374
AX-90493216	10	5537009	0.00207251	0.033119	1.92377
AX-90432885	13	26804045	0.00207278	0.0234727	-1.43385
AX-90399508	19	1156226	0.00207714	0.0221865	-1.59119
AX-90311258	14	46432789	0.0020869	0.124437	0.664075
AX-90322392	11	17252285	0.00209597	0.014791	1.84782
AX-90336068	11	16476376	0.00209597	0.014791	1.84782
AX-90396571	11	17275681	0.00209597	0.014791	1.84782
AX-90489028	11	16319479	0.00209597	0.014791	1.84782
AX-90474002	11	16314808	0.00209597	0.014791	-1.84782
AX-90409612	1	51921479	0.00211122	0.21672	-0.547815
AX-90309327	17	40101999	0.00211242	0.0437299	0.978204
AX-90494157	20	42048482	0.00211753	0.0138264	-3.24815
AX-90516634	18	56299436	0.00212328	0.257878	0.550934
AX-90374573	10	44304889	0.00213252	0.0594855	-1.03017
AX-90342470	10	44315416	0.00213305	0.0485531	-1.16491
AX-90505615	19	47450558	0.00214294	0.257556	-0.580769
AX-90507076	11	3071638	0.00214473	0.0360129	-1.16879
AX-90468412	10	45485761	0.00214698	0.111897	-0.73822
AX-90435775	13	18936292	0.00216341	0.0186495	1.32951
AX-90440629	11	17847478	0.00217114	0.0144695	-1.85963
AX-90477608	6	17124812	0.00217399	0.0321543	1.53654
AX-90343669	10	45475239	0.00217908	0.021865	-1.46482
AX-90458391	10	45532475	0.00217908	0.021865	1.46482
AX-90485864	10	45562128	0.00217908	0.021865	1.46482
AX-90497301	10	45542087	0.00217908	0.021865	1.46482
AX-90345585	20	34866796	0.00218483	0.0533762	-1.18344
AX-90433718	20	34849151	0.00219067	0.055627	-1.14437
AX-90416714	19	48405327	0.00219427	0.376527	0.531633
AX-90368858	1	52513073	0.00221097	0.0463023	1.22792
AX-90393933	13	40511116	0.0022125	0.0469453	-0.981707
AX-90319375	1	45989195	0.00221867	0.0282958	1.30418
AX-90448489	1	45952816	0.00221867	0.0282958	1.30418
AX-90485803	1	51919326	0.00222204	0.212219	-0.543289
AX-90487942	19	49951704	0.00222249	0.0430868	1.20717
AX-90396110	17	39264102	0.0022299	0.141801	0.821501
AX-90512386	6	7060295	0.00223096	0.0209003	-1.49005
AX-90383455	6	16536411	0.00223442	0.0424437	1.31752
AX-90464010	10	45625192	0.00224751	0.0228296	-1.44042
AX-90319085	11	28643037	0.00225869	0.0231511	1.41094
AX-90380308	9	31867829	0.00226742	0.18328	-0.623034
AX-90334035	2	41875076	0.0022708	0.0215434	-1.35559
AX-90485950	20	35049635	0.00227756	0.0536977	-1.16948
AX-90384056	20	46258137	0.00227819	0.0723473	1.02214
AX-90400507	6	18672096	0.00227865	0.1209	0.879459
AX-90434473	16	3866766	0.00227961	0.477492	0.496062
AX-90487719	6	16546294	0.00228046	0.0418006	1.32151
AX-90507299	10	28072543	0.00228174	0.0472669	-1.63578
AX-90454009	10	47249027	0.00228945	0.123151	-0.750639
AX-90359437	17	39154316	0.00229532	0.0758842	0.879564
AX-90512594	11	10872876	0.00230765	0.485531	0.521203
AX-90435075	10	45515168	0.00230832	0.0221865	1.44916
AX-90363456	11	18081130	0.00232634	0.014791	1.77715
AX-90359560	10	44344223	0.00233167	0.0466238	-1.19466
AX-90504833	6	20282475	0.00233404	0.0623794	1.11228
AX-90418005	10	44944891	0.00233887	0.148875	-0.669746
AX-90376055	10	44718127	0.00234469	0.4	-0.541296
AX-90373696	12	6661310	0.00234933	0.0176849	2.2889
AX-90436059	20	37890939	0.00234947	0.0620579	1.01229
AX-90310953	6	18581087	0.00235227	0.254984	-0.630694
AX-90449779	20	38449948	0.00235433	0.0504823	-0.885121
AX-90458974	8	40737861	0.00235561	0.0385852	-1.18711
AX-90382404	6	16935369	0.00235645	0.0363344	-1.387
AX-90498422	6	17861148	0.00236075	0.104502	0.891518
AX-90400652	13	29930944	0.00236296	0.0562701	-0.870408
AX-90524485	10	47248656	0.00238264	0.126045	-0.739844
AX-90375008	6	49368350	0.00238604	0.275884	0.595791
AX-90480053	10	29274133	0.00239015	0.0466238	-1.63746
AX-90385506	12	5623328	0.00239094	0.092283	-0.817037
AX-90519914	20	38421104	0.00239847	0.066881	-0.768603
AX-90477397	6	20220092	0.00240239	0.0594855	1.15562
AX-90513119	16	3852605	0.00240304	0.460129	0.487593
AX-90435677	16	27561868	0.00241621	0.463987	0.475421
AX-90524822	2	4408072	0.00242005	0.0456592	-1.09487
AX-90431626	6	16868893	0.00242141	0.018328	2.74714
AX-90335533	11	17412186	0.0024239	0.0151125	1.79706
AX-90395266	15	8757103	0.00243288	0.175884	-0.696878
AX-90509596	2	1397328	0.00243609	0.138585	-0.709232
AX-90312164	10	29481096	0.00243899	0.0472669	1.64805
AX-90319579	10	27477645	0.00243899	0.0472669	1.64805
AX-90359056	10	28603459	0.00243899	0.0472669	1.64805
AX-90467090	10	29356304	0.00243899	0.0472669	1.64805
AX-90494103	10	29359205	0.00243899	0.0472669	1.64805
AX-90369140	10	29166725	0.00243899	0.0472669	-1.64805
AX-90442839	10	45138015	0.00244681	0.0315113	-1.21763
AX-90523335	11	10909073	0.00244746	0.216077	-0.563202
AX-90431875	1	2643198	0.00246334	0.0115756	1.77286
AX-90469949	16	34333233	0.00246821	0.180064	-0.554443
AX-90460161	12	36775430	0.00246882	0.0199357	-1.63661
AX-90439844	20	45856406	0.00246887	0.2	0.553177
AX-90467650	8	3595417	0.00246999	0.0344051	1.41803
AX-90395616	19	45936857	0.00246999	0.0749196	0.843132
AX-90414004	6	44401576	0.00247091	0.0514469	-1.61
AX-90451517	10	47338850	0.00247722	0.0938907	-0.812913
AX-90321180	10	5491542	0.00249154	0.0569132	-1.07511
AX-90432481	11	30636515	0.00249256	0.165595	-0.53395
AX-90521662	14	48153835	0.0024944	0.28135	0.516478
AX-90487055	11	10830899	0.00249705	0.200965	-0.57458
AX-90487273	11	18537423	0.00250054	0.136013	-0.846127
AX-90417198	8	3503159	0.00250338	0.0180064	-1.57272
AX-90400057	18	46125782	0.00250782	0.0401929	-1.24246
AX-90308117	11	17630076	0.00251611	0.0096463	-2.10263
AX-90431307	6	14367280	0.0025175	0.0209003	-2.61386
AX-90493908	12	5348889	0.00252223	0.0977492	-1.0197
AX-90393295	13	10899835	0.00253229	0.437621	-0.50702
AX-90421279	19	49974791	0.0025332	0.0688103	0.874628
AX-90411420	7	41824262	0.00254177	0.493569	0.446187
AX-90453860	13	18940090	0.0025571	0.0228296	-1.23465
AX-90461194	8	3503635	0.00256154	0.0189711	1.52901
AX-90441880	10	43894072	0.00256539	0.0263666	-1.45465
AX-90475533	6	21534411	0.00256599	0.378778	0.665554
AX-90413438	7	41827609	0.00258023	0.415113	-0.446757
AX-90414161	19	190004	0.00258413	0.0318328	-1.31401
AX-90484482	6	21646119	0.00258653	0.382315	0.661063
AX-90325959	13	26808007	0.00258797	0.022508	-1.43193
AX-90468956	10	44519686	0.00259067	0.0694534	-0.953737
AX-90512258	10	28416142	0.00259852	0.0475884	1.6198
AX-90470212	10	45563143	0.00261395	0.0221865	1.43037
AX-90468759	18	15161779	0.00261761	0.0315113	1.26404
AX-90407457	6	20516307	0.00261849	0.0575563	1.16746
AX-90395696	15	43164414	0.00263192	0.369775	0.549365
AX-90423755	12	39860991	0.00264694	0.0337621	-1.16767
AX-90325227	10	40959567	0.00265573	0.127653	-0.596958
AX-90516955	11	17689218	0.0026564	0.0157556	-1.72828
AX-90389312	1	51920385	0.00266129	0.208039	-0.535388
AX-90356481	6	16812084	0.00267498	0.033119	-1.4184
AX-90423162	8	9785698	0.00268463	0.0334405	1.3228
AX-90348110	13	26702685	0.00268845	0.0713826	-0.750843
AX-90511210	11	10832026	0.00268945	0.2	-0.568331
AX-90522359	1	5051948	0.00270447	0.078135	1.1827
AX-90463512	13	26795069	0.00271423	0.0221865	1.43828
AX-90337159	11	8354144	0.00271792	0.0128617	2.60187
AX-90491555	15	9820374	0.00272549	0.0755627	-0.99209
AX-90354039	19	47911149	0.00272995	0.360129	-0.537784
AX-90361668	11	32654006	0.0027308	0.161093	-0.575255
AX-90306483	11	29390808	0.00273172	0.0241158	-1.3761
AX-90428937	10	44443482	0.00273497	0.0469453	1.1457
AX-90365784	6	17905233	0.00273968	0.107717	0.895516
AX-90333042	8	40726415	0.00274304	0.0401929	1.13336
AX-90456914	8	3514171	0.00274319	0.0186495	1.53481
AX-90350799	20	35021585	0.00275269	0.0559486	-1.11401
AX-90450595	20	35231815	0.00275349	0.118328	-0.873321
AX-90468415	19	49951327	0.00278289	0.11865	0.698145
AX-90522822	7	41786333	0.00278603	0.1	-0.672848
AX-90478150	10	28412655	0.00278875	0.0237942	-3.15216
AX-90509928	10	45065487	0.00279111	0.0286174	-1.27509
AX-90467373	17	11026266	0.00279264	0.0106109	-2.04209
AX-90330718	10	29451310	0.00279366	0.0466238	1.61303
AX-90428970	15	9793353	0.00279582	0.0665595	-1.13914
AX-90320176	2	10859066	0.0028012	0.228296	-0.594289
AX-90320325	11	18018836	0.00282167	0.00932476	2.1078
AX-90507461	11	10875639	0.00282221	0.485852	0.509666
AX-90308163	8	15763736	0.0028398	0.0729904	0.812299
AX-90438470	10	45147956	0.00284123	0.484887	0.550219
AX-90397433	10	45154623	0.00284515	0.485209	0.552053
AX-90516624	15	9798143	0.00284633	0.0652733	-1.13527
AX-90346447	13	41036322	0.0028509	0.0742765	-1.1802
AX-90332258	11	28623188	0.00285297	0.0234727	-1.38707
AX-90455181	2	15259884	0.00285445	0.242122	-0.531447
AX-90327287	18	57436816	0.00287559	0.0122186	-2.60183
AX-90380918	9	46163732	0.00288066	0.29582	0.565819
AX-90494643	13	10809770	0.00289691	0.165273	-0.660622
AX-90434105	3	45363917	0.00290018	0.136013	-0.71208
AX-90511618	6	15642382	0.00290527	0.111897	0.654372
AX-90388110	16	34341781	0.00291921	0.180064	-0.546185
AX-90410271	11	7591111	0.00293289	0.0109325	2.013
AX-90422839	14	47096943	0.00293997	0.0115756	1.97537
AX-90443993	7	38039033	0.00294494	0.109646	-0.68857
AX-90382049	1	45934377	0.00294652	0.0289389	1.25902
AX-90404567	18	925075	0.00295303	0.0221865	2.1949
AX-90337095	10	45451315	0.0029534	0.0263666	-1.27065
AX-90507406	6	21084961	0.00295683	0.0530547	1.21972
AX-90424379	2	6244626	0.00296287	0.0221865	1.31202
AX-90306810	6	16450926	0.00297284	0.0459807	1.26217
AX-90400112	10	7636543	0.00297388	0.0180064	-2.05499
AX-90446250	10	45067714	0.00297445	0.0289389	-1.26045
AX-90359011	5	38613300	0.00297483	0.0620579	-1.23933
AX-90350928	6	21504319	0.0029754	0.3791	0.656615
AX-90423108	10	5261601	0.00297612	0.070418	-0.928046
AX-90308466	9	6801826	0.00298569	0.114791	-0.703589
AX-90443285	6	20616301	0.0029915	0.0257235	1.46669
AX-90429503	17	40863196	0.00299727	0.0157556	1.79507
AX-90507551	6	16434260	0.00299744	0.0350482	1.20522
AX-90498169	6	36444252	0.00299985	0.0109325	2.03898
AX-90378079	18	55575980	0.00301559	0.458199	0.445061
AX-90511073	3	45091816	0.00302068	0.0807074	-0.917347
AX-90404245	6	13877724	0.00303109	0.0356913	1.32164
AX-90479177	19	48076529	0.00303246	0.251125	-0.581067
AX-90354541	6	21553261	0.00303616	0.380064	0.651166
AX-90464709	6	19151973	0.00303929	0.394212	0.594787
AX-90359924	6	21075629	0.00304762	0.0623794	1.02744
AX-90465823	6	17151001	0.0030508	0.0344051	-1.4725
AX-90422334	10	44023386	0.00306604	0.029582	-1.33746
AX-90371432	5	5178266	0.00307159	0.0453376	-1.04384
AX-90316242	6	18007690	0.00307186	0.102251	0.879233
AX-90421749	13	18942298	0.00309837	0.0199357	-1.26107
AX-90310667	15	17315808	0.0031161	0.0106109	-2.88299
AX-90414328	19	1230779	0.00311933	0.0353698	-1.1505
AX-90422756	12	6779286	0.00312227	0.0353698	-1.20329
AX-90438662	12	6793050	0.00313318	0.0463023	-0.981153
AX-90418682	3	33478821	0.00313366	0.494212	0.437591
AX-90491537	6	38671116	0.00313526	0.073955	1.06797
AX-90386543	10	43830076	0.00315258	0.0279743	-1.38266
AX-90382495	10	40926698	0.00316638	0.131511	-0.583057
AX-90521519	20	45891770	0.00317839	0.294534	0.535758
AX-90343596	3	33283803	0.00317951	0.0729904	-0.874709
AX-90406834	6	20263657	0.00318147	0.0601286	1.11868
AX-90504449	20	35398387	0.00318318	0.0154341	-1.51893
AX-90497292	1	33303785	0.0031945	0.0318328	-1.31273
AX-90504687	1	24835107	0.00320557	0.0514469	-0.910943
AX-90341835	8	3510735	0.00320887	0.0160772	1.6557
AX-90441824	6	15644000	0.00320961	0.111897	0.648031
AX-90500283	14	47087494	0.00321033	0.0128617	-1.79254
AX-90389649	14	47087149	0.00321033	0.0128617	1.79254
AX-90411824	14	47123362	0.00321033	0.0128617	1.79254
AX-90340563	3	35726700	0.00321409	0.196463	0.562248
AX-90310432	2	4407723	0.00321464	0.0167203	2.54026
AX-90481700	2	4407849	0.00322051	0.0321543	-1.33386
AX-90358536	20	38420045	0.00322078	0.0665595	-0.74762
AX-90439154	20	35118346	0.00322627	0.0581994	-1.05117
AX-90446724	19	189786	0.00323094	0.0405145	-1.12673
AX-90363719	10	46005937	0.00323471	0.0160772	1.71061
AX-90390476	8	9665491	0.00324384	0.0109325	1.97901
AX-90314554	1	40353879	0.00324482	0.0324759	1.03944
AX-90306030	2	41874109	0.00325595	0.0228296	-1.25471
AX-90485409	19	47625541	0.00326274	0.259164	-0.528057
AX-90447337	10	44173780	0.00326329	0.0173633	1.561
AX-90473224	2	41267157	0.0032654	0.0299035	-1.47508
AX-90515046	6	20244925	0.00327321	0.0585209	1.1422
AX-90348096	9	46333059	0.00327641	0.359486	0.527175
AX-90342723	10	40959619	0.00327872	0.132797	-0.578322
AX-90491083	13	39766710	0.00327928	0.044373	1.54616
AX-90399529	6	13870789	0.00328012	0.0350482	1.30678
AX-90459084	2	4440891	0.00328309	0.033119	-1.28674
AX-90442472	18	4762349	0.00329025	0.0726688	-0.840737
AX-90355400	15	9752108	0.00330006	0.0639871	-1.1129
AX-90370545	3	2941049	0.00330514	0.0337621	-1.16111
AX-90432464	18	15209942	0.0033056	0.0299035	1.2294
AX-90471161	2	3572858	0.00333283	0.312862	0.530643
AX-90501883	11	9134888	0.00333284	0.0131833	-1.69433
AX-90394178	15	14284212	0.00333308	0.00932476	-1.94701
AX-90428206	11	10930736	0.00334287	0.46881	0.499011
AX-90520368	9	6738173	0.00335375	0.0643087	1.16506
AX-90320766	14	43961544	0.00335506	0.0228296	1.20432
AX-90317272	6	17160037	0.00335508	0.0324759	1.49586
AX-90516451	11	17157474	0.00336467	0.0102894	2.01289
AX-90433953	14	2499801	0.00336747	0.0511254	1.04649
AX-90525273	17	39214823	0.00337605	0.348232	-0.470792
AX-90466440	17	40862217	0.00337777	0.0196141	1.5101
AX-90311928	11	28627907	0.00338967	0.0234727	-1.36578
AX-90420130	17	38807749	0.00340613	0.246302	0.588764
AX-90430756	11	19027593	0.00340888	0.00900322	-2.05768
AX-90323747	12	38391448	0.00341268	0.0360129	1.04653
AX-90445322	10	27518449	0.00342169	0.0459807	1.61088
AX-90385448	6	17970898	0.00342376	0.101608	0.869222
AX-90320542	13	10286800	0.00343963	0.426045	0.528243
AX-90491894	10	29391490	0.00344314	0.0469453	1.59054
AX-90314364	11	15438336	0.00344462	0.00900322	2.10989
AX-90405017	2	10858714	0.00344545	0.234405	-0.582004
AX-90501174	14	48375793	0.00345643	0.0257235	1.2376
AX-90305905	3	34936513	0.00346354	0.0379421	-1.256
AX-90398887	20	46221345	0.00346477	0.0819936	0.875066
AX-90445487	10	45863529	0.00347809	0.0202572	-1.53548
AX-90487970	19	49935905	0.00348686	0.0636656	0.959511
AX-90515763	14	48171154	0.0034924	0.380707	0.469107
AX-90482035	10	43739491	0.0034964	0.014791	2.54518
AX-90394921	16	27531923	0.00350028	0.0376206	-1.8082
AX-90493819	9	1040452	0.00350812	0.0141479	1.67532
AX-90479586	11	11172916	0.00351063	0.102894	-0.808951
AX-90306122	3	37709856	0.00351449	0.0157556	1.79528
AX-90409599	11	32697115	0.00354421	0.203215	-0.522888
AX-90449556	19	48172218	0.00355534	0.245659	-0.569223
AX-90514850	8	3503952	0.00356748	0.0186495	-1.49183
AX-90492055	10	26610916	0.00358077	0.0482315	1.54413
AX-90471667	6	16919871	0.0035849	0.0176849	2.72371
AX-90399327	11	11168519	0.00358503	0.103859	-0.803825
AX-90359509	13	24232434	0.00358633	0.0681672	1.36224
AX-90391257	10	40921088	0.00359163	0.13119	-0.576585
AX-90428832	10	27687682	0.00359294	0.0466238	1.61518
AX-90318247	11	18434734	0.00359405	0.128617	-0.857326
AX-90422953	2	1571247	0.00361468	0.209325	-0.656121
AX-90516442	1	5269438	0.00362415	0.062701	1.60758
AX-90471610	14	48524194	0.00364004	0.0096463	-2.07792
AX-90512555	2	4424473	0.00364313	0.0321543	-1.30701
AX-90426230	13	13750583	0.00364956	0.0205788	-1.29997
AX-90465928	20	34855647	0.00365327	0.0536977	-1.1048
AX-90351194	13	39738982	0.00365478	0.0125402	-1.87522
AX-90320305	5	36172090	0.0036552	0.0305466	1.38691
AX-90497119	2	10856201	0.00366077	0.234084	-0.57519
AX-90372937	10	5451544	0.00366248	0.0659164	-0.918455
AX-90521165	10	47327634	0.00366283	0.114469	-0.697386
AX-90438253	13	40978216	0.00367351	0.0327974	-1.20877
AX-90387983	6	19975340	0.00367975	0.0321543	1.26555
AX-90326759	15	9909660	0.00368201	0.0620579	-1.11133
AX-90327909	10	45503867	0.00368264	0.115756	-0.697311
AX-90311514	8	3686471	0.00368446	0.0186495	-2.52298
AX-90342109	8	3684193	0.00368446	0.0186495	-2.52298
AX-90423793	8	3692328	0.00368446	0.037299	-1.26149
AX-90383265	11	11478033	0.00370144	0.0437299	-0.882002
AX-90434353	10	26267806	0.00370215	0.04791	1.52452
AX-90451906	15	9770662	0.00370813	0.0633441	-1.11311
AX-90494116	17	5063853	0.00372465	0.088746	0.84315
AX-90355404	11	18494179	0.00372636	0.136656	-0.803073
AX-90472795	18	57383276	0.00372868	0.0109325	-2.73754
AX-90356727	9	5751501	0.00373454	0.0382637	1.1444
AX-90513774	20	45921670	0.00373566	0.325723	0.509994
AX-90402903	10	44109523	0.003743	0.0311897	-1.26627
AX-90394103	3	35728546	0.0037463	0.196785	0.553532
AX-90436825	19	47377183	0.00374807	0.367203	-0.52746
AX-90342096	4	3309261	0.0037521	0.261415	0.556742
AX-90401292	10	45893223	0.00375992	0.0180064	-1.54074
AX-90425298	10	28938801	0.00376061	0.0469453	1.59459
AX-90331186	12	6721058	0.00376156	0.0414791	-1.06047
AX-90362795	6	17162401	0.00376997	0.0337621	-1.45224
AX-90494201	7	41800030	0.00377352	0.410289	-0.432711
AX-90439807	8	9899640	0.00378285	0.0302251	1.34371
AX-90404099	14	4233757	0.00378931	0.0877814	0.766711
AX-90503943	20	38419450	0.00379219	0.066881	-0.734091
AX-90410918	10	45155134	0.0037996	0.486817	0.534151
AX-90501462	9	42742892	0.00380044	0.0141479	-1.65974
AX-90465645	19	50307370	0.00380125	0.0488746	1.09465
AX-90479993	19	47383811	0.00381644	0.37299	-0.524063
AX-90328231	8	40539976	0.0038264	0.0154341	1.73683
AX-90347129	2	10736093	0.00387572	0.0135048	-1.90023
AX-90519760	11	29482996	0.00387598	0.022508	-1.37091
AX-90370901	8	36655081	0.00389143	0.0154341	-2.00525
AX-90497395	19	47980353	0.00389545	0.263344	-0.540293
AX-90343223	10	43886906	0.00394711	0.0254019	-1.38199
AX-90329663	8	3633124	0.00394716	0.0389068	1.26707
AX-90496388	20	41742348	0.00394797	0.126688	0.658979
AX-90350505	6	16829955	0.00395276	0.0363344	-1.33952
AX-90519365	12	5471592	0.00395933	0.0154341	-1.54593
AX-90358716	18	4788423	0.00396	0.0491961	-1.01625
AX-90438686	5	34538448	0.00397294	0.0157556	1.66686
AX-90404685	1	52274172	0.00397378	0.21865	-0.571479
AX-90464276	15	9776963	0.00397431	0.0601286	-1.11785
AX-90480768	6	47388334	0.00397742	0.123151	0.741773
AX-90488991	10	45156586	0.00399133	0.488424	0.531263
AX-90372282	3	5050491	0.00400576	0.0237942	-1.42111
AX-90447205	6	15564287	0.00403349	0.109003	0.652201
AX-90392078	2	10120562	0.00404055	0.207074	-0.541651
AX-90483243	6	17145683	0.00405535	0.0170418	2.72015
AX-90454342	2	10121509	0.00405605	0.206109	-0.541696
AX-90436012	15	10821236	0.00408519	0.0106109	-2.9011
AX-90437702	11	10838721	0.00409525	0.232797	-0.514698
AX-90521641	1	52717644	0.00409784	0.0337621	-1.6418
AX-90516269	8	14303014	0.00409787	0.0890675	0.760761
AX-90392392	2	15441193	0.00409863	0.204502	-0.562006
AX-90317916	2	4465459	0.00410192	0.0318328	-1.31032
AX-90463538	11	15626679	0.00411203	0.00900322	-2.01951
AX-90518427	6	13878707	0.00412302	0.0363344	1.26724
AX-90482280	20	39021917	0.00412663	0.0614148	-0.910123
AX-90443886	17	40127166	0.00415725	0.0466238	0.895303
AX-90509514	14	7444786	0.00417888	0.022508	1.21322
AX-90515871	11	29140290	0.00418003	0.0234727	-1.3293
AX-90497868	11	24965033	0.00419467	0.0221865	-1.29313
AX-90493254	10	44631457	0.00420197	0.0745981	-0.911801
AX-90520940	13	35458538	0.00420729	0.0167203	2.04514
AX-90514711	19	48106406	0.00420789	0.250161	-0.561333
AX-90432917	18	56318333	0.00421068	0.2791	-0.488043
AX-90492661	3	2942479	0.00421644	0.0356913	-1.0856
AX-90495117	9	4952786	0.00421794	0.0128617	-2.66817
AX-90385034	10	44144454	0.00422814	0.0286174	1.30296
AX-90483321	6	13877674	0.004245	0.0360129	1.2685
AX-90373237	20	34935600	0.00424999	0.0524116	-1.10081
AX-90495079	19	48171784	0.00425583	0.247588	-0.558511
AX-90407620	20	990313	0.00426674	0.0340836	-1.15471
AX-90473705	7	38232324	0.00427124	0.0472669	-0.987818
AX-90348660	20	34323679	0.00427201	0.0437299	-1.02219
AX-90419903	15	9891014	0.00427403	0.0630225	-1.09964
AX-90371278	9	39257302	0.00429093	0.0951768	-0.740732
AX-90512751	10	47255165	0.004312	0.119614	-0.704943
AX-90381108	2	10783970	0.00432133	0.0173633	-1.69412
AX-90364447	18	54593584	0.00433768	0.192283	0.589474
AX-90368541	2	10858491	0.00433841	0.230868	-0.568577
AX-90414093	6	17620161	0.00434871	0.0839228	0.946355
AX-90414308	11	11462880	0.00435249	0.0308682	-1.01441
AX-90465279	12	38336861	0.00435387	0.0337621	1.03707
AX-90500304	3	37679768	0.00435778	0.0151125	1.77373
AX-90484242	10	26580028	0.00438399	0.0463023	1.56616
AX-90365622	10	45591906	0.00438946	0.0247588	-1.26148
AX-90498780	8	9784508	0.00439636	0.0318328	1.30594
AX-90307095	10	3345135	0.00440187	0.0167203	2.1612
AX-90403352	10	27701611	0.0044198	0.026045	-2.40946
AX-90353652	5	37095424	0.00444027	0.0167203	-2.14257
AX-90398110	10	27467304	0.0044612	0.0475884	1.51576
AX-90402257	5	6210707	0.00447867	0.0254019	-1.40491
AX-90318043	11	9136506	0.00448697	0.0128617	-1.66698
AX-90337240	13	24251464	0.00448927	0.0652733	1.33263
AX-90506491	15	12455658	0.00448995	0.136656	-0.651881
AX-90315131	6	19371138	0.00449031	0.092926	0.924154
AX-90374979	20	43855105	0.00449469	0.0327974	1.55698
AX-90488545	13	20710770	0.00450957	0.109646	0.852933
AX-90515025	12	39822151	0.00451276	0.160129	0.643826
AX-90514475	9	47819613	0.00451774	0.0247588	1.08948
AX-90416292	13	10314139	0.00452487	0.158199	-0.566942
AX-90314864	5	41285167	0.00452811	0.355949	-0.440976
AX-90341198	8	40525833	0.00453157	0.0151125	1.71987
AX-90361202	10	5260439	0.00453218	0.256592	-0.460852
AX-90450832	6	18889549	0.0045341	0.371061	0.563923
AX-90390950	6	17398065	0.00453521	0.102894	0.900975
AX-90455201	1	52261975	0.00453631	0.216077	-0.566167
AX-90500641	10	44167905	0.00455434	0.0173633	-1.50689
AX-90484761	19	50023533	0.00456186	0.0974277	0.76624
AX-90309776	18	7191875	0.00457485	0.350161	0.442316
AX-90381994	13	15039893	0.00458845	0.125402	0.640714
AX-90512173	10	26353960	0.00459509	0.0469453	1.53759
AX-90475887	8	17061155	0.00459681	0.226688	-0.628846
AX-90491668	11	28799577	0.00459743	0.0237942	-1.30742
AX-90425383	20	45396799	0.00460067	0.467203	-0.509777
AX-90336406	17	39221997	0.00460627	0.37299	-0.459074
AX-90327645	6	17462416	0.00461071	0.282637	0.54732
AX-90362998	19	48250740	0.00462006	0.192283	-0.562
AX-90402855	6	29689077	0.00462071	0.0106109	1.97108
AX-90453871	15	13449292	0.00462822	0.0395498	-2.03054
AX-90329718	9	36566035	0.00464213	0.0189711	-1.94942
AX-90384580	11	27999315	0.00464272	0.0131833	-1.64575
AX-90359846	13	41161329	0.00464758	0.109646	-0.667232
AX-90365837	11	32668514	0.00465188	0.14791	-0.554102
AX-90367288	19	50033202	0.00465784	0.0446945	1.13126
AX-90507343	13	30722850	0.00466071	0.0749196	0.754166
AX-90433249	1	45969588	0.00467043	0.0315113	1.15086
AX-90437758	7	7632915	0.00467178	0.0836013	-0.713635
AX-90380321	17	40816239	0.0046755	0.0125402	-1.84464
AX-90374791	16	1559541	0.00467618	0.070418	0.922588
AX-90308422	10	28709432	0.00467939	0.0424437	1.55152
AX-90363192	6	20277073	0.00468058	0.059164	1.08018
AX-90503091	1	51857659	0.00468528	0.0463023	-1.06402
AX-90517109	12	6790014	0.0046861	0.0543408	-0.888832
AX-90382692	5	31966998	0.00468645	0.014791	1.55151
AX-90377614	7	41813335	0.00470927	0.476206	0.420609
AX-90337201	17	39921437	0.00471289	0.085209	0.687953
AX-90388457	10	1475851	0.00472982	0.0421222	-1.03843
AX-90416956	11	29260546	0.00474448	0.0700965	-0.856085
AX-90519956	2	4442284	0.00474557	0.0321543	-1.28537
AX-90437403	6	34440004	0.00474679	0.022508	-2.16621
AX-90481571	6	18697239	0.00474795	0.0617363	0.886764
AX-90368016	7	43812204	0.00475068	0.029582	1.09911
AX-90339306	6	18754136	0.004753	0.358521	0.578195
AX-90458825	10	27268327	0.0047568	0.0469453	1.54017
AX-90330035	11	33364683	0.00475968	0.0180064	1.5066
AX-90457034	7	41809577	0.00476201	0.47492	0.420152
AX-90424641	7	36894782	0.00476358	0.0199357	1.37953
AX-90512006	5	35268127	0.00477572	0.0909968	-0.785992
AX-90396668	20	35406787	0.00478102	0.0186495	-2.57058
AX-90427068	10	1507579	0.0047978	0.040836	-1.05071
AX-90460872	10	51252217	0.00479939	0.0482315	0.941424
AX-90447016	9	44883121	0.00480955	0.0469453	-0.910335
AX-90496314	6	44214986	0.00481628	0.234727	0.599551
AX-90369051	10	45563907	0.00482671	0.0215434	1.36205
AX-90521974	10	29443191	0.00483313	0.0241158	-2.89022
AX-90472995	17	39215752	0.00484131	0.37074	-0.457149
AX-90401879	19	47391064	0.00485131	0.261415	-0.529342
AX-90458126	8	40736988	0.00486029	0.0385852	1.09849
AX-90524438	20	1120340	0.00486447	0.022508	1.24631
AX-90308464	6	21805351	0.00486957	0.333762	0.646102
AX-90387013	10	28138485	0.00487841	0.0491961	1.43752
AX-90492320	17	39075312	0.00488213	0.0771704	-0.711546
AX-90321767	6	14312378	0.00488897	0.0475884	1.16353
AX-90391516	20	38464637	0.00489114	0.0800643	-0.670368
AX-90313311	6	16827298	0.00489516	0.0180064	2.62764
AX-90484409	3	42561236	0.00490392	0.0967846	-0.733489
AX-90454040	15	9783002	0.00490421	0.0652733	-1.06285
AX-90486453	19	48534100	0.00490597	0.353376	0.519099
AX-90391858	10	44164136	0.00491328	0.0488746	-1.10116
AX-90444199	10	7240590	0.00491633	0.0170418	1.76723
AX-90501090	20	34859073	0.00492337	0.0536977	-1.07733
AX-90474025	11	19190665	0.00492884	0.0096463	1.92137
AX-90443331	10	49272915	0.00493043	0.0109325	-1.69657
AX-90412027	2	7108695	0.00493107	0.0228296	-1.70373
AX-90358815	12	38038479	0.00493235	0.0389068	1.0423
AX-90372908	9	29279702	0.00493839	0.121865	-0.660438
AX-90329173	11	19077321	0.00494475	0.00932476	-1.92516
AX-90408173	10	43873398	0.00495754	0.0282958	-1.30687
AX-90342251	6	21554592	0.00496598	0.321543	0.623971
AX-90443236	10	28381558	0.00496693	0.0472669	1.49563
AX-90435702	16	1560512	0.00497561	0.0472669	0.992371
AX-90487544	18	4755283	0.00499612	0.0713826	-0.812906
AX-90435660	6	16868265	0.00499967	0.0363344	1.29983
AX-90456632	14	46895930	0.00500869	0.0096463	-1.91016
AX-90337963	6	18796164	0.00501335	0.366881	0.57753
AX-90472723	10	44728112	0.00501911	0.402894	-0.50213
AX-90385440	11	7584887	0.00503217	0.00996785	1.91042
AX-90350800	9	6626246	0.00503717	0.0903537	-0.850166
AX-90475652	7	41786400	0.00505682	0.0967846	-0.634586
AX-90389684	15	9670748	0.00505685	0.0524116	-1.14957
AX-90425580	4	48842125	0.00505846	0.0299035	1.04866
AX-90452809	11	11475891	0.00508184	0.0440514	-0.847016
AX-90347547	16	4706786	0.00508407	0.0784566	0.701575
AX-90498348	20	47309650	0.00508558	0.0205788	1.44423
AX-90348800	10	26565420	0.00509112	0.0466238	1.52475
AX-90342493	6	17163464	0.00509821	0.0340836	-1.40154
AX-90310364	1	54383831	0.00512326	0.209968	-0.558744
AX-90465977	11	28761432	0.00512563	0.0231511	-1.31034
AX-90331959	11	28591267	0.00512563	0.0231511	1.31034
AX-90354460	15	43346539	0.00514403	0.34373	0.528245
AX-90479283	6	16975491	0.00516592	0.0337621	-1.40247
AX-90385451	8	20208458	0.00517739	0.029582	1.44683
AX-90345572	2	41238329	0.00517821	0.0282958	-1.43874
AX-90444500	1	52462880	0.00517864	0.00900322	1.98985
AX-90376962	1	54395967	0.0051788	0.246302	-0.508773
AX-90439909	10	5301201	0.0051871	0.0710611	-0.875494
AX-90507865	12	509805	0.00519204	0.0418006	1.02058
AX-90376405	11	8360290	0.00519378	0.0315113	-1.17641
AX-90337097	11	10647219	0.00520454	0.014791	-1.7114
AX-90474611	8	39566043	0.00520859	0.05209	-0.9397
AX-90499389	10	27403428	0.00520916	0.0469453	-1.52966
AX-90525713	12	6722322	0.00521605	0.0334405	-1.17142
AX-90365032	9	6758692	0.00522386	0.112219	-0.671217
AX-90476949	18	56176489	0.00523951	0.357235	-0.440268
AX-90475141	12	5877926	0.00524056	0.158521	-0.615432
AX-90411647	10	28326807	0.00524457	0.0472669	1.50736
AX-90464748	6	48623316	0.00524547	0.0115756	-2.44425
AX-90370966	18	56353723	0.00525131	0.243408	0.44165
AX-90332568	19	48130955	0.00526817	0.349518	-0.521351
AX-90358195	10	2811493	0.00527119	0.436977	0.466289
AX-90352349	13	19197291	0.00527695	0.0318328	-0.996015
AX-90352367	11	11477403	0.00527728	0.0469453	-0.846243
AX-90393852	10	44687851	0.00527958	0.0559486	-0.858369
AX-90477070	20	37891662	0.00528103	0.0617363	0.936324
AX-90468440	18	51884146	0.0053045	0.0437299	1.0511
AX-90341502	3	2941284	0.00530673	0.0353698	-1.06905
AX-90378809	19	48162400	0.00531469	0.245659	-0.544756
AX-90438477	10	44676578	0.00533169	0.383923	-0.509763
AX-90455284	19	44784653	0.00533393	0.112219	-0.707129
AX-90377939	10	28097129	0.0053365	0.0472669	-1.51103
AX-90367005	10	45395761	0.00533912	0.0151125	1.97502
AX-90309874	20	44309601	0.00533938	0.188103	0.576241
AX-90478413	6	49552250	0.00534747	0.389068	0.458878
AX-90449401	4	3309732	0.00536067	0.248875	0.554143
AX-90349276	15	43337210	0.00537083	0.33955	0.524003
AX-90345158	15	13264942	0.00537134	0.0131833	-1.64065
AX-90456227	19	48076015	0.00537867	0.249839	-0.546402
AX-90457968	1	9323383	0.00538042	0.0292605	1.34713
AX-90421126	3	8745516	0.0053808	0.133762	-0.660326
AX-90522530	10	44156486	0.00539008	0.0257235	1.3378
AX-90423785	19	33218630	0.00539213	0.00900322	-2.18695
AX-90313492	6	44352903	0.00541098	0.224437	0.566476
AX-90385476	5	41505657	0.00541335	0.0379421	-1.16913
AX-90368811	8	9918423	0.00542178	0.0382637	1.147
AX-90384957	11	10917305	0.00546608	0.443087	0.467865
AX-90521146	6	17812012	0.00548958	0.102251	0.826717
AX-90320233	9	42780790	0.0054987	0.0157556	-1.50411
AX-90437097	19	50154337	0.00550396	0.0466238	1.05777
AX-90468045	1	52216072	0.00551313	0.191318	-0.56841
AX-90501028	5	4673419	0.0055138	0.0109325	2.02552
AX-90384104	10	27055921	0.00552585	0.0466238	1.52205
AX-90316117	20	41608127	0.00554002	0.168489	0.685785
AX-90402863	15	9777692	0.00555185	0.0643087	-1.05894
AX-90474405	8	10254165	0.00555185	0.0141479	-2.83696
AX-90482945	3	42700765	0.00558961	0.330547	0.4886
AX-90317189	13	40903649	0.00560223	0.0360129	-1.07452
AX-90385989	19	1827800	0.00560645	0.0340836	-0.997678
AX-90498024	15	10969429	0.00561683	0.0276527	-1.17653
AX-90509859	1	9771753	0.00562255	0.0311897	1.26976
AX-90413187	20	35247226	0.0056325	0.0871383	-0.804497
AX-90403024	11	9149547	0.00564871	0.0125402	-1.63751
AX-90367664	7	7808508	0.00565214	0.0594855	0.877121
AX-90443020	10	46044609	0.00565531	0.0160772	1.64101
AX-90470524	6	28702603	0.00565754	0.138907	0.864166
AX-90358806	12	5498575	0.00567494	0.0299035	-1.23054
AX-90321753	15	44094136	0.00568158	0.498714	0.484324
AX-90339877	20	37885307	0.00568374	0.0620579	0.925415
AX-90519663	6	17771481	0.00568605	0.0800643	0.98028
AX-90484627	18	15207709	0.005688	0.0318328	1.16405
AX-90439793	8	40539232	0.00569251	0.0138264	1.75531
AX-90491579	6	16679946	0.00569333	0.0430868	1.21472
AX-90325751	6	18826029	0.0056971	0.363666	0.572953
AX-90512038	6	13885421	0.00569727	0.0360129	1.22583
AX-90512807	18	56230603	0.00569859	0.461415	0.53475
AX-90480417	11	10639725	0.00571276	0.0138264	-1.76141
AX-90350358	19	508649	0.00571395	0.0135048	-1.60713
AX-90503588	6	48404700	0.00571524	0.0877814	-0.721402
AX-90324272	8	15722354	0.00572835	0.0749196	0.7395
AX-90419128	12	5552076	0.00573798	0.0135048	-1.81508
AX-90377439	6	20648674	0.00574261	0.0250804	1.37132
AX-90363009	3	1600307	0.00574292	0.403215	-0.41572
AX-90342329	11	15579290	0.0057433	0.0102894	-1.87056
AX-90524350	9	5112706	0.00574362	0.100322	0.88118
AX-90470491	10	28068824	0.00574463	0.0475884	1.47543
AX-90477583	6	13736203	0.0057467	0.0405145	1.09477
AX-90348764	14	47089907	0.00575568	0.0138264	-1.62959
AX-90335100	3	43046484	0.00577823	0.0209003	-2.11903
AX-90489715	19	50022014	0.00578051	0.0967846	0.746137
AX-90435812	1	37366455	0.00581084	0.0630225	-1.02911
AX-90332886	12	5497783	0.00582088	0.0601286	-0.84328
AX-90521160	1	56091165	0.00582755	0.0321543	-1.22177
AX-90326765	10	27761830	0.00584579	0.0466238	-1.52208
AX-90421607	10	27182391	0.00584579	0.0466238	-1.52208
AX-90477112	10	29286034	0.00584579	0.0466238	-1.52208
AX-90307772	10	27339644	0.00584579	0.0466238	1.52208
AX-90309888	10	26277142	0.00584579	0.0466238	1.52208
AX-90329570	10	29453118	0.00584579	0.0466238	1.52208
AX-90334650	10	27063667	0.00584579	0.0466238	1.52208
AX-90337736	10	29255923	0.00584579	0.0466238	1.52208
AX-90400113	10	29264204	0.00584579	0.0466238	1.52208
AX-90419597	10	27225911	0.00584579	0.0466238	1.52208
AX-90442408	10	29464102	0.00584579	0.0466238	1.52208
AX-90470268	10	27226044	0.00584579	0.0466238	1.52208
AX-90483032	10	28928000	0.00584579	0.0466238	1.52208
AX-90514391	10	28627512	0.00584579	0.0466238	1.52208
AX-90516402	10	26541324	0.00584579	0.0466238	1.52208
AX-90468746	6	16929978	0.00584759	0.0369775	-1.25843
AX-90342380	16	3396775	0.00585267	0.0321543	-0.956134
AX-90483128	10	26393545	0.00586253	0.0430868	1.50828
AX-90446895	6	16869051	0.00587902	0.018328	2.52077
AX-90388896	13	36764083	0.00589543	0.0369775	-0.965482
AX-90392632	1	54014967	0.00590213	0.0299035	-2.13671
AX-90437071	3	35292439	0.00590995	0.0909968	-0.631618
AX-90481873	6	16442319	0.00591519	0.044373	1.17277
AX-90488311	12	38389392	0.00592885	0.0353698	0.994176
AX-90323666	19	46860066	0.00593085	0.0138264	1.50989
AX-90320397	17	40591623	0.00593213	0.0157556	1.75208
AX-90404750	17	40588603	0.00593213	0.0157556	1.75208
AX-90385765	9	6346304	0.00593238	0.189711	-0.587756
AX-90441721	13	39775000	0.00596116	0.0839228	-0.755594
AX-90349859	6	15616530	0.0059753	0.0122186	1.9354
AX-90326898	17	3642909	0.00599464	0.00868167	2.1198
AX-90500224	15	8735891	0.00601799	0.16463	-0.633004
AX-90401010	19	48086166	0.00602825	0.249196	-0.539459
AX-90517793	18	52070791	0.00603539	0.232154	0.536316
AX-90464556	17	8247519	0.00605028	0.0337621	1.67275
AX-90466136	8	40570423	0.00605097	0.0151125	-1.66593
AX-90315172	3	570600	0.00605365	0.297106	-0.433002
AX-90459796	15	11108478	0.00606804	0.112862	0.787474
AX-90501724	9	5108019	0.0060734	0.107717	0.85496
AX-90387152	6	13694872	0.00607388	0.0392283	1.10816
AX-90455816	9	38572370	0.00609306	0.0475884	-0.849801
AX-90336295	10	29479789	0.00611841	0.0234727	-2.99393
AX-90394203	10	28485136	0.00611841	0.0234727	-2.99393
AX-90430802	10	29277571	0.00611841	0.0234727	-2.99393
AX-90425481	5	4507008	0.00612964	0.0122186	-1.87642
AX-90482934	11	28623737	0.00615549	0.0234727	-1.27137
AX-90349013	3	574108	0.00615899	0.299678	-0.429004
AX-90370348	6	18277183	0.00616261	0.0527331	1.12954
AX-90501033	3	2960812	0.00616424	0.0440514	-0.957775
AX-90428808	20	957569	0.00617057	0.0154341	1.44627
AX-90419920	20	958333	0.00617057	0.0154341	-1.44627
AX-90376425	10	28525936	0.00617441	0.0469453	1.49467
AX-90327750	10	28219045	0.00617441	0.0469453	-1.49467
AX-90459663	10	28267126	0.00617441	0.0469453	-1.49467
AX-90519569	7	6195323	0.00619374	0.0864952	-0.695048
AX-90378712	11	32659396	0.00619755	0.150161	-0.533177
AX-90481488	19	50290921	0.00620035	0.0900322	0.800074
AX-90474021	10	46104292	0.00620687	0.0163987	1.59411
AX-90350233	18	15203889	0.00620877	0.0311897	1.17158
AX-90509008	6	20868074	0.00621208	0.0135048	-2.54386
AX-90446238	6	17022978	0.00623069	0.0347267	-1.36219
AX-90446241	10	27765442	0.00623098	0.0231511	-3.01534
AX-90409227	15	43203784	0.00623234	0.136977	-0.628883
AX-90306774	19	38571048	0.00623663	0.0803859	0.670583
AX-90466715	8	40482321	0.00624159	0.0575563	0.767559
AX-90391996	10	26186612	0.00625144	0.0472669	1.44752
AX-90320845	3	33270212	0.00625145	0.0726688	0.814216
AX-90314747	20	963048	0.00625198	0.0167203	-1.38725
AX-90404530	10	29418272	0.00626689	0.0237942	-2.87979
AX-90516958	13	40541350	0.00628298	0.0437299	-0.909625
AX-90486069	19	47820767	0.00629098	0.199035	-0.520504
AX-90491667	10	44006622	0.00630133	0.0192926	-1.33593
AX-90509962	11	9136963	0.00630378	0.0131833	1.58021
AX-90466948	6	16424855	0.00630411	0.0360129	1.09547
AX-90369117	1	54409462	0.00631643	0.245338	-0.497275
AX-90395654	3	41625069	0.00631682	0.47492	0.399221
AX-90464209	3	4434166	0.00634015	0.13537	-0.58573
AX-90318596	9	42756568	0.00634128	0.0173633	-1.44312
AX-90314314	13	18785006	0.00636802	0.0237942	-1.10585
AX-90391970	20	34921789	0.00637615	0.494534	-0.447772
AX-90344933	6	49787232	0.00637636	0.0192926	2.06536
AX-90448441	3	33293960	0.00638916	0.0733119	-0.80949
AX-90359715	8	2284150	0.0064035	0.0308682	1.10764
AX-90403666	20	46266925	0.00641799	0.0694534	-0.931225
AX-90369887	9	41060315	0.00642975	0.149196	-0.544815
AX-90307303	10	45225253	0.00643445	0.457556	0.477109
AX-90461011	10	26697616	0.00643984	0.0472669	1.47403
AX-90306925	14	47272250	0.00644073	0.286495	0.450736
AX-90394015	8	3632451	0.00645266	0.0385852	1.20368
AX-90349496	8	36404272	0.00645434	0.0125402	-2.03376
AX-90503711	20	43890552	0.0064596	0.0315113	1.27001
AX-90425635	11	9150624	0.00647063	0.0131833	1.58008
AX-90429877	2	1443901	0.00647116	0.134405	-0.65323
AX-90402819	1	3578882	0.00647268	0.17074	-0.507935
AX-90455023	17	39269823	0.00648206	0.147267	0.55128
AX-90398430	17	39426676	0.00648574	0.0389068	0.943007
AX-90424065	16	3869080	0.00648578	0.453055	-0.42612
AX-90361749	10	44946590	0.00649331	0.0752412	-0.918076
AX-90412806	4	39323572	0.00649723	0.0652733	1.24684
AX-90405190	1	52256221	0.00653694	0.219293	-0.536866
AX-90365614	11	9138941	0.00654092	0.0128617	1.58543
AX-90342102	10	26461211	0.00654515	0.044373	-1.48408
AX-90516755	2	42432490	0.00654725	0.014791	2.02326
AX-90486935	19	971464	0.00655952	0.0495177	-1.02268
AX-90371794	19	50165671	0.00656682	0.0475884	1.04017
AX-90463907	15	11084376	0.00657471	0.11254	0.779233
AX-90308899	11	28635066	0.00657833	0.026045	-1.21015
AX-90409548	7	41786773	0.00658129	0.0938907	-0.622776
AX-90341065	15	9866799	0.00658331	0.0707395	-0.962629
AX-90362584	10	28160514	0.00658482	0.0472669	1.47042
AX-90319578	10	27312356	0.00658751	0.0475884	1.4696
AX-90481706	16	1560471	0.00658839	0.026045	-1.75835
AX-90347744	9	5074534	0.00661345	0.113505	0.805958
AX-90323535	4	37446971	0.0066193	0.238907	-0.545452
AX-90421083	16	3385112	0.00662756	0.0369775	-0.909018
AX-90506323	6	15618050	0.00663676	0.326367	0.467899
AX-90504944	6	14396050	0.00663962	0.0215434	-2.30275
AX-90510745	16	20395720	0.00664342	0.0527331	1.16974
AX-90310651	1	51904158	0.00664496	0.217685	-0.482946
AX-90423767	2	1398522	0.00665127	0.139871	-0.635924
AX-90471147	6	16975859	0.00665815	0.0324759	1.35661
AX-90520495	13	20377914	0.00666468	0.0141479	1.53961
AX-90449753	2	5990191	0.00667216	0.0244373	-1.52345
AX-90499751	6	30103655	0.00667791	0.0109325	1.85054
AX-90520080	13	10311859	0.00668874	0.164309	-0.531693
AX-90311741	10	28152537	0.00669239	0.0482315	1.43118
AX-90394965	2	340284	0.00669427	0.421543	-0.42336
AX-90425391	8	15731185	0.00669816	0.0726688	0.722476
AX-90313823	6	6431679	0.00671453	0.073955	-0.66307
AX-90467784	14	6136527	0.00672189	0.43537	-0.554537
AX-90354185	14	43566285	0.00672206	0.0340836	1.0375
AX-90338193	18	44264991	0.00672769	0.150804	-0.71378
AX-90500934	17	40072927	0.00672886	0.158842	0.59989
AX-90358651	11	3133460	0.00673317	0.037299	-1.00813
AX-90476891	5	41497037	0.00674213	0.0369775	-1.19456
AX-90305917	17	40541862	0.00674665	0.0154341	-1.76258
AX-90495498	11	29463496	0.00675001	0.0231511	-1.25259
AX-90445216	13	19200913	0.00675149	0.0299035	-0.995718
AX-90475715	20	37883642	0.00675455	0.0617363	0.909782
AX-90422944	12	5649129	0.00675593	0.0749196	-0.77831
AX-90512584	10	46125026	0.00675947	0.119293	-0.678922
AX-90332346	2	14951419	0.00675954	0.0987138	-0.609111
AX-90516549	6	18789793	0.00681745	0.363987	0.55962
AX-90498287	10	28588646	0.00683632	0.0459807	1.47975
AX-90423475	19	48125858	0.00684083	0.246945	-0.530845
AX-90380132	15	11071954	0.00684251	0.112219	0.77939
AX-90523849	15	11099706	0.00684251	0.112219	0.77939
AX-90515220	11	2800803	0.00687628	0.228939	0.534392
AX-90433573	8	17061314	0.00690629	0.22508	-0.601501
AX-90467342	10	26580883	0.00690924	0.0469453	1.47675
AX-90369847	19	50014778	0.00691338	0.11254	0.662172
AX-90431445	8	47244606	0.0069166	0.0122186	1.61582
AX-90499948	6	17297027	0.00691675	0.101608	0.855729
AX-90426489	11	28705215	0.00692447	0.0228296	-1.25616
AX-90501019	3	573044	0.00694747	0.302894	-0.421555
AX-90514646	13	40850913	0.00694932	0.100965	-0.897639
AX-90465539	19	50154144	0.00694993	0.0472669	1.03507
AX-90423794	16	10876445	0.00695228	0.0315113	-1.98772
AX-90497736	8	10950188	0.00696606	0.343408	0.481458
AX-90522579	3	2960246	0.0069878	0.0382637	-1.00976
AX-90517238	16	14839679	0.00698967	0.102572	-0.862888
AX-90311780	6	15261735	0.00699584	0.0864952	0.973887
AX-90326529	10	28216290	0.00699681	0.0472669	1.45898
AX-90371581	18	16409012	0.00699917	0.0418006	-1.33815
AX-90312776	13	41033801	0.0069996	0.0813505	-0.767191
AX-90504719	8	9894773	0.00701511	0.0762058	0.811826
AX-90321044	20	37970429	0.00702242	0.0186495	1.57715
AX-90306329	2	45184432	0.00702773	0.0263666	1.24201
AX-90377361	15	8786893	0.00703619	0.136334	-0.611392
AX-90395418	17	13599594	0.00704122	0.157235	0.549891
AX-90442356	2	6782546	0.00704527	0.12701	0.748501
AX-90319787	6	14404331	0.00705316	0.0398714	1.28525
AX-90411771	12	505740	0.00705946	0.0418006	0.98921
AX-90518121	20	42050610	0.00706853	0.0286174	1.49188
AX-90514173	9	31133774	0.00707666	0.0266881	1.34029
AX-90519591	20	45397421	0.00708131	0.46881	-0.483272
AX-90490323	10	45579037	0.00710643	0.0228296	-1.26653
AX-90386110	10	28395573	0.00710718	0.0472669	1.45438
AX-90492926	6	23256807	0.00711015	0.0257235	-2.07267
AX-90482656	19	50153611	0.00713437	0.0845659	0.82781
AX-90356558	10	45187558	0.0071524	0.491318	0.491651
AX-90444639	10	28678652	0.00715288	0.0459807	1.46383
AX-90506883	14	48526434	0.00715526	0.00932476	1.98866
AX-90391048	9	41976133	0.00716142	0.482315	-0.428952
AX-90412178	11	8381800	0.00717406	0.0324759	-1.11822
AX-90514256	15	9610691	0.00717742	0.0633441	-1.02281
AX-90400105	14	47646282	0.00720943	0.110932	0.621089
AX-90483751	6	27468678	0.00721273	0.055627	1.12443
AX-90394312	12	5642385	0.00721395	0.0749196	-0.784181
AX-90311018	10	46043302	0.00721981	0.0160772	-1.57878
AX-90371470	6	49552884	0.00725156	0.394855	0.440392
AX-90523716	20	46204432	0.007294	0.0231511	1.11911
AX-90388082	11	2782861	0.00729483	0.229904	0.542135
AX-90435928	20	45540368	0.00730048	0.0488746	-0.875251
AX-90323702	1	52253904	0.00732994	0.218328	-0.531565
AX-90455058	3	35379327	0.00735168	0.0430868	-1.05592
AX-90325874	10	27149551	0.00736534	0.0475884	1.40748
AX-90491577	15	9020360	0.00738143	0.156913	0.612156
AX-90476265	7	8020620	0.00740232	0.453055	0.378572
AX-90387181	11	17807853	0.00740463	0.0157556	-1.55739
AX-90471393	11	9154668	0.00740689	0.0131833	1.54034
AX-90417850	5	38613259	0.00740962	0.0623794	-1.11029
AX-90358545	5	41458289	0.00741384	0.0363344	-1.18842
AX-90340332	3	45333015	0.00741882	0.0356913	1.73405
AX-90392983	11	17918155	0.00742666	0.0157556	-1.61508
AX-90453621	20	45921808	0.00743842	0.366238	0.47087
AX-90388043	12	6689945	0.0074393	0.059164	-0.808292
AX-90365919	12	2711467	0.00743983	0.280064	-0.463167
AX-90370258	5	34549266	0.00746441	0.0167203	1.49505
AX-90402266	17	41407950	0.00748718	0.487138	0.397108
AX-90320819	20	39061925	0.00751425	0.0610932	-0.859501
AX-90515992	6	48572012	0.00753304	0.0421222	0.897993
AX-90424967	20	680762	0.00755009	0.0440514	-0.93307
AX-90512291	17	12530031	0.00755138	0.0524116	-1.03386
AX-90372639	11	28622852	0.00756697	0.022508	-1.23988
AX-90442434	10	2808507	0.00757187	0.437299	0.446378
AX-90499013	2	10114161	0.00760646	0.196141	-0.505366
AX-90362493	18	1114489	0.00761	0.0192926	2.03819
AX-90480105	9	46335129	0.00761546	0.291318	0.507679
AX-90386360	8	9919440	0.00761646	0.0363344	1.12549
AX-90515019	16	14843365	0.0076217	0.103537	-0.847289
AX-90368939	19	38835786	0.00763209	0.0501608	0.861452
AX-90396153	6	13885802	0.00763483	0.0376206	1.13689
AX-90332320	10	29478649	0.00764281	0.0472669	1.44153
AX-90443367	4	3307516	0.00765591	0.249518	0.53139
AX-90513334	20	38443575	0.00766348	0.0466238	-0.801115
AX-90328548	9	6624939	0.00766351	0.115113	-0.658436
AX-90340000	2	2070380	0.00766666	0.0199357	1.28159
AX-90386378	1	37380891	0.0076701	0.0578778	-1.05131
AX-90517447	9	6653597	0.00767425	0.109325	-0.656588
AX-90451565	6	23616168	0.00767484	0.0356913	-1.52453
AX-90484534	5	33801123	0.0076836	0.0649518	-0.854295
AX-90489790	20	45812101	0.00769283	0.458199	0.490773
AX-90322031	20	38407016	0.0076948	0.0823151	0.628438
AX-90476364	8	9601357	0.00770402	0.0118971	1.7379
AX-90451306	15	9676526	0.00770457	0.0630225	-1.01593
AX-90514397	5	4636854	0.00771461	0.0115756	1.86688
AX-90460542	6	21554915	0.00773334	0.320579	0.592024
AX-90329329	5	35259280	0.00773435	0.092283	-0.731739
AX-90499695	11	3126959	0.00773843	0.0315113	-1.10349
AX-90433031	10	5307816	0.00776285	0.070418	-0.83846
AX-90326304	16	27511020	0.00777656	0.415756	0.410116
AX-90306466	11	1982167	0.00780779	0.0176849	-1.48856
AX-90434180	1	54383769	0.0078507	0.210932	-0.530203
AX-90350804	17	39922696	0.00785316	0.0790997	0.670441
AX-90402637	19	47341447	0.00786065	0.214469	-0.501561
AX-90331001	3	45364500	0.00787083	0.0665595	-0.890805
AX-90507038	3	45333480	0.00787301	0.0697749	-0.88505
AX-90515231	6	22785871	0.00788199	0.0344051	1.45911
AX-90338575	10	5958114	0.00788433	0.0617363	-0.883409
AX-90361042	3	34565472	0.00788821	0.121543	-0.593942
AX-90378888	12	38336328	0.0078904	0.0337621	-0.970247
AX-90370305	20	42196920	0.00789434	0.0279743	1.5022
AX-90514310	10	27185390	0.00793846	0.0469453	1.42468
AX-90418400	11	18112832	0.00793878	0.121222	-0.813596
AX-90478965	1	9597644	0.00793917	0.0289389	1.2816
AX-90379763	8	5509011	0.00794324	0.0553055	0.821392
AX-90336597	6	17285527	0.0079561	0.0524116	-1.53858
AX-90479613	18	55495751	0.00796508	0.4209	-0.417621
AX-90458248	10	26862666	0.00797527	0.0475884	1.43087
AX-90496112	15	17988385	0.00797911	0.0135048	-1.61019
AX-90385649	12	32514531	0.00798471	0.0299035	1.03886
AX-90485114	5	41446530	0.00799081	0.0440514	-1.00563
AX-90408632	2	10678184	0.00799529	0.0160772	-1.59974
AX-90519362	11	19000084	0.00800709	0.0102894	-1.74179
AX-90385545	10	27544947	0.00801049	0.0472669	1.43251
AX-90415337	2	40177568	0.00801344	0.0212219	1.93709
AX-90512382	7	36713590	0.00802459	0.394212	-0.482233
AX-90315697	13	26333455	0.00803276	0.470418	-0.39583
AX-90313671	10	26446937	0.008054	0.0466238	1.38599
AX-90429972	15	9669781	0.00807495	0.0633441	-1.01275
AX-90436254	8	5497077	0.00807813	0.055627	0.817507
AX-90474548	8	5508440	0.00807813	0.055627	0.817507
AX-90370924	16	3864960	0.00809148	0.452412	0.425192
AX-90512857	9	1028587	0.00809939	0.0135048	1.55031
AX-90331115	1	9594264	0.00810644	0.0286174	1.28648
AX-90366721	10	28206166	0.00811328	0.0237942	-2.76355
AX-90495784	10	28372549	0.00811328	0.0237942	-2.76355
AX-90434068	18	52067122	0.00813096	0.229904	0.515864
AX-90341885	1	45966910	0.00814546	0.0305466	1.09416
AX-90390235	6	34203769	0.00814893	0.00771704	-2.40528
AX-90450907	6	16986221	0.00816699	0.0350482	1.30277
AX-90329697	9	6654401	0.00816873	0.106431	-0.660338
AX-90308164	10	45834574	0.00817206	0.0170418	-1.45968
AX-90360145	10	46097830	0.0081977	0.106752	-0.69241
AX-90396844	16	145919	0.00819859	0.0250804	1.48995
AX-90408985	6	16635801	0.00821939	0.0437299	1.14211
AX-90448591	3	1598745	0.00821985	0.390675	-0.400535
AX-90330436	20	44329455	0.00823076	0.185852	0.550941
AX-90443979	6	37473250	0.00823223	0.0501608	0.935801
AX-90309591	8	10287984	0.00823268	0.0282958	1.41738
AX-90482529	10	28043214	0.00824333	0.0469453	-1.42294
AX-90347880	8	35666718	0.00824802	0.137942	0.725896
AX-90440530	17	39500099	0.00825418	0.0588424	0.78903
AX-90328575	1	54306138	0.0082772	0.20836	-0.532983
AX-90384522	18	7232781	0.00829036	0.499357	-0.399002
AX-90470297	10	27017812	0.00829184	0.0469453	1.44658
AX-90505658	15	11054731	0.00830056	0.11254	0.757952
AX-90367614	17	39068463	0.00830682	0.0900322	-0.635746
AX-90388134	1	55600580	0.00831506	0.0141479	1.66054
AX-90405055	18	51892349	0.00832659	0.214791	0.468181
AX-90312550	20	45547214	0.00832772	0.0495177	-0.853054
AX-90378928	6	19317278	0.00833342	0.0768489	-0.704934
AX-90416876	2	6223838	0.008339	0.0247588	1.73106
AX-90350864	12	33840707	0.00834745	0.384244	-0.388665
AX-90469689	10	28057066	0.00835378	0.0437299	1.44402
AX-90334120	2	10674532	0.00838985	0.0160772	-1.58976
AX-90419849	20	45171343	0.00839095	0.143087	-0.559606
AX-90484468	11	27921319	0.0084004	0.0131833	-1.53541
AX-90404402	5	39378456	0.00840939	0.0794212	0.926615
AX-90328307	2	14946532	0.00842799	0.0983923	-0.592469
AX-90471322	15	11084277	0.00842885	0.116077	0.733014
AX-90485721	11	33858441	0.00843002	0.0733119	-0.778071
AX-90504023	5	34549017	0.00843025	0.0173633	1.44607
AX-90359167	10	28422848	0.00843368	0.0466238	1.43891
AX-90504690	7	7763371	0.00843717	0.0180064	-1.28647
AX-90441743	17	5026987	0.00845982	0.0607717	0.809982
AX-90314302	10	46441340	0.00846	0.189068	-0.536324
AX-90488641	8	10582175	0.00846614	0.0951768	0.893833
AX-90407158	2	14501714	0.00849171	0.0691318	-0.669014
AX-90332035	1	52445838	0.00850491	0.00836013	1.91644
AX-90506420	7	6214930	0.00850682	0.0861736	-0.667925
AX-90490806	17	12635440	0.00850806	0.0553055	-0.908016
AX-90469422	5	41552885	0.00851664	0.0350482	-1.18563
AX-90376950	20	44330379	0.00853139	0.186495	0.548162
AX-90470305	10	27715661	0.00853274	0.199357	0.661683
AX-90391528	11	17989246	0.00853473	0.0292605	-1.1231
AX-90414753	10	44941079	0.00854402	0.15209	-0.571498
AX-90337618	11	28692529	0.00854604	0.0250804	-1.17768
AX-90450694	1	54489344	0.0085496	0.232797	0.481106
AX-90345828	10	1143361	0.00855974	0.055627	-0.8556
AX-90431808	19	29748843	0.00856598	0.021865	-1.50267
AX-90423833	10	46244982	0.00856645	0.25627	-0.496043
AX-90513662	16	3672197	0.0085824	0.497106	-0.410422
AX-90403134	10	27492649	0.00859111	0.0234727	-2.79246
AX-90509946	20	34316056	0.008593	0.0437299	-0.942933
AX-90506290	17	13595868	0.00859339	0.158521	0.532727
AX-90387339	6	49330641	0.0086148	0.276849	0.517913
AX-90368344	2	6177311	0.00862679	0.0315113	-1.25379
AX-90387607	19	48552921	0.00862836	0.301608	0.486901
AX-90432068	3	45354934	0.00862871	0.0697749	-0.878952
AX-90333088	6	6752891	0.00863336	0.0302251	1.07317
AX-90413678	8	3632531	0.00864423	0.0379421	1.17608
AX-90413558	9	42617129	0.00864479	0.0302251	1.36522
AX-90476512	12	5552801	0.00865813	0.0144695	1.63619
AX-90480359	3	45375176	0.00865855	0.121865	-0.642611
AX-90449793	9	10178296	0.00865917	0.0710611	-1.20392
AX-90362218	9	47192622	0.00866986	0.0501608	0.895456
AX-90336381	8	40523617	0.00867197	0.0163987	-1.53304
AX-90395557	11	10212840	0.00867619	0.181672	-0.603154
AX-90370839	3	33505940	0.008685	0.438585	0.419348
AX-90484374	9	38234345	0.00868573	0.0163987	1.94205
AX-90453242	2	11175808	0.00869352	0.111254	-0.592595
AX-90384837	17	3719493	0.00871436	0.305788	0.402214
AX-90488520	2	330753	0.00873594	0.290032	-0.422642
AX-90465195	20	37891485	0.00875494	0.0617363	0.882549
AX-90506277	1	3545497	0.00875615	0.152733	-0.558981
AX-90394321	13	37783099	0.00875987	0.452733	-0.413474
AX-90428184	11	10212983	0.00876135	0.183923	-0.601851
AX-90385945	6	6349770	0.00876838	0.0501608	-0.852819
AX-90353673	10	51288812	0.0087738	0.0163987	-2.1518
AX-90404439	9	46330066	0.0087795	0.290032	0.49855
AX-90321233	9	31997664	0.00878204	0.0376206	1.50131
AX-90460204	10	1497732	0.00878795	0.0424437	-0.966902
AX-90305888	13	10278338	0.00879344	0.429904	-0.492366
AX-90375417	6	20564283	0.00881131	0.0614148	0.980897
AX-90499176	11	11289284	0.00881195	0.116077	-0.687431
AX-90322678	18	7229695	0.00882023	0.469775	0.401566
AX-90318283	19	38601101	0.00882388	0.0807074	0.637807
AX-90403686	12	5551745	0.00883129	0.0138264	-1.70277
AX-90440320	3	1992163	0.00883747	0.220257	-0.417697
AX-90470062	3	2917594	0.00884389	0.433762	-0.428452
AX-90477656	2	7777573	0.00885075	0.0154341	-1.49739
AX-90517210	18	54749995	0.00886845	0.42926	0.446976
AX-90461680	19	1070819	0.0088694	0.0118971	-1.5585
AX-90416365	20	36324254	0.00887001	0.0115756	2.40638
AX-90479752	14	44066872	0.00887558	0.0096463	1.64482
AX-90392820	15	10967054	0.00889192	0.0279743	-1.07927
AX-90401561	19	961500	0.00891668	0.0508039	-0.966463
AX-90370824	13	37772675	0.00892061	0.405466	-0.40458
AX-90441962	13	18940502	0.00892452	0.021865	-1.08009
AX-90407864	3	45281572	0.0089288	0.0691318	-0.862614
AX-90308637	15	43305591	0.00893336	0.339228	0.488351
AX-90319993	17	39142179	0.00893521	0.0752412	-0.669791
AX-90431199	20	36349277	0.00895146	0.0205788	1.41819
AX-90513283	5	41520596	0.008963	0.0363344	-1.1566
AX-90490944	8	35687708	0.00896867	0.136013	0.728647
AX-90371031	20	36730486	0.00897637	0.0266881	-1.1356
AX-90394259	9	4613312	0.00897695	0.1	0.604022
AX-90319464	17	41408595	0.00898241	0.486495	0.387617
AX-90402600	14	47086234	0.00898653	0.0163987	1.44374
AX-90319594	5	5194606	0.00899682	0.0418006	0.958004
AX-90333167	6	8071856	0.00902553	0.310932	0.451228
AX-90487121	15	9672378	0.00902844	0.062701	-0.991221
AX-90332412	8	3690833	0.00903016	0.0414791	-1.08541
AX-90490329	2	15260093	0.00903876	0.230547	-0.471007
AX-90311125	7	7894595	0.00904022	0.209003	0.501272
AX-90311644	12	6720105	0.00905079	0.0411576	-0.956085
AX-90360784	13	22617793	0.00905605	0.103859	0.855193
AX-90405956	9	46323022	0.00905961	0.29164	0.495026
AX-90483862	14	6123352	0.00907789	0.0250804	1.75118
AX-90389519	13	37779127	0.00908984	0.404823	-0.403299
AX-90340109	7	7810334	0.00909359	0.0118971	1.89086
AX-90524473	8	5485508	0.00910168	0.0559486	0.802522
AX-90399705	10	46042723	0.00910398	0.0173633	-1.46613
AX-90399539	7	36849232	0.00910942	0.0180064	1.29856
AX-90477225	20	43546893	0.00912876	0.0215434	1.73736
AX-90464268	15	12276728	0.0091383	0.163666	-0.549624
AX-90456086	6	16825295	0.00913849	0.0366559	1.20022
AX-90332774	18	7560054	0.00914268	0.059164	0.78924
AX-90511739	11	8295161	0.00914423	0.0141479	1.54694
AX-90409217	19	49965371	0.00915158	0.0980707	0.703638
AX-90454461	15	10968330	0.00916324	0.0279743	-1.07881
AX-90359015	6	29999437	0.00917563	0.00996785	-1.87848
AX-90441948	20	36858174	0.00917892	0.39164	-0.395192
AX-90517204	10	26662539	0.00919817	0.0932476	0.762639
AX-90386547	18	52547275	0.0091987	0.0961415	-0.8094
AX-90500922	13	41048990	0.00919912	0.201608	-0.596763
AX-90405414	10	2817083	0.00923378	0.436656	0.435418
AX-90381221	4	38566571	0.00923436	0.291961	-0.540053
AX-90311816	11	15981216	0.0092395	0.119293	-0.770959
AX-90312573	10	27480042	0.00924119	0.0469453	1.41965
AX-90422510	15	9755687	0.00924615	0.0649518	-0.976583
AX-90435028	8	5493142	0.00927132	0.0562701	0.797081
AX-90418855	18	1219460	0.00928331	0.235691	-0.468456
AX-90442284	4	5707946	0.00928453	0.217042	-0.413019
AX-90442376	8	10262887	0.00928831	0.0276527	1.4374
AX-90493164	9	6672523	0.00928985	0.106109	-0.650415
AX-90522130	15	9788498	0.00929182	0.0684887	-0.940016
AX-90461967	6	16534323	0.0093068	0.0424437	1.13883
AX-90512935	12	39767600	0.00932847	0.233441	0.476865
AX-90331813	11	28700768	0.00933342	0.0234727	-1.21017
AX-90338566	6	20533851	0.0093383	0.0620579	0.960456
AX-90518486	6	6451933	0.0093414	0.163023	-0.537126
AX-90434989	12	9546691	0.00935304	0.0118971	-1.67341
AX-90504216	13	11711944	0.00935874	0.0189711	-2.23415
AX-90492487	10	43819239	0.0093636	0.0337621	1.06198
AX-90395795	19	38575411	0.00937267	0.0675241	0.662569
AX-90382172	5	33837256	0.00937353	0.0678457	-0.814946
AX-90471633	6	16458033	0.00938117	0.0421222	1.15082
AX-90506158	18	51862998	0.0093964	0.018328	-2.12558
AX-90414832	2	6167232	0.0094079	0.0282958	-1.37626
AX-90382546	8	9958064	0.009411	0.0491961	0.940995
AX-90436163	6	17027296	0.00941411	0.033119	-1.30812
AX-90348137	13	40851191	0.0094168	0.0990354	-0.878263
AX-90388713	14	44012816	0.00942378	0.292605	-0.512836
AX-90324885	6	30985515	0.00942578	0.0102894	1.83022
AX-90344851	6	33802745	0.00942578	0.0102894	1.83022
[truncated: 93,780 more rows]

## Sheet: DTF(rice)
Supplementary Information 1
Supplementary table S1: Results of GWAS for each phenotype
Table S1. Results of GWAS for DTF (rice)
SNP	Chromosome	Position	P.value	MAF	Effect
id2005983	2	14376159	3.24404e-05	0.113725	4.33036
id1021535	1	34613671	3.80512e-05	0.182353	-3.578
id2005919	2	13975952	4.80108e-05	0.107843	-4.30349
ud2000772	2	14370758	5.05216e-05	0.111765	4.19047
id8004076	8	15199041	7.76504e-05	0.0568627	-4.47149
id1021446	1	34510717	8.82972e-05	0.196078	3.27932
id12002385	12	5499254	0.00010373	0.305882	4.62838
id2005835	2	13365088	0.000122244	0.476471	4.34356
id1021447	1	34511384	0.000146757	0.431373	-3.12639
id11008323	11	21757334	0.000159222	0.0313725	6.69603
id12002375	12	5475752	0.000166971	0.296078	-3.97725
id7004583	7	24784697	0.000198178	0.198039	-3.73065
id1021495	1	34547101	0.000198901	0.462745	-3.56589
id1021539	1	34616349	0.000208287	0.439216	-3.09698
id1021541	1	34617047	0.000208287	0.439216	-3.09698
id1021543	1	34617178	0.000208287	0.439216	-3.09698
id9004278	9	15123357	0.000215294	0.498039	-2.60557
id1021528	1	34573262	0.000231529	0.462745	-3.42834
id12002387	12	5500418	0.000295135	0.309804	-4.16502
id6006288	6	10090472	0.000300458	0.494118	-2.34101
id12002401	12	5566827	0.000321987	0.305882	-3.98997
id2005644	2	12488337	0.000367277	0.0862745	3.61766
id12002410	12	5567459	0.000466796	0.280392	3.819
id7004587	7	24790535	0.000467798	0.203922	-3.51219
id7004589	7	24792072	0.000467798	0.203922	-3.51219
id4006026	4	19960628	0.000514718	0.411765	-3.04262
id1015156	1	25395435	0.000686659	0.219608	4.0729
id7001546	7	8466828	0.000691408	0.127451	5.34099
id2005743	2	13011782	0.000720675	0.0823529	-3.88904
id4005997	4	19869260	0.000740599	0.362745	2.89306
ud5000441	5	8086372	0.000839784	0.00784314	-11.2786
id6006290	6	10090822	0.000847604	0.488235	-2.17657
id8006855	8	24386936	0.000944038	0.131373	3.08924
id3005190	3	9998783	0.000986665	0.113725	3.32286
id9004234	9	14996321	0.000986848	0.460784	2.42038
ud12001117	12	19346556	0.0010212	0.411765	3.5286
id1000026	1	172755	0.0010588	0.0215686	-6.8315
id2002774	2	5178411	0.00112641	0.390196	-2.73018
id4010934	4	31771357	0.00113569	0.172549	-2.97088
id11006587	11	18003737	0.00126564	0.482353	-3.20406
id12002333	12	5036531	0.00128055	0.331373	3.9151
id4010656	4	31226074	0.00133345	0.103922	3.57322
id9003094	9	11175724	0.00134029	0.403922	-2.16251
id2002757	2	5162113	0.00147862	0.356863	3.54622
id8003985	8	14875638	0.00149491	0.296078	-2.43692
id11006650	11	18081358	0.00151566	0.480392	-3.01667
id11006619	11	18035427	0.00154473	0.488235	2.9755
id11006574	11	17983705	0.00158466	0.482353	2.98377
ud12000311	12	5433630	0.00160265	0.323529	3.49449
id6012347	6	23822994	0.00160784	0.176471	-3.52724
id11006610	11	18034299	0.0016111	0.480392	2.99021
id12008040	12	23305832	0.0016156	0.207843	-3.0237
wd12004105	12	22179489	0.00181859	0.307843	2.32591
id12010050	12	27309727	0.00184483	0.0392157	4.61379
id12002305	12	4940061	0.00186891	0.345098	4.11844
id8003996	8	14919785	0.00187316	0.103922	-3.41886
id6006263	6	10015404	0.00188129	0.478431	-2.0594
id2002820	2	5249757	0.0019644	0.366667	3.72049
id6015680	6	27580660	0.00203037	0.176471	-3.24762
id12007504	12	22145861	0.00204177	0.496078	-2.18718
id12010106	12	27362363	0.00213454	0.0627451	-3.87299
id4010559	4	31083421	0.00215819	0.0529412	-4.61206
id8004049	8	15114732	0.00220557	0.260784	-3.29066
id4001482	4	3628149	0.00223461	0.335294	-2.16623
id7001695	7	9197847	0.00224001	0.22549	4.38887
id11006620	11	18036275	0.00227539	0.15098	-3.18759
id2002815	2	5246097	0.00234516	0.368627	3.66387
id2002804	2	5237430	0.00234516	0.368627	-3.66387
ud12000267	12	5084016	0.00235329	0.152941	4.15756
id12002455	12	5692345	0.00236635	0.307843	3.59062
id9003100	9	11207009	0.00244789	0.447059	-2.76703
id1021483	1	34541198	0.00246697	0.109804	-4.30557
id2002745	2	5146048	0.00248008	0.364706	3.55952
id12002318	12	5032914	0.0024855	0.331373	-3.83003
id4000121	4	246413	0.00249169	0.347059	-3.59983
id11006562	11	17981607	0.00258014	0.482353	2.79652
id2002758	2	5162559	0.00261923	0.364706	-3.51141
id3004734	3	8943798	0.00268018	0.0705882	4.0286
id5007797	5	19098317	0.00276156	0.123529	2.78039
id7001620	7	8968239	0.00276544	0.233333	4.09079
ud8000180	8	2434320	0.00277876	0.14902	2.91994
id1015116	1	25318034	0.00285606	0.22549	-3.31953
id4010401	4	30611415	0.00286454	0.456863	-2.70853
id5007791	5	19094582	0.00288813	0.117647	-2.87887
id8004083	8	15206184	0.00289432	0.0588235	-3.29643
id4000104	4	239551	0.00293265	0.37451	-4.10539
id6012349	6	23824135	0.00296937	0.331373	-2.41118
id3001214	3	2149854	0.00300857	0.305882	-2.74027
id1006616	1	8788900	0.0030969	0.107843	2.79808
id4005996	4	19868927	0.00316813	0.382353	-2.43458
ud4001394	4	19013037	0.00318771	0.296078	1.96669
id6006208	6	9833847	0.00321255	0.454902	-1.92505
id8000763	8	2437512	0.00325757	0.147059	-2.89727
id7003530	7	21622112	0.00329106	0.15098	-2.45859
id12002323	12	5033928	0.00342729	0.327451	-3.70658
id2005562	2	12357952	0.00349355	0.182353	2.52421
id7004744	7	25380096	0.00350334	0.0941176	-3.64131
id5007748	5	19039650	0.00351709	0.119608	-2.79338
id12006458	12	19293861	0.0035271	0.101961	3.59371
wd6000761	6	10471943	0.00357863	0.201961	2.2552
id4005808	4	19651720	0.00360735	0.178431	-4.12974
id1008573	1	12652969	0.00362	0.172549	-3.79385
id9004228	9	14994449	0.00365037	0.490196	-2.00213
id3010291	3	22165802	0.0037457	0.32549	2.12611
id12009942	12	27176150	0.00378684	0.111765	3.61793
id7004579	7	24759051	0.00380759	0.217647	2.79231
id2002829	2	5253823	0.00380764	0.231373	-2.9636
id3000014	3	202169	0.00385254	0.0509804	-4.85682
id7006020	7	29248963	0.00389298	0.311765	3.13079
id1012683	1	22338897	0.00395158	0.166667	-3.12868
ud2000432	2	8086986	0.00399041	0.439216	2.52324
id12007362	12	22067042	0.00399778	0.490196	2.01358
id1007923	1	11018394	0.00401984	0.280392	-2.70872
id4000118	4	245293	0.00403996	0.301961	2.78412
id12006501	12	19441286	0.0041556	0.466667	2.23767
id12006498	12	19402914	0.00418297	0.478431	2.4851
id5001713	5	3012125	0.00419692	0.190196	4.438
wd9002036	9	15074606	0.00422938	0.178431	-2.33056
ud12000286	12	5200867	0.00430863	0.270588	-3.07438
id1008960	1	13530416	0.00434091	0.396078	-2.35661
id12007417	12	22102419	0.00440341	0.494118	1.98971
id12009947	12	27178038	0.00441476	0.121569	3.29977
id3017746	3	35556793	0.00444234	0.107843	-3.5513
id1008449	1	12242392	0.00449888	0.272549	2.74888
id3002581	3	4457515	0.00455482	0.192157	3.72108
id12007464	12	22135064	0.00457131	0.484314	-1.99864
id9007327	9	21462430	0.00457694	0.0882353	-3.3021
id5006883	5	17116954	0.00458806	0.239216	-2.46913
id8005903	8	21246472	0.00465051	0.24902	2.50295
id3006739	3	13053801	0.00466801	0.133333	2.95793
id5011306	5	24457306	0.004695	0.490196	2.91932
id1008477	1	12334164	0.00470278	0.27451	-2.84266
id2002777	2	5179544	0.00470405	0.364706	-3.30935
id4001473	4	3583916	0.00472311	0.123529	2.83108
id5008556	5	20425986	0.00472601	0.488235	2.63605
id4001755	4	4289363	0.00473461	0.170588	2.60504
id3015770	3	32704371	0.00475216	0.0588235	-4.14523
id2002770	2	5166833	0.00476211	0.423529	2.25561
id11006819	11	18526738	0.00478929	0.133333	-2.75525
id3017586	3	35439904	0.00481013	0.0921569	3.50765
id7001628	7	8971223	0.00494747	0.117647	-2.89508
id11006685	11	18227410	0.0050462	0.209804	-2.23333
id6006207	6	9833697	0.00505038	0.437255	-1.8282
id9004327	9	15223751	0.00505966	0.213725	-2.35886
wd8000422	8	4308477	0.00508047	0.339216	-1.92576
id7006001	7	29202752	0.00509148	0.327451	-3.40943
id11007953	11	20710036	0.00511578	0.160784	2.42713
id4010984	4	31853012	0.00511794	0.186275	2.5352
id1021461	1	34515710	0.00512118	0.405882	2.03031
id4001522	4	3702286	0.00513619	0.190196	-2.44011
id7001722	7	9255240	0.00516298	0.201961	2.65826
id3014806	3	31021257	0.00519348	0.135294	-3.85826
id8000762	8	2435491	0.00522716	0.154902	2.72873
id6006227	6	9931739	0.00524902	0.496078	1.86759
id11008228	11	21608153	0.00529021	0.22549	2.37305
id4005931	4	19825286	0.00530254	0.472549	-2.00587
id4010970	4	31830962	0.00535096	0.192157	2.55967
id8000256	8	669166	0.00536459	0.0313725	5.02997
id12006782	12	20772776	0.0053647	0.0686275	-3.29066
id3004598	3	8728756	0.0054836	0.301961	2.80423
id3004601	3	8729465	0.0054836	0.301961	-2.80423
id1007906	1	11015557	0.00556903	0.305882	2.79735
id1007930	1	11019464	0.00557085	0.305882	2.79841
ud7002027	7	27420180	0.00561499	0.0921569	3.61943
id12002276	12	4898178	0.00564185	0.34902	-3.54392
id5006409	5	15998094	0.00567601	0.0431373	-4.63313
id9004247	9	15018130	0.00570586	0.45098	-2.21057
id12008296	12	23772775	0.00579835	0.327451	-2.00977
id6006279	6	10086358	0.005834	0.364706	1.87939
id9001147	9	4381192	0.00589907	0.329412	2.93961
id3016731	3	34236288	0.0059438	0.405882	-3.0221
id12007605	12	22364396	0.00603226	0.490196	-2.26
id2003756	2	7299830	0.0060366	0.154902	2.34069
id10004368	10	15860590	0.00610271	0.417647	3.93367
id2006587	2	16434820	0.00613746	0.117647	2.68777
id12010173	12	27486004	0.00614713	0.168627	-2.81095
ud5000727	5	16690134	0.00616733	0.270588	2.69538
id11008998	11	22765119	0.00623203	0.0607843	3.5392
ud10000307	10	4849992	0.00624619	0.219608	-2.36372
id12002362	12	5169378	0.00626666	0.333333	1.7447
id9004432	9	15335682	0.00631514	0.384314	-2.55675
id1025888	1	40666059	0.00634882	0.3	-2.56598
id4011077	4	32010690	0.00636656	0.3	-1.89841
id6016755	6	29970506	0.00641178	0.37451	-2.52077
id2002750	2	5148513	0.00642721	0.372549	3.34767
ud2000262	2	5106834	0.00642721	0.372549	3.34767
id3010495	3	22797735	0.00655095	0.135294	2.67003
id3004620	3	8765635	0.00655469	0.327451	-2.93321
ud3000235	3	3920401	0.006612	0.319608	3.34273
wd7000951	7	9307225	0.00663701	0.276471	-3.11389
ud11000095	11	2172278	0.00664932	0.34902	2.92155
id3017420	3	35331332	0.00667129	0.462745	2.02815
id4005671	4	19372979	0.00667716	0.27451	3.18654
id4005670	4	19372671	0.00667716	0.27451	-3.18654
id1021553	1	34620324	0.00681667	0.431373	2.25972
id1021573	1	34629108	0.00681667	0.431373	-2.25972
id3004857	3	9375509	0.00681861	0.231373	2.71864
id5006720	5	16698702	0.00681955	0.14902	-3.72101
id9004447	9	15350868	0.00682247	0.254902	-2.59927
id9007315	9	21383594	0.00682414	0.0823529	3.11751
id3015767	3	32702962	0.00689358	0.131373	-3.48786
id4005905	4	19791835	0.00692401	0.341176	2.82574
id5006622	5	16461349	0.00699805	0.268627	3.14981
id9007012	9	19758609	0.00702481	0.233333	3.26114
id3014754	3	30932528	0.00704746	0.137255	3.6675
id3014600	3	30693763	0.00704746	0.137255	-3.6675
id3014622	3	30732907	0.00704746	0.137255	-3.6675
id3014705	3	30805966	0.00704746	0.137255	-3.6675
id9004276	9	15123299	0.00705496	0.178431	2.1916
id4011603	4	33138805	0.00709636	0.188235	4.1935
id4010791	4	31457479	0.00710829	0.456863	-1.96789
id3007796	3	15563072	0.00714169	0.196078	2.79232
id4005588	4	19142068	0.00715443	0.203922	3.242
id3007475	3	14925252	0.00716429	0.0196078	-5.32294
id5001698	5	2991735	0.00719833	0.303922	-2.58289
id5010791	5	23807411	0.00724137	0.131373	-3.27782
id3015792	3	32751125	0.00725092	0.241176	3.30684
id12008064	12	23344426	0.00725802	0.286275	-2.48914
id4011583	4	33041013	0.00731175	0.394118	2.31922
id6016729	6	29876877	0.00731494	0.235294	-2.54598
id7006059	7	29307016	0.0073181	0.25098	2.69035
id11008367	11	21781577	0.00732013	0.0196078	-6.02513
id9004226	9	14993826	0.00732742	0.188235	2.16347
id12007472	12	22138314	0.0073331	0.423529	-2.20139
id5007761	5	19063748	0.00733347	0.117647	2.6123
id10006757	10	21412962	0.0073818	0.127451	-2.37254
id3015782	3	32706242	0.0074045	0.131373	-3.31043
id9003120	9	11260411	0.00744724	0.119608	2.22384
id12006515	12	19448279	0.00749851	0.472549	-2.00206
id12002319	12	5032977	0.0075151	0.303922	-3.08054
id9004297	9	15128090	0.00751758	0.0745098	3.53934
ud9000939	9	15018090	0.00753954	0.454902	-2.13805
id7004571	7	24754441	0.00755489	0.213725	-2.61264
id1000086	1	263568	0.00755898	0.133333	-2.33205
id12008136	12	23491369	0.00755946	0.386275	-1.73159
id3001718	3	3261788	0.00756238	0.14902	-3.15509
id7005946	7	29151192	0.00758376	0.335294	3.46268
id12002349	12	5135582	0.00759562	0.260784	-3.15536
id8006796	8	24202131	0.00764117	0.466667	1.90227
id3001693	3	3214252	0.00764706	0.160784	3.16995
id9004281	9	15124023	0.00766362	0.17451	-2.18733
id4004547	4	16233586	0.00768923	0.409804	1.72956
id2003314	2	6481090	0.00773361	0.413725	2.68697
id9004252	9	15019424	0.00774321	0.176471	-2.17671
id5007779	5	19069876	0.00776072	0.115686	-2.60337
id6005063	6	8011451	0.00781504	0.12549	-3.7037
id8000767	8	2438593	0.00786444	0.223529	-3.78251
id9004439	9	15338045	0.00788651	0.25098	-2.54462
wd6000689	6	10030598	0.00792965	0.390196	-1.90795
wd11002630	11	19202257	0.00795548	0.32549	3.24436
id6006246	6	10012203	0.00799276	0.343137	1.6233
id1004402	1	5591893	0.00799608	0.0588235	-3.8195
id6012815	6	24332230	0.0080525	0.352941	-2.30735
id6012822	6	24360787	0.0080525	0.352941	-2.30735
id3006165	3	12065830	0.0080819	0.0352941	-4.25753
wd9000725	9	4081561	0.00810799	0.380392	-4.31773
id2004165	2	8247249	0.00813393	0.411765	2.28351
id6006299	6	10123326	0.00820864	0.301961	-1.69871
id7004065	7	23146522	0.00821953	0.284314	2.88706
id8000022	8	51045	0.00822643	0.192157	2.30892
id11000662	11	2168840	0.00826887	0.34902	-2.84458
id7003247	7	20652241	0.00832098	0.186275	-2.43919
id12010073	12	27325629	0.0083281	0.335294	-3.37563
id3004873	3	9447967	0.00835897	0.0823529	3.87462
id1021595	1	34651276	0.00843128	0.170588	2.5964
id9005473	9	17114220	0.00843284	0.17451	-2.59998
id5000513	5	891267	0.00844168	0.3	-3.11864
id3004618	3	8762382	0.00845735	0.17451	3.21578
id7001652	7	9075000	0.00846671	0.233333	-3.61896
id11007652	11	19711130	0.00848216	0.12549	2.43809
id7000189	7	1095553	0.00852032	0.201961	2.1489
id5007482	5	18627894	0.00853935	0.166667	2.56433
id11000700	11	2240612	0.00855513	0.198039	2.60205
id5008021	5	19589005	0.00856389	0.25098	-3.24607
wd3000151	3	3962863	0.00857112	0.32549	-3.47046
id1005877	1	7464173	0.0085971	0.0882353	-2.61712
id9004425	9	15334421	0.00862373	0.24902	-2.56573
id10005666	10	18614570	0.00867106	0.0823529	3.65699
id4005908	4	19792686	0.00868342	0.335294	2.75547
id9004288	9	15125638	0.00869809	0.176471	2.57755
ud12000275	12	5120805	0.00879477	0.296078	2.85361
id2001389	2	2206597	0.00881966	0.0568627	-3.96898
id11001271	11	3578110	0.00884102	0.356863	-2.0859
id8004593	8	17207337	0.00887595	0.0588235	-3.46019
id2014785	2	33356103	0.0089155	0.217647	-3.32709
id1016928	1	28729100	0.00892529	0.209804	-2.87574
id6016741	6	29895498	0.00893585	0.227451	2.51035
id3011115	3	26204701	0.00893927	0.0823529	2.80774
id5007657	5	18870759	0.00894356	0.131373	-2.70952
id3001175	3	2110407	0.00894787	0.362745	3.50975
id4004054	4	13820562	0.00895433	0.378431	-2.76597
id2002002	2	3711829	0.00896217	0.356863	-2.16479
id3008281	3	16550808	0.00897841	0.331373	-1.76539
id12000407	12	945998	0.00900258	0.0705882	-3.56324
id4006939	4	21322878	0.00902935	0.456863	-1.82781
id8005783	8	21022380	0.00907027	0.303922	1.91495
id4001474	4	3583941	0.00921625	0.392157	1.95786
id11007313	11	19166865	0.00922028	0.311765	-2.98966
id1008716	1	12751111	0.00926084	0.0156863	-6.13205
id4005105	4	17468463	0.00926239	0.192157	2.30106
id11007616	11	19630513	0.00930051	0.3	-2.12238
id1007910	1	11015729	0.00932643	0.309804	2.60954
id11005824	11	16338055	0.00938437	0.343137	-2.16019
id7001619	7	8967848	0.00941188	0.239216	-3.51647
ud7000692	7	8967589	0.00941188	0.239216	-3.51647
id5006637	5	16490292	0.00941563	0.258824	2.99624
id9007318	9	21389477	0.0094514	0.0784314	-2.98917
id3004619	3	8764259	0.00945213	0.317647	2.84066
id4005909	4	19792871	0.00949395	0.337255	-2.773
id12006453	12	19292393	0.00949724	0.103922	-3.61561
id6013526	6	25146033	0.00954367	0.145098	-2.55388
id11003000	11	7640373	0.00959166	0.480392	2.18807
id1008519	1	12504067	0.00961117	0.201961	2.71754
id1013335	1	23314458	0.00966199	0.282353	2.50314
id5013085	5	27021307	0.00971311	0.333333	2.62151
id6012261	6	23702696	0.00973737	0.337255	-2.70524
id11009020	11	22825844	0.00988458	0.394118	-1.52054
id3004856	3	9375216	0.009915	0.227451	2.58107
id3014991	3	31346172	0.00992621	0.311765	3.51508
id12007977	12	23238523	0.0100419	0.276471	2.69604
id5006706	5	16691528	0.0101064	0.270588	-2.58008
id6016625	6	29661932	0.0101333	0.452941	3.11508
id4009294	4	28027257	0.0101708	0.164706	-2.43285
id2001983	2	3701800	0.0102652	0.301961	2.51809
id10005775	10	18778454	0.0102665	0.435294	2.00101
id6012947	6	24422495	0.0102774	0.37451	2.23119
id4004217	4	14176927	0.0102861	0.294118	2.78493
id7000642	7	4752356	0.0103801	0.158824	2.09685
id12009956	12	27214200	0.010434	0.319608	-3.19839
id7001648	7	9072535	0.0104576	0.117647	-2.71699
id5010735	5	23719695	0.0104756	0.468627	2.64855
id8006795	8	24200996	0.0105833	0.356863	-1.6425
id3008188	3	16421475	0.0106586	0.347059	1.64191
id5006882	5	17116928	0.0106593	0.45098	-2.0819
id3015060	3	31407623	0.0107016	0.131373	3.89584
id4010946	4	31797368	0.0107115	0.480392	-1.68221
id11000721	11	2275612	0.0107484	0.354902	-2.69466
id1003789	1	4545468	0.0107593	0.286275	-4.11581
id5006363	5	15939039	0.0107758	0.488235	1.89991
id3015813	3	32773038	0.0107831	0.117647	3.17186
id10005926	10	19089509	0.0108062	0.0196078	-5.37957
id5007923	5	19421832	0.0108064	0.258824	3.33535
id3004868	3	9440515	0.0108295	0.223529	2.50093
id5001192	5	1993760	0.0108385	0.115686	-2.92621
id5006627	5	16463035	0.0108809	0.256863	2.91554
id8003978	8	14759246	0.0109359	0.360784	2.06914
ud8001294	8	19756423	0.0109414	0.219608	2.05029
id12009944	12	27176440	0.0110247	0.154902	-2.86742
id4001732	4	4271251	0.0110653	0.119608	2.30348
id12006504	12	19443622	0.0111298	0.15098	2.21022
id12007391	12	22098395	0.0111422	0.476471	1.76479
id10004686	10	16754097	0.0111462	0.194118	-3.31982
id4010914	4	31715352	0.011174	0.435294	-1.7873
id10006378	10	20080431	0.011185	0.0862745	-3.31544
id1021424	1	34492262	0.0112234	0.45098	-2.44115
id3001169	3	2106826	0.0112312	0.196078	2.33392
id3001161	3	2102983	0.0112741	0.333333	2.75617
id4010420	4	30669821	0.0113317	0.443137	-2.31887
id5007944	5	19426226	0.011355	0.258824	3.31023
id5008011	5	19586993	0.011355	0.258824	3.31023
id5007987	5	19483658	0.011355	0.258824	-3.31023
wd5002658	5	19562621	0.011355	0.258824	-3.31023
id5006538	5	16252472	0.0113834	0.0627451	-2.90349
ud12000775	12	13012045	0.0113883	0.329412	-2.23103
id4010938	4	31773850	0.0114035	0.439216	-1.62532
id4009329	4	28151314	0.0114198	0.111765	-2.58024
wd8004070	8	24178206	0.0114604	0.272549	2.81007
id10004071	10	14976684	0.0114942	0.160784	3.0128
id8006792	8	24125299	0.0115156	0.388235	-1.56007
dd1000593	1	7268466	0.0115271	0.0921569	-2.50147
id12004938	12	13822418	0.0115764	0.0235294	5.13204
id3010693	3	23464800	0.0116076	0.139216	-2.67142
id10004590	10	16563040	0.0116142	0.421569	4.14746
id1028195	1	42736476	0.0116559	0.15098	-2.41643
id7002290	7	14608599	0.0116713	0.360784	2.92092
id6006147	6	9683815	0.0116745	0.478431	-1.58945
id12002249	12	4890957	0.0116951	0.294118	2.63326
id6003376	6	4757770	0.0117473	0.192157	2.87334
id4005942	4	19839952	0.0117979	0.470588	-1.8288
id3014957	3	31306398	0.0118107	0.323529	-3.70592
id5003110	5	6048946	0.0118851	0.0803922	-3.3661
id7003538	7	21626809	0.011935	0.141176	-2.18187
id3010409	3	22408431	0.011971	0.223529	-2.45844
id11000703	11	2240736	0.0119885	0.34902	-2.71788
id12008013	12	23284834	0.0119978	0.280392	2.24192
id6016672	6	29734978	0.0120154	0.0901961	2.77723
id4004073	4	13960934	0.0121114	0.211765	2.65977
id3006664	3	12921900	0.0121129	0.0784314	-3.03192
id7003834	7	22566709	0.0121498	0.472549	1.99593
id9007321	9	21392712	0.0121734	0.0745098	2.921
ud9001320	9	21395869	0.0121734	0.0745098	2.921
id5010685	5	23631623	0.0121934	0.105882	3.33433
id4004260	4	14253086	0.012258	0.296078	2.31753
id1021599	1	34653211	0.012285	0.439216	2.04216
id7001707	7	9215723	0.0122918	0.239216	-3.44833
id3014943	3	31291834	0.0122943	0.12549	3.36
id11001920	11	4854990	0.0123152	0.243137	-1.91173
id3017724	3	35550441	0.0123262	0.101961	2.74535
id4010874	4	31644238	0.0123389	0.372549	1.79164
ud4001498	4	19627876	0.0123513	0.176471	3.56337
id7001643	7	9070267	0.0124106	0.178431	3.07406
id1005371	1	7093512	0.0124582	0.0882353	-3.09132
id7005944	7	29150443	0.0124696	0.335294	3.17036
wd6000736	6	10282460	0.0125041	0.254902	2.03774
id4003953	4	13417861	0.0125064	0.4	2.40279
id5003117	5	6102245	0.0125211	0.372549	2.20646
wd8001988	8	12098254	0.0125825	0.386275	-2.18025
id2002025	2	3748782	0.0125928	0.123529	2.56764
wd7002925	7	20585917	0.012622	0.188235	-5.00412
id1016622	1	28372762	0.0126225	0.231373	-2.08665
id3017794	3	35686036	0.0126274	0.0882353	-3.34335
id12007513	12	22213170	0.0126427	0.152941	-2.44085
id10004528	10	16103358	0.0126462	0.407843	3.35275
id9002358	9	7780164	0.0126675	0.270588	-2.15679
id4004162	4	14089538	0.0127037	0.301961	-2.58205
id12007996	12	23256639	0.0127116	0.276471	-2.50109
id4004190	4	14173984	0.0128	0.352941	2.46844
id1011841	1	20468040	0.0129068	0.276471	-2.28935
id5007690	5	18957997	0.0129096	0.127451	-2.52972
id1009146	1	13842675	0.0129682	0.0411765	4.06025
id11004701	11	13740878	0.0129738	0.233333	-3.0944
id3001185	3	2129834	0.0130082	0.364706	-3.37477
id7006038	7	29291714	0.0130267	0.25098	2.46433
id7005649	7	28180734	0.0130477	0.0607843	-3.87465
id6012116	6	23357560	0.0131405	0.103922	-2.87369
id12002348	12	5128567	0.0131431	0.176471	-2.7887
id7003377	7	21149256	0.0131471	0.327451	1.70724
id4010426	4	30691462	0.01315	0.203922	-1.96831
id10004631	10	16647947	0.013164	0.421569	4.22203
id1014974	1	25065194	0.0132213	0.12549	2.98774
id7000056	7	332762	0.013257	0.335294	-2.06693
id3017214	3	34889779	0.013268	0.137255	-2.64897
wd9002054	9	15136215	0.0132892	0.139216	-2.17605
id12008312	12	23780139	0.013292	0.439216	-1.93114
ud7001867	7	25491008	0.0133014	0.378431	-3.91717
id3017779	3	35653760	0.0133034	0.184314	-2.176
id4011099	4	32056071	0.0134198	0.127451	-2.78743
id6011361	6	21659052	0.0134259	0.0568627	-3.67948
id1019230	1	31712151	0.0135212	0.154902	-2.30867
id8003513	8	11106817	0.0135364	0.262745	2.82438
id2002051	2	3791515	0.0135589	0.360784	2.09871
id8003984	8	14875548	0.013572	0.370588	1.98123
id2008547	2	21325511	0.0135858	0.0333333	-4.15824
id2004085	2	7996484	0.0135882	0.347059	3.03616
id6012825	6	24361928	0.0136399	0.184314	-2.21418
id4010239	4	30208709	0.0136871	0.215686	-3.02552
id9004520	9	15423343	0.0136912	0.25098	-3.23126
id12008320	12	23793514	0.0137537	0.427451	-1.94221
id3014956	3	31306375	0.0138192	0.321569	3.68226
id9001898	9	6818912	0.0138266	0.141176	-3.00802
wd6000645	6	9914344	0.0138488	0.352941	1.86581
id7004746	7	25382485	0.013919	0.292157	2.98878
ud2000905	2	16313729	0.0139204	0.045098	3.77612
id5008133	5	19769564	0.0140297	0.309804	-2.84353
id9007344	9	21506921	0.0140537	0.0568627	3.26928
id9002272	9	7333753	0.014084	0.107843	-2.98907
id1013563	1	23581854	0.0140919	0.196078	-2.22255
id5008512	5	20319738	0.0141063	0.460784	-2.72209
id10004591	10	16563444	0.0141105	0.417647	-4.18981
id2007428	2	18646118	0.0141688	0.145098	-2.25833
id6003327	6	4665603	0.0142051	0.0529412	3.63123
id11000702	11	2240707	0.0142332	0.345098	-2.62466
id1005473	1	7129176	0.0143542	0.0745098	-2.56564
id1008079	1	11354639	0.0143713	0.24902	-2.32401
id5000713	5	1051664	0.0143761	0.0313725	-4.70247
id5008483	5	20254673	0.0143805	0.462745	-2.78169
id7005959	7	29162769	0.0144218	0.331373	-3.10852
id1005042	1	6507269	0.0144317	0.198039	-3.40846
id4011065	4	32007360	0.0144586	0.354902	-1.83258
id6016787	6	30056684	0.0144841	0.496078	2.32931
id10004637	10	16651384	0.0144927	0.423529	-4.34862
id10004676	10	16746436	0.0144927	0.423529	-4.34862
ud4002241	4	33070238	0.0145653	0.362745	2.09097
id2004405	2	8756639	0.0145825	0.307843	-2.28056
id1007953	1	11058533	0.0145875	0.305882	2.48923
wd7000642	7	7842185	0.014592	0.0490196	-4.36169
ud9000800	9	12533309	0.0146549	0.211765	2.38349
id6016674	6	29752804	0.0147245	0.339216	-2.09357
id5002730	5	5390200	0.0147315	0.0117647	6.21803
id12007968	12	23236867	0.0148632	0.27451	2.57267
id6004379	6	6863274	0.0149026	0.0745098	3.23227
id10004650	10	16682122	0.0150082	0.42549	4.08775
id8006949	8	25339390	0.0150191	0.247059	-1.73446
id9004401	9	15320394	0.0150202	0.382353	-2.26965
id12007408	12	22101517	0.01504	0.496078	1.70585
id7000477	7	3294036	0.0150524	0.231373	2.75835
id10004529	10	16104599	0.0150561	0.162745	2.69426
id11011136	11	27332108	0.0151792	0.12549	2.35693
wd1000801	1	12933551	0.0151972	0.168627	-2.45251
id6012863	6	24372516	0.015203	0.347059	2.14512
id10004030	10	14858013	0.0152483	0.188235	-3.81705
id5003150	5	6109112	0.0152797	0.396078	1.87503
id12008363	12	23856607	0.0153721	0.388235	-2.85774
id10000713	10	2480682	0.0154426	0.123529	3.25738
id10004124	10	15394167	0.0154868	0.482353	2.56088
id10004643	10	16653956	0.015499	0.419608	-4.21112
id4001532	4	3706837	0.0155974	0.194118	2.10871
id4000080	4	220944	0.0156032	0.190196	4.60594
id4009921	4	29591222	0.015615	0.143137	-2.73993
id5002957	5	5864701	0.0156712	0.276471	-2.51406
id1019071	1	31593753	0.0157986	0.292157	-2.31441
id7002289	7	14608160	0.0158732	0.360784	2.81892
id4010956	4	31818250	0.0159153	0.254902	-2.02392
id5005637	5	13778100	0.0159182	0.22549	2.24912
id6006317	6	10145104	0.0159186	0.417647	1.61734
id3010366	3	22288760	0.0159273	0.0901961	-2.57012
id9007008	9	19750885	0.015944	0.156863	-2.64351
id1015853	1	27244876	0.0159701	0.270588	-2.68894
id5008154	5	19796834	0.0159783	0.303922	2.90411
id4010596	4	31159989	0.0159859	0.103922	2.59327
id10001119	10	3698646	0.0161199	0.32549	-2.82958
id3017539	3	35421618	0.0161408	0.25098	-3.05154
id5003266	5	6482739	0.0161409	0.286275	-1.7771
id5001083	5	1896605	0.0162099	0.113725	2.81187
id1027352	1	42186033	0.0162197	0.103922	-2.41069
id10004271	10	15721239	0.0162228	0.417647	-3.86472
id3014717	3	30809632	0.0162822	0.311765	3.01446
id4010958	4	31820277	0.0162933	0.252941	2.0172
id9004968	9	16298760	0.0162957	0.121569	2.47783
id12008086	12	23350694	0.0162968	0.209804	2.27032
id4004843	4	16817709	0.0163738	0.101961	3.19897
id10000714	10	2481929	0.0164659	0.431373	-1.55922
id11006577	11	17984086	0.0165731	0.445098	2.11059
id1019891	1	32358779	0.0165816	0.247059	-2.2033
wd8002662	8	14663896	0.0165959	0.054902	3.4885
id10004110	10	15275935	0.0166038	0.411765	-3.85384
id8006960	8	25399520	0.0166055	0.2	2.38279
id8003336	8	10510189	0.0166136	0.0372549	-4.28844
id1000974	1	1058381	0.016614	0.141176	-2.95153
id3004609	3	8755446	0.0166393	0.0980392	3.3178
id10003681	10	13867606	0.016644	0.396078	3.65423
id3012074	3	27641326	0.016653	0.0568627	-3.32183
id3000528	3	907172	0.0166551	0.319608	1.64419
ud8001522	8	23686077	0.0167275	0.103922	-2.44506
id3001204	3	2145698	0.016781	0.188235	2.17436
id5006640	5	16490703	0.0168221	0.252941	-2.72202
id4010687	4	31241786	0.0168353	0.0509804	3.51519
id8003241	8	10213382	0.016894	0.0470588	3.72665
id10007143	10	22502368	0.0169023	0.352941	-1.48633
id1008172	1	11526811	0.0169575	0.305882	2.42269
wd7000975	7	9345327	0.0169982	0.245098	-3.14184
ud8000960	8	15113791	0.0170193	0.219608	2.8416
id2002818	2	5246615	0.017073	0.315686	-2.18965
id5012179	5	25663189	0.0171056	0.354902	5.0625
id11007967	11	20777491	0.0171392	0.390196	-1.68615
id1008245	1	11698222	0.0171576	0.137255	2.5059
id11007779	11	20180444	0.0172543	0.054902	3.75448
id3010361	3	22287076	0.0173026	0.227451	-2.78849
id5007997	5	19571671	0.0173437	0.24902	2.96482
ud7000924	7	12794040	0.0173991	0.364706	-2.65222
id12007974	12	23237674	0.0174613	0.27451	2.45679
id2007432	2	18648598	0.0174737	0.0921569	3.07793
ud3001290	3	23340023	0.0175659	0.235294	-3.28212
id10000725	10	2491472	0.0175826	0.494118	-1.605
id5012134	5	25600654	0.0176025	0.376471	3.89301
id8003117	8	9734449	0.0176206	0.290196	-2.08396
ud8001711	8	25594887	0.0176298	0.339216	-2.63492
id9001539	9	5941872	0.0176352	0.0196078	5.06146
id7001678	7	9148762	0.0176924	0.243137	-2.73546
id2003758	2	7299944	0.0177357	0.464706	-1.98694
id1012429	1	21918754	0.017743	0.221569	-3.0489
id2002735	2	5104892	0.0177605	0.376471	-2.72489
id12004709	12	13098945	0.0177716	0.027451	4.32571
id12004759	12	13266054	0.0177716	0.027451	-4.32571
dd11000691	11	22050064	0.0178149	0.235294	1.83072
id9003374	9	12330517	0.0178226	0.260784	2.94251
wd6000197	6	4430305	0.0178507	0.190196	2.44646
id6006270	6	10083994	0.0178889	0.378431	-1.6715
id6015802	6	27642058	0.0179408	0.14902	3.25642
id1018624	1	30872332	0.0179434	0.14902	-2.48876
id9007329	9	21465443	0.0180182	0.0666667	-2.91343
id9007005	9	19736618	0.0180383	0.227451	-2.7619
id7004566	7	24752240	0.0180553	0.435294	-1.83678
id9006151	9	17864479	0.0180871	0.0843137	3.41606
id9005866	9	17534352	0.0180871	0.0843137	-3.41606
id3002126	3	3858119	0.0182185	0.331373	3.1037
id7000503	7	3559580	0.0182244	0.17451	1.95546
id10005012	10	17475753	0.0182938	0.390196	-2.48699
id1008684	1	12726233	0.0183096	0.186275	-2.91372
id10002879	10	10887258	0.0184302	0.356863	-2.75647
id6006239	6	10009894	0.018431	0.207843	-1.67185
id3004861	3	9418344	0.0184849	0.243137	-2.06664
id3008283	3	16551139	0.0184901	0.34902	-1.52153
id4010254	4	30258890	0.0185056	0.209804	2.80809
wd9000321	9	2457475	0.0185198	0.380392	5.11457
id3003689	3	6421859	0.0186034	0.366667	2.93632
id4005511	4	18932205	0.0186181	0.14902	-2.2246
wd7002444	7	16850336	0.0186225	0.27451	2.45962
id6007522	6	12255513	0.0186296	0.258824	2.43219
id3014642	3	30751767	0.0186411	0.147059	3.06376
id4005520	4	18936936	0.0186885	0.145098	2.26565
id4005664	4	19371651	0.0186889	0.27451	-2.51221
id2003338	2	6561744	0.0187074	0.296078	-2.4035
id5015042	5	29535538	0.018712	0.0313725	-4.30319
id7002393	7	15007424	0.0187497	0.0392157	-3.3529
id5007962	5	19439524	0.0187944	0.0117647	-5.34044
id1008003	1	11210755	0.0187966	0.309804	2.39515
id7003526	7	21619138	0.018805	0.42549	1.84339
id8003896	8	14355256	0.0188121	0.378431	3.59218
id3010539	3	22992566	0.0188686	0.219608	-2.92229
id9007326	9	21395014	0.0189508	0.0764706	-2.70899
id1021726	1	34713980	0.0189517	0.188235	-2.10067
id5007642	5	18865163	0.0189644	0.286275	-2.67772
id3014816	3	31043141	0.0189866	0.341176	-3.11846
id4010925	4	31720269	0.0190465	0.0882353	-2.59306
id9004364	9	15281226	0.019167	0.258824	-2.17853
id5008002	5	19584718	0.019217	0.256863	2.94463
id4001753	4	4289274	0.0192293	0.139216	2.09569
id3010685	3	23403047	0.019235	0.131373	2.46444
ud3001297	3	23403956	0.019235	0.131373	2.46444
id3014791	3	30959595	0.019275	0.286275	2.87519
id12002398	12	5566596	0.019324	0.233333	3.28679
id7002227	7	13593609	0.0193624	0.362745	-2.64638
id12008370	12	23857856	0.0194856	0.390196	2.74372
id3002573	3	4445803	0.0195546	0.309804	2.2495
ud12001155	12	19938677	0.0196014	0.186275	-2.06683
id6016686	6	29763305	0.0197374	0.0843137	2.72736
id5010897	5	23966064	0.0197424	0.0666667	-2.73218
ud7001120	7	16582798	0.0197761	0.258824	-2.54146
ud10000806	10	13085333	0.0198368	0.464706	-1.79499
id9006226	9	18014039	0.0198456	0.0882353	3.28849
id6001251	6	1657794	0.0198786	0.141176	-2.34262
id5008423	5	20145221	0.0199425	0.235294	-2.70648
id8003677	8	12338434	0.0200396	0.0490196	3.47081
id2005044	2	10750917	0.0200421	0.329412	-1.40791
id9004365	9	15281568	0.0200423	0.380392	2.15754
id2002523	2	4723611	0.0200584	0.454902	-1.73739
id1012945	1	22773030	0.0200714	0.296078	-1.91551
id12007561	12	22261887	0.020108	0.37451	-1.63732
id1004342	1	5478645	0.0201156	0.0647059	-3.48311
id6004308	6	6725404	0.0201632	0.256863	-2.74792
id4009925	4	29607986	0.0202475	0.0901961	-3.35814
id5007457	5	18580035	0.020251	0.123529	-2.37751
id5008494	5	20258582	0.0203002	0.462745	-2.38162
id3003667	3	6357963	0.020312	0.0666667	-2.66613
id10005822	10	18905917	0.020325	0.0666667	3.78282
id1015835	1	27220609	0.0203381	0.303922	-2.426
ud7000436	7	5385579	0.020408	0.0215686	-5.37782
id2001562	2	2812748	0.0204171	0.0980392	2.92305
id6011729	6	22667920	0.0204275	0.127451	2.23891
id11006569	11	17983079	0.0204323	0.398039	1.88749
id8005329	8	19756328	0.0204459	0.229412	1.81765
id11006653	11	18137138	0.0204746	0.109804	-2.63579
id7004626	7	24952429	0.0205322	0.386275	-2.85297
ud4002090	4	30393485	0.0205609	0.235294	-2.09332
id8006063	8	21569435	0.0205705	0.284314	2.17408
id6010685	6	20421493	0.0205917	0.0156863	5.5304
id6003462	6	5035026	0.0205958	0.354902	-1.82835
id9004524	9	15424709	0.0206263	0.115686	3.12267
id1016806	1	28596239	0.0206483	0.317647	-1.8362
id3014695	3	30802810	0.0206603	0.313725	2.93476
id3014710	3	30807963	0.0206603	0.313725	2.93476
id5010631	5	23566148	0.0206824	0.207843	2.06553
id4010605	4	31162529	0.0206879	0.105882	2.39621
id9005978	9	17697007	0.0207967	0.0705882	-2.97694
id6012878	6	24376791	0.0208351	0.34902	2.08572
id1003843	1	4647440	0.0208367	0.0843137	-2.48517
ud4001358	4	18937477	0.0208569	0.147059	-2.21941
id7005039	7	26266402	0.0208613	0.266667	2.05138
id2001992	2	3707110	0.0208661	0.360784	-1.97055
id3018557	3	36375028	0.0209856	0.0823529	-3.66303
id1014497	1	24433638	0.0210444	0.170588	5.43379
id2007252	2	18114240	0.021124	0.319608	2.2575
id1021529	1	34573643	0.021142	0.339216	3.26619
id2009195	2	23097648	0.0211453	0.498039	2.15125
id7002687	7	16798962	0.0212753	0.252941	-2.57685
id8003765	8	13390847	0.0212757	0.0470588	3.47743
id8003902	8	14400659	0.0212757	0.0470588	3.47743
id8003977	8	14757599	0.0212757	0.0470588	3.47743
wd8002138	8	12744927	0.0212757	0.0470588	3.47743
id8003621	8	11871873	0.0212757	0.0470588	-3.47743
ud7000689	7	8927140	0.0212946	0.15098	2.32507
id9005499	9	17182564	0.0213611	0.0882353	3.30648
ud5000800	5	18340610	0.0213707	0.247059	-2.39545
id2002717	2	5067201	0.0213855	0.345098	-2.43668
id1014256	1	24240628	0.0214386	0.384314	-3.71632
ud2000451	2	8381917	0.0214785	0.3	-2.55689
id7002911	7	18625407	0.0215183	0.384314	1.53163
id1013613	1	23632442	0.0215275	0.407843	1.77617
id6009434	6	16518213	0.0215372	0.260784	-2.45124
id11005151	11	15139466	0.0215465	0.0921569	2.75995
id3004271	3	7991369	0.0215744	0.209804	3.94143
id6012350	6	23824665	0.021585	0.278431	2.17663
dd3000293	3	27614357	0.0215864	0.147059	3.99733
id3004859	3	9410948	0.0216916	0.24902	-1.93973
id6006125	6	9652883	0.0217302	0.190196	-1.68926
id12007401	12	22099596	0.0219	0.388235	-1.80483
id1008129	1	11374182	0.0219094	0.266667	-2.19967
id10005716	10	18720847	0.0219341	0.464706	1.77646
id5006895	5	17149426	0.0219742	0.278431	-1.64608
id3005392	3	10403867	0.0219865	0.343137	2.4387
id1026852	1	41786573	0.0220599	0.280392	-2.06111
id5012857	5	26783289	0.0221193	0.0882353	-2.25926
id3017406	3	35314180	0.0221201	0.403922	2.07216
id1008054	1	11315531	0.0221676	0.376471	-1.80751
id4004293	4	14804627	0.0222014	0.245098	-2.20351
id7001790	7	10105814	0.0222217	0.266667	2.54891
id1019829	1	32325799	0.0222651	0.254902	2.08999
id1000058	1	203126	0.0222874	0.372549	-2.33773
wd7000062	7	296227	0.0223238	0.439216	1.97857
id9006052	9	17750193	0.0223494	0.0862745	3.18892
id7002992	7	19191950	0.0223745	0.176471	-2.78825
id11009905	11	24774223	0.0223984	0.317647	1.53598
id6007280	6	11622868	0.0224539	0.260784	1.67038
id6015743	6	27605902	0.0224877	0.0509804	3.22619
id11005118	11	15095568	0.0225062	0.288235	2.72515
wd1000022	1	267840	0.0225233	0.382353	2.10263
id5010694	5	23673771	0.0225431	0.117647	-2.93008
id12002381	12	5497787	0.0225707	0.215686	3.41828
id9002050	9	7052080	0.0225758	0.0294118	4.19638
id1008821	1	13244899	0.0225856	0.237255	2.66065
id8003449	8	10768118	0.0225899	0.0470588	3.49339
id8003262	8	10267009	0.0225899	0.0470588	-3.49339
ud2000265	2	5185107	0.0226319	0.386275	2.30055
id10006604	10	20860821	0.0226821	0.176471	-3.09287
id6012479	6	23929828	0.0226826	0.0960784	3.23317
id10000832	10	2900042	0.0227326	0.113725	-2.5443
id1026986	1	41887668	0.022737	0.103922	2.50228
id6012248	6	23698337	0.0227393	0.286275	-2.95042
id7003279	7	20810899	0.022788	0.319608	-2.03737
ud11000371	11	7439431	0.0228025	0.194118	-2.45663
id1005158	1	6691495	0.0228248	0.476471	1.48715
id6012365	6	23846967	0.0228487	0.0745098	3.06008
id3016646	3	33995229	0.0228535	0.319608	2.5626
id12007462	12	22134854	0.0230253	0.0921569	2.27851
id4007777	4	23391314	0.0230316	0.201961	1.92039
id11002175	11	5336175	0.0230432	0.37451	2.22705
id6005591	6	8720846	0.0230438	0.268627	2.39185
id6005570	6	8702791	0.0230438	0.268627	-2.39185
id12004857	12	13627868	0.0231464	0.0254902	4.50375
id5002954	5	5849843	0.0231474	0.292157	2.44249
id9005398	9	16999098	0.0232014	0.0862745	3.21358
id9005433	9	17060863	0.0232014	0.0862745	3.21358
id9005479	9	17117389	0.0232014	0.0862745	3.21358
id9005659	9	17394582	0.0232014	0.0862745	-3.21358
id9005813	9	17506284	0.0232014	0.0862745	-3.21358
id8003522	8	11269962	0.0232103	0.276471	2.45091
id3005554	3	10626952	0.0232645	0.264706	-2.74161
id7003842	7	22572863	0.0232875	0.476471	1.82824
id7003836	7	22568863	0.0232875	0.476471	-1.82824
id7002991	7	19191553	0.0233246	0.176471	2.76822
id3017474	3	35382503	0.0233459	0.44902	1.66949
id3007372	3	14739269	0.0233528	0.213725	2.16245
id7002007	7	11614030	0.0233651	0.370588	2.71585
wd7000143	7	807208	0.0233921	0.405882	1.89335
ud3000463	3	8113668	0.0234173	0.437255	1.77166
id3008399	3	17002273	0.0234634	0.0843137	2.99047
id2007412	2	18547057	0.0235186	0.119608	2.17706
id3014979	3	31326655	0.0236234	0.317647	3.30172
id4000610	4	1045472	0.0236378	0.437255	-1.73133
id2002303	2	4366755	0.0236428	0.337255	-2.64073
id6012967	6	24427080	0.023647	0.341176	-2.01079
id6012970	6	24427341	0.023647	0.341176	-2.01079
id10005703	10	18716175	0.0236726	0.462745	-1.76412
id8003987	8	14875978	0.0237056	0.141176	2.21499
id11006582	11	17984739	0.0237263	0.476471	-2.14378
id7003029	7	19326385	0.0237535	0.0843137	-2.60136
id11000599	11	2063736	0.0237663	0.362745	2.52463
id1015883	1	27359537	0.0237835	0.223529	-2.7768
id6016601	6	29594817	0.0238174	0.437255	2.42438
ud6001252	6	29620564	0.0238174	0.437255	2.42438
wd7001586	7	12053355	0.0238375	0.290196	1.99763
id1020628	1	33171000	0.0238544	0.12549	-3.31615
id7004807	7	25603168	0.0238911	0.376471	3.97794
id12008308	12	23778703	0.0239173	0.464706	1.86036
id2002636	2	4989575	0.0239467	0.0411765	3.59054
id8007241	8	26393743	0.0239589	0.0490196	-3.40451
id3004333	3	8173259	0.0239875	0.2	4.36741
id12006532	12	19464337	0.0240464	0.137255	2.02724
id5010799	5	23811327	0.0240894	0.129412	-2.79758
ud7000641	7	8372013	0.0241012	0.376471	2.32489
id1011456	1	19173751	0.0241289	0.237255	2.70959
wd2000434	2	8840954	0.0241398	0.284314	-2.6665
id9001308	9	5121167	0.0241981	0.317647	2.14429
id4002423	4	5801995	0.0242136	0.0980392	-3.16037
id5006719	5	16695769	0.0242142	0.158824	-2.79643
id6011674	6	22392793	0.0242447	0.413725	-1.37176
wd8002484	8	13980176	0.0243234	0.217647	-2.42195
id5003083	5	5994732	0.0243339	0.405882	1.79355
id5009556	5	22268053	0.0243496	0.154902	2.29772
id1008760	1	12872687	0.0244787	0.160784	2.30502
id7001257	7	7404556	0.0244935	0.192157	-4.10611
id1005512	1	7179443	0.0244944	0.0705882	-2.57825
id7002690	7	16868541	0.0245215	0.282353	-2.47078
id6012665	6	24224606	0.0245751	0.0607843	3.25597
id6012764	6	24280976	0.0245751	0.0607843	3.25597
id1016604	1	28353271	0.0245899	0.27451	1.68904
id4010985	4	31853389	0.0246087	0.478431	-1.36765
dd3000502	3	27657225	0.0246089	0.345098	-3.1895
id4010693	4	31271061	0.0246253	0.394118	-1.67525
id7002743	7	17406572	0.0246871	0.190196	-2.78627
id12004554	12	12567072	0.0246997	0.027451	-4.60443
wd8003699	8	19796343	0.0247431	0.223529	1.77525
id2004100	2	8009452	0.0247467	0.235294	-1.54032
id5010901	5	23968145	0.0247604	0.127451	2.81812
id7002374	7	14918143	0.0247865	0.223529	2.34439
id11011371	11	27928218	0.0248498	0.131373	2.4277
id12006502	12	19442386	0.0249438	0.494118	1.933
ud4001076	4	15379671	0.0249697	0.254902	-2.12407
id11005470	11	15724632	0.0249768	0.103922	-2.52775
id4011223	4	32192196	0.0249996	0.196078	1.77441
id3013978	3	29739277	0.025008	0.0647059	3.03718
id1009226	1	13980349	0.0250845	0.490196	-2.28423
dd11000741	11	22086318	0.0250978	0.0745098	-2.72625
ud4002245	4	33078585	0.0250984	0.364706	1.94688
id3004565	3	8681982	0.025185	0.305882	-2.13592
id7002038	7	11788043	0.0252174	0.364706	2.53007
id7002070	7	12313985	0.0252174	0.364706	2.53007
id4010428	4	30713611	0.0252308	0.460784	-1.53337
id7001694	7	9196988	0.0252352	0.260784	-2.67334
id3008104	3	16214806	0.0252473	0.398039	-1.42927
id9001229	9	4933997	0.025259	0.423529	2.03104
id3009967	3	21267002	0.025269	0.352941	3.40868
id3014821	3	31046238	0.0253068	0.15098	2.76781
id8004158	8	15439179	0.0253505	0.311765	2.05439
id1021616	1	34676801	0.0253755	0.409804	-1.78017
id1021630	1	34681666	0.0253755	0.409804	-1.78017
id7002005	7	11613039	0.0253795	0.296078	2.01883
id8001664	8	5326442	0.0253801	0.282353	-1.75515
id2001737	2	2972770	0.0253925	0.0823529	-2.93045
id7002755	7	17458050	0.0254058	0.221569	2.96696
id12008041	12	23306808	0.0254241	0.466667	-1.61524
ud6000186	6	4665218	0.0254629	0.196078	2.58321
id2000868	2	1018143	0.0254881	0.119608	-2.83331
id10000530	10	2097861	0.0255578	0.145098	-2.1536
id1017963	1	30037111	0.0255644	0.0882353	2.12279
ud3001804	3	34038502	0.025568	0.305882	2.76462
id8003222	8	10167087	0.0257324	0.0490196	-3.37321
id11006676	11	18200442	0.0257693	0.054902	3.2548
ud1000346	1	6471973	0.025831	0.0156863	-4.95162
id4011594	4	33111932	0.0258937	0.380392	-1.79778
id2011413	2	26034507	0.0259361	0.207843	2.48376
ud7000695	7	9041812	0.0259453	0.237255	3.02004
id12008481	12	23912837	0.0259698	0.392157	2.65831
id6016631	6	29668753	0.0259999	0.44902	2.73013
id2002796	2	5222342	0.0260118	0.221569	2.47203
id2011240	2	25663252	0.0260132	0.203922	3.66848
id11006256	11	17388071	0.0260223	0.362745	1.85782
id8004588	8	17206981	0.0260276	0.0686275	-2.82125
id6012431	6	23918178	0.0260347	0.133333	2.69014
id6012855	6	24369530	0.0260545	0.323529	1.93746
id5001667	5	2935062	0.0261534	0.205882	-3.27658
id5001680	5	2942267	0.0261534	0.205882	-3.27658
id4010936	4	31771806	0.0261741	0.452941	-1.42621
id1017145	1	29073856	0.0261838	0.496078	2.03466
id1007990	1	11112775	0.0261936	0.311765	2.2605
id5000522	5	892774	0.0261939	0.315686	2.55723
id10006613	10	20874374	0.0262262	0.17451	-3.00142
id10005743	10	18748017	0.0262763	0.0823529	-3.01941
ud12000384	12	6868671	0.0263042	0.327451	-2.33092
id1028204	1	42739862	0.0263504	0.0823529	2.41068
id3017429	3	35332966	0.0263836	0.370588	-2.11875
id4009115	4	27633136	0.0264017	0.345098	1.70758
id2010502	2	24643472	0.0264358	0.0176471	4.19245
id1027324	1	42152363	0.0264747	0.0647059	2.72406
id5003091	5	5995953	0.0264755	0.403922	-1.77621
id2002053	2	3793906	0.026494	0.360784	-1.86545
id12007455	12	22134170	0.0265344	0.192157	1.85053
id11005317	11	15608845	0.0265648	0.0901961	2.69346
id11008212	11	21577402	0.026668	0.490196	-2.14001
id8003508	8	11101100	0.0266761	0.264706	-2.4249
id6016516	6	29356363	0.0267242	0.313725	-2.17354
id4005526	4	19007490	0.0267815	0.152941	2.20117
id5009542	5	22229298	0.0268014	0.203922	2.26603
id1023931	1	37829080	0.0268654	0.129412	-3.10039
id9005580	9	17308904	0.0268709	0.194118	-2.85187
id2011506	2	26237791	0.0269064	0.184314	-2.36401
id3003684	3	6379199	0.0269628	0.366667	-2.77018
id4010497	4	30993731	0.0269772	0.127451	2.49922
id4004608	4	16376476	0.0269805	0.423529	1.35429
id7003712	7	22243929	0.0270183	0.276471	-2.26021
id7001616	7	8876134	0.0270649	0.209804	-2.97013
ud4000280	4	4139616	0.027097	0.466667	-1.49211
id5001254	5	2098947	0.0271105	0.101961	-2.6288
id12007580	12	22331974	0.0271121	0.329412	-1.86157
id4010806	4	31518031	0.0271858	0.0686275	2.90839
ud11000368	11	7430283	0.027299	0.343137	1.68576
wd10000507	10	2202555	0.0273782	0.392157	-1.52778
id4001663	4	4212075	0.0274091	0.315686	1.40488
id4010231	4	30189848	0.0274185	0.498039	-1.65942
id11011566	11	28329014	0.0274515	0.0745098	2.8953
id3006646	3	12872424	0.0274726	0.0823529	2.47223
id6005071	6	8012092	0.027475	0.0627451	-3.11568
ud4001121	4	16375958	0.0275364	0.42549	1.34403
id9003402	9	12366933	0.0275564	0.139216	-2.92045
id4011585	4	33041816	0.02758	0.213725	-2.44384
id5007687	5	18957596	0.0276801	0.113725	2.43532
id7003802	7	22371736	0.0276842	0.470588	-2.20616
id1011844	1	20493449	0.0277447	0.241176	2.17113
id1004497	1	5771346	0.0277632	0.403922	-1.91656
id4011593	4	33074788	0.0278069	0.394118	-1.88473
id12008204	12	23597724	0.0278323	0.407843	-1.60791
id4010303	4	30385978	0.0278423	0.237255	-1.95986
id4010352	4	30427657	0.0278423	0.237255	-1.95986
id3017198	3	34849218	0.0278539	0.231373	-2.32587
id2001380	2	2204564	0.0278657	0.0843137	-2.6174
ud12000118	12	2912793	0.027882	0.164706	2.34537
id12006540	12	19467362	0.0278948	0.117647	2.04197
id7001500	7	8242221	0.027895	0.256863	-2.60707
id4001490	4	3631145	0.0279021	0.198039	1.88758
id9004480	9	15407197	0.0279133	0.113725	2.96768
id8001271	8	3774648	0.0279157	0.0647059	2.80919
id1010937	1	18231425	0.0279205	0.164706	-2.22829
id5005574	5	13713253	0.0279509	0.443137	-1.68054
id3015699	3	32612171	0.0279932	0.129412	3.08414
id4003986	4	13457272	0.0280209	0.341176	2.77663
ud10001221	10	21175430	0.028074	0.15098	2.05405
id8005497	8	20188969	0.0281103	0.176471	-1.75894
id1004670	1	5976754	0.0281489	0.137255	-2.417
id12007398	12	22099206	0.0282056	0.162745	2.31201
id11002489	11	5816931	0.0282104	0.480392	-1.89587
id10001553	10	5262324	0.0282349	0.103922	-2.55845
dd3001061	3	27836287	0.0282668	0.317647	2.47332
id10005736	10	18743937	0.0282809	0.478431	-1.64573
id11010400	11	25907522	0.0282844	0.460784	-1.32306
id9003097	9	11177272	0.0283535	0.221569	-2.40481
id4010464	4	30883000	0.0283726	0.0607843	-2.70797
id4010931	4	31748758	0.0284907	0.141176	2.22849
id12007434	12	22106022	0.0285142	0.188235	1.84454
id2002020	2	3742476	0.0285394	0.223529	-1.51567
id2002734	2	5104748	0.0285486	0.370588	-2.58924
id5002929	5	5797096	0.0285593	0.162745	3.80427
id3004351	3	8210158	0.0286614	0.347059	-1.54828
id2007218	2	17972101	0.0286618	0.492157	1.91171
id6010525	6	19828697	0.0286802	0.431373	2.24956
id11005059	11	14982291	0.0287684	0.252941	-2.42421
id9003372	9	12330241	0.0287714	0.276471	-2.43942
id1000043	1	195327	0.028809	0.372549	2.2086
id8005883	8	21208535	0.028893	0.245098	1.94071
id3008208	3	16436650	0.0289775	0.313725	-1.62986
id1013048	1	22836108	0.0290144	0.309804	-3.08756
id3002916	3	4876665	0.02908	0.256863	2.51652
id1008090	1	11356470	0.0291291	0.190196	-1.97686
id2014431	2	32420895	0.0291772	0.219608	4.67794
id7002087	7	12429289	0.029178	0.366667	-2.4411
wd7003027	7	21572068	0.0291804	0.458824	-1.87626
id10001163	10	3791005	0.0291998	0.0843137	3.46289
id6010546	6	19869690	0.0292049	0.356863	-2.56484
wd7001425	7	11112898	0.0292155	0.396078	-2.50925
id4010930	4	31746611	0.0292434	0.321569	1.49392
id1016322	1	28056427	0.0292562	0.0803922	-2.51931
id4003900	4	13220039	0.0293688	0.360784	3.05678
id1008779	1	12921098	0.0295148	0.162745	2.21229
id6006373	6	10346686	0.0295232	0.0588235	2.3963
id3004542	3	8658141	0.0295273	0.211765	3.97443
id4000063	4	190539	0.0295356	0.188235	4.1898
ud7000276	7	3862337	0.0295735	0.211765	-1.78753
id3004875	3	9459701	0.0296069	0.256863	-2.10456
id1008137	1	11376832	0.0296631	0.358824	1.92465
id4004244	4	14217795	0.0297253	0.319608	2.24142
id8007002	8	25628232	0.0297807	0.0647059	2.91543
id8006682	8	23379884	0.0297932	0.4	2.2867
id12010012	12	27236811	0.0298149	0.107843	2.62246
id2004125	2	8132962	0.0298386	0.380392	-2.59235
id10006215	10	19521392	0.0298587	0.347059	-2.11611
id6006719	6	10814015	0.0298621	0.403922	-1.44944
id4011196	4	32179400	0.0298653	0.156863	2.09402
id1006896	1	9247283	0.0298898	0.172549	2.07775
id5006234	5	15497282	0.0299348	0.478431	-1.62287
id3017829	3	35737931	0.0299484	0.0705882	-2.92921
id7002666	7	16512007	0.0299924	0.268627	-2.3188
id5014482	5	28766759	0.0300612	0.184314	-3.2038
id3005852	3	11237783	0.0300813	0.135294	-2.41472
id12007756	12	22912459	0.0301302	0.121569	2.30873
id5010863	5	23877505	0.0301544	0.133333	-2.65259
id3010719	3	23526209	0.0301873	0.231373	-3.22602
id11009025	11	22827218	0.0302601	0.427451	1.32341
id5013787	5	27974025	0.0303229	0.305882	-2.77781
id5013826	5	28029809	0.0303229	0.305882	-2.77781
id4000001	4	58946	0.030327	0.192157	-3.8987
id10000487	10	2056318	0.030375	0.15098	2.77811
id9004486	9	15411437	0.0303962	0.115686	2.91842
id4010424	4	30687338	0.0304243	0.135294	2.29854
id3002151	3	3976705	0.0304554	0.333333	-2.82908
id9004233	9	14996216	0.0304642	0.484314	-1.64974
ud12001113	12	19321256	0.0304672	0.103922	2.84479
id11006682	11	18226663	0.0304967	0.266667	1.64073
id7005040	7	26266628	0.0305474	0.384314	-1.64619
id5009481	5	22181601	0.0305771	0.135294	-2.55161
id5000845	5	1227858	0.0306766	0.176471	2.74925
id5014573	5	28888655	0.0306818	0.139216	-2.23029
id2007446	2	18725204	0.030812	0.17451	-1.85342
ud6000856	6	20284631	0.0309521	0.431373	1.88336
id6015550	6	27386932	0.0309992	0.0666667	2.88066
id3001156	3	2095361	0.0311265	0.229412	-2.04736
id12008293	12	23771543	0.0311913	0.494118	1.67026
ud8001357	8	20934534	0.0312107	0.339216	2.20487
id2001432	2	2323409	0.031214	0.441176	-1.6411
ud2000996	2	18116134	0.0312669	0.315686	2.21925
id1011127	1	18461390	0.0312778	0.176471	1.83527
id5009513	5	22196570	0.0313097	0.27451	3.4312
id4010867	4	31641238	0.0313277	0.0843137	2.45013
id6010557	6	19996871	0.031345	0.354902	2.54268
id1008158	1	11522358	0.0314282	0.321569	-2.2226
id12009927	12	27128320	0.0314331	0.278431	-2.97262
id8005717	8	20852288	0.0314975	0.364706	-3.19571
id8005719	8	20852829	0.0314975	0.364706	-3.19571
id9001183	9	4464736	0.0315453	0.276471	-2.51465
id12008450	12	23902850	0.0315568	0.364706	-3.20153
id10003276	10	12074110	0.0315869	0.14902	1.71627
wd8003687	8	19758268	0.0316372	0.233333	1.66941
id3008354	3	16866600	0.0316403	0.303922	1.59393
id8005847	8	21171376	0.0316551	0.245098	1.91144
dd1001117	1	7439083	0.0316639	0.378431	-2.63593
id12005012	12	13946217	0.0316932	0.0294118	-4.03735
id3004629	3	8783576	0.0318036	0.280392	-2.42823
id3005810	3	11109908	0.0318126	0.135294	-2.36108
id4003989	4	13458008	0.0320227	0.341176	-2.77517
id11005725	11	16241865	0.032108	0.0901961	3.21876
id1028149	1	42695242	0.0321488	0.252941	-2.31447
id7000219	7	1214110	0.0321645	0.488235	-2.06962
id8005505	8	20192450	0.0321707	0.162745	-1.7899
id9003430	9	12435878	0.0322164	0.260784	-2.10918
id2002214	2	4138859	0.0322222	0.0431373	3.29158
ud3000099	3	1400496	0.032232	0.403922	-2.46222
id11009951	11	24876073	0.0322715	0.22549	-1.54696
id11004727	11	13839684	0.0323361	0.0823529	3.09754
id1018704	1	31004869	0.0323366	0.105882	2.41064
id3010896	3	24729295	0.0323495	0.262745	-2.1807
id3010577	3	23045801	0.0323948	0.192157	-2.1765
id11003992	11	10968444	0.0324165	0.339216	-2.89642
id1025941	1	40712962	0.0324291	0.417647	-3.57147
id7000147	7	792347	0.0324455	0.172549	-2.0341
ud11001609	11	25855894	0.0325002	0.423529	1.61819
id4011203	4	32181736	0.0325226	0.203922	1.65541
dd11000651	11	22046906	0.0325356	0.162745	-1.84035
id4005826	4	19715224	0.0325374	0.447059	1.79157
id1005942	1	7545416	0.032545	0.262745	-1.94973
id12005107	12	14172801	0.0325989	0.252941	-1.99566
id8005870	8	21194449	0.0326896	0.335294	-1.89418
id3000352	3	703690	0.0327005	0.284314	2.30532
id6005132	6	8055071	0.0327123	0.233333	-2.39958
id2006687	2	16642498	0.0327216	0.435294	-1.63913
id1018738	1	31075621	0.0327794	0.323529	-2.1431
id11005221	11	15331917	0.0327877	0.141176	-2.14309
id4003899	4	13219893	0.0327883	0.352941	-3.13176
id1008047	1	11262991	0.0328024	0.298039	2.08801
id3004693	3	8869470	0.0328294	0.115686	2.87816
id1018825	1	31273526	0.032911	0.415686	-2.35734
id4007429	4	22233409	0.0329178	0.172549	-2.03553
id4010721	4	31297541	0.0330505	0.439216	-1.53845
id5009700	5	22365359	0.0330933	0.105882	-2.76379
id10000868	10	2927231	0.0331127	0.115686	2.50305
id8005667	8	20773750	0.0331544	0.356863	-2.9987
id6012317	6	23809306	0.0331706	0.258824	-2.70653
dd11000713	11	22081140	0.0332354	0.170588	1.76889
id4004047	4	13818665	0.0332483	0.345098	2.3148
id8000558	8	1994907	0.0332921	0.196078	1.99074
id8005363	8	19831755	0.0333597	0.245098	-1.70607
id1008134	1	11375983	0.0333668	0.352941	-1.92724
id5010626	5	23561028	0.033495	0.119608	-2.73305
id5010627	5	23561715	0.033495	0.119608	-2.73305
id5010676	5	23626856	0.033495	0.119608	-2.73305
id5010663	5	23599536	0.033495	0.119608	2.73305
id5010527	5	23403900	0.0335263	0.0862745	-3.13495
id5003111	5	6049351	0.0335633	0.394118	1.7257
id7003334	7	21046424	0.0336207	0.470588	1.48375
id10006132	10	19392044	0.033622	0.0607843	2.61767
id1026181	1	41005678	0.0336361	0.211765	2.10517
id6010607	6	20170792	0.0337115	0.394118	-2.74669
id3001476	3	2720856	0.0338033	0.147059	2.83278
ud8001295	8	19825669	0.0338085	0.362745	1.56189
id4006184	4	20226511	0.0338333	0.409804	-1.46346
id3000123	3	441905	0.0338366	0.0588235	-3.09723
id12003891	12	9965943	0.0339446	0.182353	-1.91374
id3015402	3	32006524	0.033968	0.0980392	-2.94589
id2001640	2	2908628	0.0339788	0.0823529	-2.78779
id1016844	1	28613897	0.0340136	0.2	-2.38735
id4002008	4	4688444	0.0341912	0.0294118	3.57518
id3004540	3	8656853	0.034397	0.0235294	-4.02683
id3004604	3	8750504	0.034397	0.0235294	4.02683
id3004791	3	9136024	0.034397	0.0235294	4.02683
id2006158	2	15043428	0.0344107	0.44902	2.31374
id4010794	4	31475368	0.0344361	0.372549	1.61703
id1026776	1	41700618	0.0345194	0.235294	-1.81516
id11007494	11	19540034	0.0345198	0.252941	1.82057
id6015740	6	27588697	0.034534	0.196078	2.14297
id5002299	5	4244954	0.0345396	0.0176471	4.55834
id1026739	1	41693733	0.0345422	0.401961	2.68175
id7003796	7	22368917	0.034611	0.447059	-2.14197
id10001303	10	4494623	0.0346657	0.0705882	-2.67368
id2015130	2	33844336	0.0347304	0.117647	-3.51068
id1015878	1	27352093	0.0347966	0.221569	-2.71252
id1005093	1	6534893	0.0348147	0.0137255	-4.86731
id4010582	4	31157582	0.0349512	0.0960784	-2.37643
id7004949	7	25988317	0.0349926	0.139216	-1.88957
id10001118	10	3698615	0.0350045	0.24902	2.04214
id1004841	1	6195784	0.0350112	0.347059	-2.45641
id1003850	1	4649725	0.0350646	0.313725	1.94683
id1008209	1	11637135	0.0351305	0.296078	2.15169
id3004470	3	8485960	0.0351311	0.215686	4.03578
id3004501	3	8546909	0.0351311	0.215686	4.03578
id3004327	3	8167915	0.0351311	0.215686	-4.03578
id3004478	3	8508803	0.0351311	0.215686	-4.03578
id1009047	1	13780634	0.0351475	0.0392157	-3.94244
id9006995	9	19613790	0.0351778	0.264706	2.18169
id7006023	7	29255991	0.0351791	0.470588	1.35318
id1016886	1	28674008	0.0351847	0.319608	-1.6712
id1026755	1	41696665	0.0352112	0.403922	-2.70633
id5001420	5	2447997	0.0352252	0.252941	-2.13215
id5010721	5	23687680	0.0352469	0.123529	2.70693
id1017024	1	28835551	0.0352825	0.213725	2.14636
id1014976	1	25066765	0.0352871	0.201961	2.1619
id4006673	4	20696831	0.0352932	0.307843	-1.61027
id10004641	10	16653076	0.0353204	0.34902	3.00048
id3016629	3	33985649	0.035334	0.311765	-2.54035
id10003885	10	14705770	0.0353344	0.0745098	2.77386
id5013679	5	27835004	0.0354106	0.0705882	2.98284
id6015552	6	27387510	0.0354483	0.15098	1.97702
id1013422	1	23366407	0.0354967	0.266667	-1.80465
wd8003200	8	17177132	0.0354969	0.227451	-2.07582
id9003084	9	11127353	0.0355056	0.335294	-1.33826
id6013053	6	24514713	0.0355571	0.335294	-1.8359
id9005086	9	16479306	0.0355695	0.0941176	2.56802
id3004753	3	9048072	0.0355756	0.139216	3.21408
id3018085	3	35955108	0.0356202	0.054902	3.43361
id12004173	12	10768395	0.0356751	0.286275	1.53813
id10000448	10	1980700	0.0357518	0.156863	-2.84828
id1004802	1	6131399	0.0357547	0.164706	-2.25818
id11002542	11	5886309	0.0357558	0.233333	-1.97318
id6009709	6	17195283	0.035758	0.401961	2.64847
id9001236	9	4962981	0.0358766	0.252941	-2.38252
id6010126	6	18143956	0.0358826	0.119608	2.88707
id2007457	2	18771501	0.035894	0.178431	-1.79658
id3001202	3	2145086	0.0359206	0.352941	-2.61041
wd11000518	11	7410889	0.0359369	0.309804	-1.71128
id3011798	3	27487872	0.0359544	0.188235	3.46598
ud7001748	7	24069943	0.0360332	0.398039	-2.46787
id5010661	5	23599018	0.0360466	0.207843	1.85886
ud2001579	2	26539806	0.0360491	0.341176	-2.19848
id2002767	2	5165222	0.0361234	0.219608	-2.32107
id6012706	6	24246371	0.0361262	0.209804	1.66337
dd11001186	11	22181178	0.0362291	0.405882	-1.84812
dd1002611	1	42628736	0.0363024	0.0588235	2.93409
id11000759	11	2459963	0.0363303	0.184314	-2.71219
id2002022	2	3745624	0.0363408	0.109804	-2.80625
id1021531	1	34574300	0.0363499	0.137255	2.9979
id3015855	3	32874724	0.0363885	0.34902	3.05627
id7001902	7	10734747	0.0364191	0.272549	2.20655
id5000896	5	1282693	0.0364669	0.145098	-2.8902
id11005527	11	15814683	0.0365267	0.0843137	2.66076
id1007852	1	10970413	0.0365799	0.356863	2.0189
id12008051	12	23309169	0.0366245	0.452941	-1.53045
id5003985	5	7908124	0.0366348	0.176471	-2.44812
id11003799	11	10398809	0.036669	0.237255	2.35266
id3015680	3	32586923	0.0366966	0.131373	2.88736
id7003855	7	22593381	0.0367384	0.427451	1.71407
id7000560	7	3974654	0.0367415	0.209804	1.70192
id3015038	3	31387541	0.0367765	0.186275	-2.31654
id10006307	10	19789371	0.0367895	0.270588	2.095
id4000113	4	243092	0.0368438	0.229412	-1.87557
id5001705	5	2995391	0.0368453	0.352941	-2.35714
id1013420	1	23365278	0.0368643	0.476471	1.66466
id2007243	2	18107684	0.0368787	0.315686	2.12798
ud9001047	9	17149680	0.0368812	0.292157	2.39065
id8003829	8	14050947	0.0368989	0.0431373	-3.54401
id7000320	7	1692711	0.0369408	0.117647	2.01643
id11005670	11	16144854	0.0369795	0.145098	2.33931
id11005762	11	16267276	0.0369795	0.145098	2.33931
id11005673	11	16145182	0.0369795	0.145098	-2.33931
ud11000961	11	16139089	0.0369795	0.145098	-2.33931
id3010363	3	22287395	0.0370013	0.262745	-2.55692
id11002236	11	5382605	0.0370809	0.154902	-2.14697
id3006755	3	13078068	0.0370843	0.105882	-2.47196
id4010328	4	30392113	0.0370861	0.235294	-1.85119
id3005817	3	11115678	0.0371474	0.470588	1.87179
id12004088	12	10540477	0.037196	0.17451	1.90821
id5011971	5	25298023	0.0372117	0.184314	-3.90231
id6015569	6	27405258	0.0372177	0.0745098	-2.67023
wd2001854	2	18119096	0.0372225	0.317647	2.13196
ud10000865	10	14442426	0.0372715	0.419608	4.25432
id10003791	10	14465990	0.0372715	0.419608	-4.25432
id9007160	9	20545556	0.0373012	0.305882	2.33383
id5002782	5	5442770	0.0373445	0.152941	1.75738
id1000051	1	199011	0.0373781	0.0705882	2.61742
id12002472	12	5704752	0.0373947	0.309804	2.50922
ud6000850	6	20159426	0.0374042	0.347059	1.49879
id6000502	6	792376	0.0375063	0.129412	-1.99816
id3005832	3	11177926	0.0375548	0.464706	-1.85933
id4010962	4	31823404	0.0375703	0.101961	2.49005
id7000148	7	792416	0.0375742	0.143137	-2.5869
id1024119	1	38043890	0.0375837	0.362745	-3.08356
id1018389	1	30598263	0.0376313	0.227451	2.07684
id1005631	1	7331411	0.0377052	0.164706	-3.19131
id12000265	12	725474	0.0377428	0.164706	-1.76392
id9001034	9	4167096	0.0377522	0.417647	3.3646
id5005701	5	13929912	0.0377859	0.445098	1.5352
id11009269	11	23487858	0.0378205	0.296078	-1.84887
id8005396	8	19899534	0.0378212	0.233333	1.69517
id1015258	1	25672290	0.0378228	0.209804	-2.37191
id9004270	9	15090433	0.0378505	0.394118	2.07899
id9005021	9	16421983	0.0378568	0.0941176	2.52203
ud9000404	9	7826763	0.0378827	0.384314	-1.70847
id3017711	3	35542954	0.0379189	0.162745	1.86799
dd3000521	3	27659594	0.0379591	0.241176	-2.65106
id11001246	11	3559641	0.0379601	0.466667	1.4651
id8005361	8	19830886	0.0379852	0.243137	-1.67244
ud8001297	8	19832989	0.0379852	0.243137	-1.67244
id6004348	6	6791103	0.0379876	0.239216	-2.24816
id1005398	1	7102264	0.0380081	0.129412	-2.16412
dd11000627	11	22045509	0.0380425	0.176471	-1.65996
id7000557	7	3861043	0.0380944	0.213725	1.68719
id1026744	1	41694659	0.0381531	0.405882	-2.63387
id5003089	5	5995784	0.0382068	0.423529	-1.60814
id1013605	1	23630948	0.0382249	0.454902	-1.71286
id4010775	4	31366982	0.038231	0.278431	1.52968
id5010913	5	23974319	0.0382453	0.272549	-2.65442
dd11001109	11	22176067	0.038268	0.156863	2.2413
id7000315	7	1642061	0.0382755	0.254902	-1.90474
id9003809	9	14028324	0.0382969	0.478431	2.00559
wd10003811	10	19655537	0.0383264	0.235294	-2.22837
id2004201	2	8307901	0.0383296	0.431373	-1.74122
id3007491	3	14931318	0.0383341	0.17451	2.02026
id6004548	6	7052478	0.0383588	0.256863	-3.10556
id3017455	3	35357745	0.0383794	0.34902	1.92051
id5001413	5	2420866	0.0383901	0.288235	-2.23553
id2003355	2	6564868	0.038402	0.42549	2.16403
id12008516	12	23926695	0.0384078	0.370588	2.22119
id7002442	7	15269557	0.0384201	0.143137	3.3164
id6012803	6	24293213	0.0385137	0.262745	-2.26997
id3005920	3	11420949	0.0385143	0.403922	-2.06665
id3005590	3	10652896	0.0385221	0.107843	2.63503
id3005558	3	10628270	0.0385221	0.107843	-2.63503
id8007004	8	25631607	0.0385376	0.311765	2.28719
id9005890	9	17564728	0.0385418	0.109804	2.44744
id3003049	3	5135268	0.0385931	0.388235	-4.1232
id3016965	3	34599613	0.0385963	0.313725	-2.59255
id7003227	7	20521333	0.038652	0.394118	2.00624
id4009088	4	27612545	0.0386547	0.217647	-1.56996
id3010873	3	24531682	0.0387418	0.323529	-2.51735
id5007996	5	19489116	0.0388182	0.176471	-2.06655
id9004766	9	15834745	0.038869	0.158824	2.43786
id4011590	4	33070476	0.0388818	0.219608	2.29863
id3000531	3	908438	0.0388968	0.315686	-2.15308
id3007362	3	14735626	0.0389077	0.343137	-2.34292
id6011514	6	22149687	0.0389712	0.392157	-1.77934
ud4000999	4	13910041	0.0389721	0.354902	-2.14207
id9002249	9	7295965	0.0390383	0.0431373	3.06243
id12004233	12	10898114	0.0390985	0.266667	-1.56104
id12004674	12	13054914	0.0391187	0.245098	-1.97898
wd8002547	8	14169846	0.039155	0.0490196	3.06321
id6016397	6	28799533	0.039168	0.317647	-2.44706
id12004864	12	13654263	0.0391967	0.241176	2.0293
id12004936	12	13822173	0.0391967	0.241176	2.0293
id12004869	12	13655624	0.0391967	0.241176	-2.0293
id12004932	12	13818988	0.0391967	0.241176	-2.0293
id12004935	12	13819275	0.0391967	0.241176	-2.0293
id7000212	7	1197749	0.0392083	0.172549	1.69362
id1000104	1	325596	0.03925	0.315686	1.92186
id12010090	12	27347597	0.0393539	0.154902	2.57348
id1018372	1	30547272	0.0393563	0.405882	2.41366
id8004085	8	15232764	0.0393622	0.27451	1.68267
id4001990	4	4686094	0.0393658	0.101961	2.11788
id11006160	11	17133422	0.0393692	0.0784314	2.62895
id12004103	12	10609954	0.0394249	0.115686	2.06224
id1008524	1	12548292	0.0394655	0.229412	2.12247
id1004872	1	6248553	0.0394757	0.133333	-1.82479
id3004302	3	8065057	0.0394788	0.201961	-3.36166
id1017321	1	29306702	0.0394868	0.360784	1.44867
id5005662	5	13822620	0.039504	0.201961	2.11116
id6012969	6	24427174	0.0395275	0.164706	-1.86347
ud9001080	9	18018039	0.0395383	0.1	2.73216
id4004166	4	14121505	0.0395549	0.354902	2.03806
id8007290	8	26727886	0.0396086	0.196078	-2.3797
id9003365	9	12328464	0.0396254	0.284314	2.21235
id9001262	9	5012966	0.0396399	0.401961	2.11825
id5011686	5	25036853	0.0396457	0.194118	-4.87931
id11000814	11	2570327	0.0396478	0.135294	-2.06685
id11001254	11	3562055	0.0396594	0.470588	-1.44928
id7002068	7	12291042	0.0396867	0.398039	2.07122
id7001507	7	8278459	0.0396911	0.235294	-2.92681
id3004325	3	8112682	0.0397113	0.435294	-1.59141
id4001872	4	4451724	0.039717	0.0431373	-3.25799
id5009534	5	22226550	0.0397257	0.215686	-2.06605
id3003696	3	6440534	0.0397325	0.364706	2.59622
id3003691	3	6424514	0.0397325	0.364706	-2.59622
wd8001897	8	11645258	0.0397543	0.045098	-3.13312
id3008275	3	16549004	0.0397882	0.229412	-1.55431
id2004137	2	8140244	0.0398346	0.160784	2.43368
id3003660	3	6355387	0.0398629	0.368627	-2.44006
id4010432	4	30735562	0.0398634	0.407843	-1.38345
id7003697	7	22117613	0.0398728	0.358824	1.70568
id7000022	7	78660	0.0398817	0.162745	-1.95739
id8004052	8	15119662	0.039884	0.221569	-2.4093
dd1002785	1	42691926	0.0398939	0.241176	2.32066
id9006752	9	18990009	0.0399322	0.198039	-2.50463
id11007553	11	19566059	0.0399926	0.3	2.16389
id11007574	11	19567965	0.0399926	0.3	2.16389
id6012727	6	24248154	0.0400698	0.0764706	2.75774
id8000095	8	323978	0.0400873	0.129412	-2.07047
id9003164	9	11570872	0.0401329	0.411765	-1.51485
wd4003201	4	32518521	0.0401344	0.423529	-1.47037
id8006011	8	21521141	0.0401884	0.337255	1.95496
id10003874	10	14608934	0.04021	0.0764706	-2.91098
id11007575	11	19568014	0.0402239	0.301961	-2.2008
id5001849	5	3185619	0.0402493	0.370588	-2.54302
id1007966	1	11095535	0.040312	0.301961	-1.98978
id7001490	7	8188298	0.0403608	0.180392	-4.89638
wd3002015	3	24450732	0.0403612	0.329412	2.61835
id4008364	4	24861118	0.0403649	0.252941	-2.18491
id3003847	3	6926382	0.0403688	0.258824	2.09825
wd7002663	7	18408767	0.0403767	0.303922	-2.39561
id4005684	4	19396494	0.0403809	0.288235	2.29622
id5000907	5	1296233	0.0403916	0.143137	-3.2085
id8003314	8	10391023	0.0403954	0.0568627	2.8939
id5012173	5	25661962	0.0404019	0.35098	4.10034
id6012686	6	24243540	0.0404431	0.256863	2.17123
id8005315	8	19751682	0.0405723	0.268627	-1.59814
id9005432	9	17059620	0.0405885	0.284314	-2.6162
id1014639	1	24595570	0.0406458	0.180392	1.56845
id6010747	6	20581620	0.0406639	0.152941	3.24544
id6010772	6	20636454	0.0406639	0.152941	3.24544
id6015721	6	27584524	0.0406825	0.186275	1.85851
id4004605	4	16327781	0.0407478	0.335294	-1.17225
ud4001118	4	16328027	0.0407478	0.335294	-1.17225
id11002170	11	5331798	0.0407775	0.360784	-1.88916
id10004884	10	17134896	0.0408293	0.180392	-2.24082
id3007398	3	14833493	0.0408761	0.280392	2.18682
id7001630	7	8971840	0.0409031	0.233333	2.10222
id1015895	1	27421552	0.0409422	0.235294	-2.18833
id4010522	4	31049638	0.0409682	0.256863	-1.44845
id8005630	8	20703841	0.0409988	0.343137	-2.01111
id4010935	4	31771774	0.0410474	0.133333	-2.06193
id7005226	7	26710790	0.041052	0.339216	1.99228
id4006684	4	20699912	0.0410653	0.305882	-1.56912
id3001211	3	2148203	0.041161	0.34902	2.50445
id7001836	7	10302848	0.0411996	0.266667	2.37455
ud7000813	7	10925667	0.0412093	0.360784	-2.22266
ud7001500	7	21048481	0.0412428	0.192157	2.70527
id3010405	3	22407435	0.0413422	0.123529	-2.72814
wd6000054	6	2035244	0.0414355	0.403922	2.47056
ud8001389	8	21213455	0.0414374	0.252941	-1.75858
id3003668	3	6358390	0.0414789	0.184314	-2.26764
id6012315	6	23808753	0.0414801	0.364706	-1.83497
id7004572	7	24754701	0.0415464	0.145098	2.89049
id2006093	2	14861400	0.0415531	0.0686275	2.89938
id1002979	1	3663140	0.0415748	0.290196	1.72756
id1003026	1	3692489	0.0415748	0.290196	-1.72756
id3004359	3	8217518	0.0416434	0.243137	1.46287
dd11000697	11	22050993	0.0418176	0.196078	-1.59296
id11003006	11	7645008	0.0418431	0.217647	1.95207
id7002688	7	16801939	0.0418825	0.290196	2.24513
ud7001133	7	16868277	0.0418825	0.290196	2.24513
id4010550	4	31076632	0.0419066	0.107843	-2.43321
id9002046	9	7049112	0.0419122	0.468627	-1.57808
id2005453	2	11701119	0.0419192	0.0509804	-2.84897
id6012944	6	24420926	0.0419995	0.284314	-2.08122
id5010845	5	23855493	0.0419999	0.278431	2.28273
id3000273	3	630450	0.042012	0.333333	-2.38584
id3005356	3	10348222	0.042059	0.368627	1.95866
id3004287	3	8045581	0.0420836	0.209804	3.51008
id3014945	3	31291923	0.0421066	0.292157	-2.62972
id8007959	8	28337096	0.0422085	0.198039	-2.07199
id2015136	2	33853994	0.0422708	0.156863	-2.96302
id12009931	12	27171774	0.0423077	0.0941176	1.93991
id10001079	10	3597969	0.0423275	0.227451	2.07105
id4012111	4	34610283	0.0423546	0.303922	-3.70762
id4001492	4	3631280	0.0423921	0.476471	1.33873
id3015050	3	31403310	0.0424474	0.331373	-2.77072
id1019915	1	32370521	0.0424668	0.394118	1.99908
id4012050	4	34481252	0.0424704	0.176471	3.85841
id5011834	5	25219094	0.0425593	0.178431	-4.94602
id7000063	7	336771	0.0427848	0.129412	-2.22669
id5000423	5	823792	0.0428907	0.12549	-2.78393
id6002518	6	3137056	0.0428934	0.266667	2.38749
id3008211	3	16437548	0.0429245	0.0941176	-2.37174
id3017996	3	35869007	0.0429322	0.103922	2.34896
id8006986	8	25497447	0.0429437	0.337255	2.52122
id4004072	4	13912553	0.04302	0.301961	1.93019
id12008294	12	23772208	0.0430551	0.443137	1.59929
id10001357	10	4611085	0.0431434	0.0647059	2.7132
id4002030	4	4737082	0.0432831	0.0333333	-3.07648
id7004703	7	25237613	0.0432933	0.382353	-1.6216
ud7001739	7	23927425	0.0433126	0.22549	-2.14416
id7001659	7	9108452	0.0433197	0.241176	2.59326
id9005894	9	17566095	0.0433497	0.101961	2.44194
id5014263	5	28520477	0.0433713	0.484314	-1.88129
id1014501	1	24434869	0.0433745	0.239216	2.08925
id1006890	1	9171890	0.0433899	0.172549	-1.93641
id4000827	4	1757241	0.0434202	0.231373	1.87366
id4001914	4	4552332	0.043426	0.168627	-2.22033
ud8000799	8	12422399	0.0434264	0.0509804	-2.96712
id3010914	3	24907103	0.04346	0.247059	1.9943
id1000062	1	205867	0.0434797	0.37451	-2.11344
id7000053	7	309706	0.0435207	0.164706	1.92243
wd11003083	11	23141243	0.0435215	0.358824	-1.60996
id6016952	6	30891086	0.0435329	0.25098	2.63609
id2004077	2	7994956	0.0435425	0.382353	-2.26419
id11006897	11	18600677	0.043549	0.321569	-2.01223
id5008614	5	20563563	0.0436281	0.498039	1.93054
id5008626	5	20586802	0.0436281	0.498039	1.93054
id4005194	4	17704932	0.0436518	0.280392	1.59253
id7001298	7	7475731	0.0436752	0.233333	3.1391
id9003368	9	12329939	0.0436834	0.25098	2.09012
id6010585	6	20090719	0.0436846	0.44902	-1.73903
id6015809	6	27644392	0.0437118	0.180392	-2.75092
id4000816	4	1755762	0.0437542	0.217647	-2.05255
id5005683	5	13830319	0.0438051	0.452941	1.45795
id3001702	3	3227396	0.0438084	0.192157	-2.56645
id12010084	12	27344710	0.0438346	0.15098	2.47494
id3003854	3	6934772	0.0438402	0.258824	-2.011
id2001908	2	3446406	0.0438564	0.490196	-1.61857
id3016668	3	34084736	0.0438748	0.237255	1.80232
id2000258	2	348986	0.0438957	0.196078	-1.69975
id7000985	7	5932127	0.0439005	0.14902	2.35558
id1005908	1	7496080	0.0439434	0.0705882	-2.4046
id1008222	1	11660519	0.0439462	0.286275	1.96393
wd5001667	5	12223296	0.0439502	0.166667	2.53775
id1018601	1	30852126	0.0439528	0.215686	-1.96528
id1018614	1	30859158	0.0439528	0.215686	-1.96528
id3005384	3	10370952	0.0440356	0.323529	-2.31457
id8006573	8	22878577	0.0440723	0.0529412	-2.47693
id7002406	7	15072415	0.0440836	0.0901961	-2.24329
id8004061	8	15147324	0.0441399	0.44902	1.53358
id7003230	7	20533889	0.0441841	0.34902	-1.59709
id7002226	7	13590198	0.0442349	0.180392	-1.78772
ud7000660	7	8553942	0.0442539	0.286275	-2.23075
id4010578	4	31156416	0.0443198	0.407843	1.3541
id3002906	3	4870903	0.0443288	0.382353	-3.10694
id7004634	7	24993479	0.0443643	0.111765	2.46364
id7001115	7	6823981	0.0443933	0.339216	-3.00999
id2004281	2	8453824	0.0443965	0.431373	-1.69866
id5007509	5	18700369	0.0444152	0.37451	-3.84382
id4005515	4	18933811	0.0444201	0.176471	-2.01699
id9004450	9	15353136	0.0444235	0.301961	-2.61468
id4010749	4	31319216	0.0445116	0.0529412	-2.9558
id4006882	4	21204154	0.0445326	0.156863	1.69784
id5013051	5	26983030	0.0445798	0.294118	2.26367
id12000737	12	1568303	0.0445963	0.298039	3.08673
id10006175	10	19456722	0.0446055	0.282353	-2.13302
id3007881	3	15673122	0.0446548	0.331373	-2.12863
id3016967	3	34599915	0.0446618	0.311765	-2.49986
id2011521	2	26277880	0.0446901	0.233333	-1.92917
id5011443	5	24630918	0.0447091	0.252941	-2.34496
id11003986	11	10968064	0.0447812	0.237255	1.83131
id1012859	1	22622846	0.0448263	0.117647	3.25423
id7002907	7	18622810	0.044949	0.341176	-1.50836
id4000739	4	1161262	0.0449562	0.0509804	2.75307
id3017672	3	35506257	0.0449577	0.341176	-1.72285
id6012956	6	24425552	0.0449665	0.107843	2.35
id1026754	1	41696224	0.0449694	0.392157	-2.58435
id4001868	4	4450756	0.0449792	0.101961	-3.21488
id4010924	4	31719666	0.0449847	0.127451	-2.13411
wd12004325	12	26682534	0.0449994	0.117647	2.89039
id1011049	1	18355413	0.0450194	0.317647	1.64507
id5013799	5	28005830	0.0450539	0.307843	-2.55775
id2002028	2	3771080	0.0451177	0.109804	2.68923
id2002004	2	3715760	0.0451177	0.109804	-2.68923
id6007277	6	11621758	0.0451935	0.482353	-1.36776
id5003090	5	5995834	0.0452152	0.403922	1.59545
id7004638	7	25016000	0.0452335	0.0745098	-2.40952
id4001896	4	4508141	0.0452426	0.143137	-2.61321
id4001882	4	4453582	0.0452442	0.364706	1.68049
id2007248	2	18112682	0.0452951	0.317647	2.04949
id11010127	11	25165943	0.0453364	0.339216	1.50353
id4010048	4	29872433	0.0453378	0.303922	-2.28873
id1023731	1	37637799	0.0453453	0.139216	-3.16933
id1016026	1	27689871	0.0453918	0.237255	-2.18835
id6015418	6	27273833	0.0454282	0.0411765	3.1054
id6015810	6	27644773	0.0454285	0.0490196	2.7508
wd11001847	11	13800538	0.0454379	0.235294	2.60173
id4010950	4	31805172	0.0455579	0.105882	2.26465
id4010928	4	31745326	0.0455579	0.105882	-2.26465
id1015259	1	25672410	0.0455857	0.205882	-2.32272
id10006669	10	21203991	0.0455915	0.392157	3.18661
id6006400	6	10357801	0.0457408	0.260784	-1.5866
id11004861	11	14369900	0.0458132	0.496078	-1.77691
id2004464	2	9004653	0.0458152	0.178431	2.20113
ud6000851	6	20176172	0.0458557	0.347059	-1.43218
id3007360	3	14724503	0.0458616	0.0764706	-2.76467
id9004168	9	14888044	0.0458732	0.0882353	-2.24149
id8003400	8	10624433	0.0458912	0.101961	2.64742
ud7000650	7	8464904	0.0459177	0.194118	2.82752
id1008177	1	11529186	0.0459556	0.333333	2.15719
id5010689	5	23671534	0.0459777	0.127451	-2.58544
id2001984	2	3702798	0.0459816	0.111765	2.64785
id3005867	3	11248973	0.0460551	0.42549	1.84481
id8005492	8	20159312	0.0461052	0.176471	1.59981
id11002548	11	5886551	0.0461304	0.231373	1.88189
id1011888	1	20589923	0.0461383	0.22549	-1.9113
id2002969	2	5595678	0.0461511	0.0156863	-4.2111
id6012787	6	24285647	0.0461672	0.243137	-2.04185
id1026164	1	40986953	0.0461975	0.0803922	-2.47814
id3012096	3	27647108	0.04621	0.0764706	2.92022
id3004884	3	9462436	0.0462634	0.241176	1.93851
id3004905	3	9513532	0.0462634	0.241176	1.93851
id3004885	3	9462586	0.0462634	0.241176	-1.93851
id10000564	10	2146247	0.0463046	0.135294	-2.5185
id4010922	4	31719218	0.0463056	0.447059	-1.56262
id3018392	3	36180071	0.0463255	0.141176	-2.12362
id11000751	11	2457321	0.0463448	0.180392	2.56909
id6016845	6	30278378	0.0464169	0.211765	-1.56055
id1011077	1	18400420	0.0464285	0.131373	1.81433
id5004077	5	7994634	0.0464438	0.0215686	3.94498
id1023000	1	36261185	0.0464531	0.288235	-2.32156
id4009391	4	28313586	0.0465466	0.201961	2.26311
id3013812	3	29310812	0.0465634	0.0607843	-2.73015
id5013702	5	27884606	0.0466149	0.384314	-2.05858
id3010402	3	22353057	0.0466193	0.0960784	2.07247
id4009306	4	28082738	0.0466307	0.12549	2.32459
id11005100	11	15072778	0.0466604	0.0901961	-2.48744
id10004061	10	14917758	0.0466776	0.0686275	-2.45943
id11009984	11	24965906	0.0466847	0.272549	1.42612
id10003514	10	13291380	0.0467315	0.345098	-1.67771
id3004375	3	8255621	0.0467563	0.219608	3.9664
id8006780	8	23946517	0.0468049	0.0960784	1.93446
id11009037	11	22830279	0.046826	0.466667	-1.19382
id4004101	4	14053000	0.0469024	0.317647	1.96513
id3000209	3	553737	0.0469081	0.329412	2.6276
id3004276	3	7994789	0.0469104	0.213725	3.25758
id8007001	8	25627444	0.0469253	0.323529	2.22359
id4007322	4	22061716	0.0469681	0.115686	2.6575
id9000750	9	3140809	0.0469959	0.384314	3.66447
id1000093	1	320576	0.0470088	0.392157	1.98357
id10001508	10	4855000	0.0470334	0.0764706	-2.42634
id4005273	4	17966407	0.0470487	0.1	2.85809
dd11000851	11	22103236	0.0470488	0.0666667	2.93753
id10001028	10	3593894	0.0470605	0.0411765	-3.20841
id2015342	2	34260102	0.0470665	0.166667	-1.98147
id8003145	8	9825514	0.047096	0.0392157	3.25958
id7000457	7	2635488	0.0471261	0.34902	2.88116
id8004579	8	17198760	0.0471419	0.44902	1.89725
id7003114	7	19920583	0.0471476	0.0784314	1.97884
id5001162	5	1972789	0.0471571	0.327451	1.6588
id9005314	9	16887088	0.0471774	0.178431	-4.3636
id3010681	3	23351662	0.0471952	0.254902	-2.42323
id3015661	3	32531695	0.0472266	0.215686	-3.30325
id3015002	3	31348258	0.0472363	0.313725	2.85669
id7003576	7	21757895	0.0472431	0.376471	-2.41052
id5000328	5	591761	0.0473365	0.252941	-1.54497
id3005898	3	11364668	0.0473481	0.278431	-2.62712
id3015833	3	32825751	0.047349	0.111765	-2.44042
id4010715	4	31291751	0.0473551	0.182353	-1.48584
id1016633	1	28404146	0.0473829	0.198039	1.49535
id6005361	6	8276573	0.0474013	0.472549	1.43144
ud2000426	2	7990949	0.0474468	0.162745	-2.45757
id6001528	6	2004567	0.0474479	0.394118	-2.41931
id1016541	1	28283128	0.0474652	0.301961	-2.07937
id7001904	7	10750983	0.0474753	0.276471	1.96029
id12007527	12	22220315	0.0475549	0.164706	1.63758
id3010548	3	22999393	0.0475568	0.147059	-3.1904
id2004111	2	8020366	0.0475669	0.370588	2.32842
id4006725	4	20779635	0.0475822	0.137255	2.03664
wd9001056	9	6794525	0.047592	0.168627	-1.85215
id6012362	6	23845956	0.0476431	0.362745	-1.77444
id10000617	10	2298250	0.047658	0.0803922	-2.08406
id7001318	7	7626677	0.0476864	0.241176	2.96006
id4009302	4	28048314	0.0476992	0.107843	2.6528
id9001135	9	4352754	0.0477085	0.282353	-2.16667
id3017403	3	35312272	0.0477871	0.478431	1.44598
id11000006	11	3571	0.0478105	0.327451	-1.85545
id9004980	9	16325181	0.047835	0.254902	2.00864
id5008622	5	20565988	0.0478536	0.143137	1.81739
id9007313	9	21383043	0.0478894	0.0529412	2.72462
id10005710	10	18718107	0.0478978	0.0411765	3.11442
id10006993	10	22069724	0.047936	0.0901961	-1.90157
id3013325	3	28533617	0.0479491	0.303922	-1.96107
id8002634	8	8531667	0.0479759	0.411765	1.45391
id3007900	3	15715000	0.0479894	0.323529	-1.90961
id6010471	6	19739580	0.048053	0.113725	2.82861
id6010497	6	19788509	0.0480802	0.15098	2.8734
wd5002175	5	15215613	0.0480807	0.390196	-1.54928
id6015691	6	27582530	0.048105	0.176471	2.04872
id4001656	4	4210183	0.0481627	0.456863	-1.35706
id3002895	3	4863181	0.048215	0.178431	2.66269
id2001545	2	2791814	0.0482407	0.413725	1.51854
id3017715	3	35544395	0.0482459	0.160784	1.78521
id1014973	1	25065172	0.0483048	0.207843	2.01853
id1027272	1	42082155	0.0483827	0.254902	-1.78683
id1003170	1	3823861	0.0484591	0.480392	-1.70454
id6006340	6	10187539	0.0484597	0.201961	-1.40145
id6010562	6	19998542	0.048468	0.398039	2.5169
id5013733	5	27915043	0.0484814	0.37451	2.12305
ud8001400	8	21350928	0.0484833	0.262745	-2.17902
id5014910	5	29417401	0.0485193	0.168627	-1.84766
id12000977	12	1952771	0.048614	0.301961	3.61578
id1006880	1	9167657	0.0487007	0.133333	2.08028
id4009296	4	28042891	0.0487053	0.107843	-2.68627
id7003822	7	22492679	0.0487258	0.466667	1.89727
id2008517	2	21193703	0.0487815	0.0294118	-3.62124
id2013077	2	29700183	0.048785	0.356863	1.31825
id6012319	6	23809683	0.0488133	0.370588	1.74821
id12002740	12	6818281	0.0488626	0.172549	-1.96171
id3002929	3	4893619	0.0489182	0.129412	-2.3886
id10003434	10	13036700	0.0489759	0.376471	-1.67513
id10004452	10	15955396	0.0489829	0.454902	-1.9862
id9001468	9	5848225	0.0490092	0.203922	1.83979
id6012513	6	24003935	0.0490317	0.0588235	2.93144
id5009533	5	22200038	0.0491293	0.205882	2.01314
id7005963	7	29164601	0.0491678	0.258824	-2.27989
id1016913	1	28693541	0.0492623	0.209804	-1.93466
id6006363	6	10344106	0.0492674	0.237255	1.67521
id5014254	5	28426785	0.0492955	0.0568627	-2.64005
id9005680	9	17410585	0.0493467	0.282353	2.45679
id9005269	9	16848784	0.0493989	0.107843	2.50523
wd7003198	7	25077429	0.0494393	0.309804	-1.51582
id3004534	3	8652138	0.0494415	0.209804	-3.89408
id9001752	9	6332170	0.0494615	0.407843	2.10298
id4006688	4	20721359	0.0494758	0.313725	-1.5127
id9004187	9	14956309	0.0494882	0.0941176	2.15817
id12008143	12	23519872	0.0495106	0.390196	1.45413
id1005656	1	7337618	0.0495172	0.190196	2.1478
id12008098	12	23373703	0.0495846	0.264706	1.38478
id12008099	12	23373801	0.0495846	0.264706	-1.38478
id8003696	8	12683530	0.0495885	0.454902	-1.54419
id5009548	5	22232096	0.049592	0.203922	2.00372
id5009527	5	22198423	0.049592	0.203922	-2.00372
id6013675	6	25632923	0.0495931	0.0901961	2.17115
id12001178	12	2873912	0.0495965	0.0392157	-3.00901
id4009390	4	28313177	0.0496004	0.0803922	-2.72019
id3005598	3	10684589	0.0496142	0.103922	2.50313
id5008558	5	20426691	0.049645	0.166667	-3.37748
id3001028	3	1824241	0.0497185	0.323529	2.27903
id11010449	11	26004676	0.0497953	0.198039	-1.68424
id2015128	2	33843912	0.0498697	0.103922	2.13751
id4005881	4	19765372	0.0498967	0.282353	1.72587
id6003539	6	5446824	0.0499158	0.141176	-1.97169
id5001646	5	2911235	0.0499661	0.329412	-2.2177
id1021374	1	34462165	0.0499785	0.194118	4.05543
id3000215	3	558097	0.0499962	0.331373	-2.58958
id4006883	4	21204636	0.0500065	0.113725	2.17618
id11000601	11	2064653	0.0500146	0.180392	1.76962
id12006905	12	21233678	0.0500719	0.17451	2.40838
ud9000701	9	11454140	0.0501526	0.427451	-1.89715
id2011454	2	26139270	0.0502567	0.182353	2.12207
dd1000754	1	7334172	0.0502722	0.192157	2.12968
id5000686	5	1041917	0.0502789	0.303922	2.30757
id4012057	4	34487082	0.0503018	0.172549	3.52113
id10004599	10	16567033	0.0503137	0.411765	2.93265
ud10000977	10	16567321	0.0503137	0.411765	-2.93265
id3014888	3	31214094	0.050335	0.317647	2.8044
id3014889	3	31215052	0.050335	0.317647	-2.8044
id3014902	3	31243460	0.050335	0.317647	-2.8044
id9000016	9	422897	0.0503502	0.315686	-2.70881
id10006031	10	19280334	0.0503651	0.454902	1.88976
id1001599	1	1990638	0.0503694	0.488235	1.32204
id11002642	11	6100835	0.0503894	0.203922	1.66534
id3001952	3	3557852	0.0504465	0.117647	2.07475
id10004090	10	15039431	0.0504514	0.441176	2.76358
id6011482	6	22084063	0.0505041	0.264706	1.4778
id4001706	4	4266892	0.0505044	0.376471	-1.41462
id12002444	12	5690182	0.0505422	0.268627	2.12226
id1004985	1	6420369	0.0505447	0.407843	1.87447
id4000767	4	1214521	0.0505489	0.0509804	-2.73074
id6001549	6	2031836	0.0505809	0.403922	2.30438
id12004028	12	10422636	0.0505857	0.113725	-2.0093
id1028021	1	42621755	0.0506227	0.178431	-2.43818
id3004319	3	8108979	0.0506306	0.433333	1.50757
id11011367	11	27928407	0.0506462	0.290196	1.30976
id1027332	1	42170018	0.0506471	0.345098	1.40288
id10006314	10	19841795	0.0506629	0.34902	1.84001
id2014476	2	32470827	0.0506885	0.194118	-4.14923
id4011130	4	32088424	0.0506927	0.252941	-1.65506
id11007556	11	19566221	0.0506983	0.298039	-2.06318
id5002687	5	5288577	0.050706	0.262745	-1.68183
id11007602	11	19574032	0.0507154	0.266667	1.71559
id3016974	3	34601191	0.0507466	0.219608	2.05486
id7002671	7	16529109	0.0508137	0.103922	-2.41842
id11008175	11	21443914	0.0508151	0.184314	-1.53251
id3000388	3	737874	0.0508275	0.286275	-2.17418
id5000044	5	102162	0.050847	0.270588	2.32141
id5003131	5	6105412	0.0508709	0.368627	1.70523
id9003827	9	14049135	0.0509155	0.482353	1.88593
id3005783	3	11018363	0.0509419	0.152941	2.07353
id9001144	9	4379186	0.0509724	0.358824	-2.88174
id11003651	11	9506351	0.0510261	0.0843137	2.33872
id6009292	6	16323989	0.0510794	0.0862745	2.21528
id5006821	5	17027606	0.0511379	0.307843	1.57032
ud3000652	3	11398397	0.0511679	0.160784	-1.90409
id5000744	5	1106695	0.0512098	0.276471	2.09055
id8003268	8	10272682	0.0512248	0.25098	2.0378
id3007824	3	15612810	0.0512319	0.105882	1.92251
id10004032	10	14883028	0.0513027	0.184314	2.97595
id6012272	6	23732222	0.0513707	0.358824	-1.76832
id11011193	11	27436724	0.0513822	0.464706	-1.22934
id2012593	2	28802081	0.0513938	0.213725	-2.08238
id6013373	6	24984719	0.0514474	0.482353	1.38412
id4009258	4	27891585	0.0514537	0.109804	-2.63611
id5003540	5	6996046	0.0514653	0.027451	3.26002
id2015344	2	34261829	0.0514704	0.0470588	2.85225
id9003444	9	12539476	0.0514788	0.176471	-2.17592
id8002147	8	6141741	0.051493	0.431373	-3.19611
id1000080	1	260829	0.0514931	0.392157	1.93479
id7000556	7	3860759	0.0515281	0.22549	-1.51187
id8001226	8	3683964	0.0515653	0.0705882	2.33418
id8001239	8	3689080	0.0515653	0.0705882	2.33418
ud8000244	8	3690220	0.0515653	0.0705882	2.33418
id5001571	5	2813724	0.0516067	0.4	-2.58854
id12007579	12	22331779	0.0516742	0.264706	-1.44836
id11009990	11	24967540	0.0516862	0.396078	-1.23471
id2002708	2	5065045	0.0517018	0.298039	2.53657
id2004781	2	10012449	0.0517642	0.0607843	-2.89599
id3005865	3	11248738	0.0518122	0.182353	-1.85175
id4011198	4	32180023	0.0518226	0.337255	-1.43589
id8001345	8	4081471	0.0518545	0.152941	-1.82584
id6012373	6	23851095	0.0518799	0.0843137	-2.48542
id12007609	12	22419279	0.0518933	0.209804	-1.51183
id1026944	1	41869448	0.0518943	0.180392	1.90183
id8005782	8	21022197	0.0519329	0.480392	-1.49422
id7003553	7	21689394	0.0519571	0.462745	1.67393
id12008021	12	23288429	0.0519866	0.0862745	2.45448
id12008024	12	23288800	0.0519866	0.0862745	2.45448
id7001079	7	6776186	0.0520057	0.215686	2.66645
id9001255	9	5007587	0.0520336	0.360784	2.02603
id6008674	6	14389851	0.0520481	0.227451	2.06584
id5000801	5	1162080	0.0520791	0.172549	-2.01472
id3000301	3	672190	0.052086	0.264706	2.25992
id3010184	3	21784992	0.0521473	0.415686	3.64903
id3010174	3	21759179	0.0521473	0.415686	-3.64903
id1010803	1	17908676	0.0521688	0.192157	-1.83307
id1010805	1	17909742	0.0521688	0.192157	-1.83307
id12007956	12	23235054	0.0521799	0.254902	1.92601
id7001727	7	9443162	0.0521891	0.227451	2.38551
id11006723	11	18316574	0.0522239	0.235294	-1.86436
id8004560	8	17133183	0.052261	0.411765	1.74423
id7001552	7	8468844	0.0522911	0.235294	2.78446
dd11000245	11	21782051	0.0523457	0.178431	-2.17879
id7003013	7	19258499	0.0523747	0.172549	2.41871
id1003639	1	4382021	0.0524239	0.196078	-2.26687
ud7001151	7	17167429	0.0524255	0.229412	-2.27894
id1004686	1	5982372	0.0524324	0.384314	1.60691
id4011582	4	33040625	0.0524534	0.276471	1.90743
id3017504	3	35393704	0.0525174	0.196078	1.8429
id10005849	10	18953288	0.0525381	0.0803922	-2.62769
id7002423	7	15206637	0.0525751	0.0431373	-3.05232
id2003327	2	6559608	0.052576	0.0215686	-3.91512
id4011667	4	33445848	0.0525768	0.368627	-1.51757
id7004751	7	25387585	0.0526574	0.0823529	2.51448
id4010859	4	31635655	0.0526682	0.215686	1.56662
dd1000149	1	7051945	0.0526781	0.266667	1.48728
id5003836	5	7495615	0.0526818	0.156863	2.34026
ud12000577	12	9353665	0.0527258	0.258824	-1.68844
id1000337	1	550974	0.0527314	0.180392	-1.60478
id9007001	9	19666936	0.0527571	0.117647	2.33866
id12007963	12	23236196	0.0527666	0.0764706	2.57906
ud2000430	2	8056139	0.0527853	0.386275	2.08854
id5011402	5	24576847	0.0527926	0.111765	2.50328
id1023686	1	37580224	0.0528157	0.137255	3.15248
id1023612	1	37517572	0.0528157	0.137255	-3.15248
id1023716	1	37633091	0.0528157	0.137255	-3.15248
ud9000233	9	4767843	0.0528623	0.360784	-1.84678
id5008329	5	20022167	0.0529986	0.490196	2.02604
id7005161	7	26555926	0.0530211	0.339216	-1.81404
wd7001973	7	15177629	0.0530234	0.298039	1.825
id8003575	8	11567928	0.0531267	0.0686275	2.81315
id5005642	5	13780218	0.0531573	0.441176	1.39886
id2001534	2	2749854	0.0531792	0.431373	-1.55927
id1027527	1	42327909	0.0532012	0.227451	1.55188
id9001422	9	5480358	0.0532416	0.129412	2.62983
id12008239	12	23631404	0.0532536	0.119608	-2.41795
dd11000928	11	22113249	0.0533433	0.131373	2.05358
id11007600	11	19573680	0.053346	0.22549	-1.89959
id3009973	3	21269642	0.0534033	0.221569	-1.8224
id12005109	12	14173499	0.0535208	0.272549	1.72096
id1011889	1	20589980	0.0535384	0.178431	2.48944
id7001241	7	7197998	0.0535385	0.239216	2.90743
id7001450	7	8042974	0.0535385	0.239216	-2.90743
id1005178	1	6793133	0.053564	0.235294	-1.42304
id12000759	12	1593015	0.0536128	0.178431	-2.35869
wd9002249	9	19507640	0.0536529	0.205882	2.23659
ud12001320	12	22418711	0.0536654	0.205882	-1.4913
id11008977	11	22737035	0.0536829	0.0745098	-2.35667
id6006249	6	10012901	0.053696	0.223529	1.31974
id6013772	6	25755443	0.0536995	0.24902	1.56009
id1015094	1	25279172	0.0537019	0.398039	-2.24199
id4001529	4	3702999	0.0537197	0.0431373	-2.78228
id1003869	1	4679517	0.0537345	0.219608	-2.0007
dd11000698	11	22051079	0.0537948	0.166667	1.57662
ud11000964	11	16187992	0.0537994	0.14902	-2.13627
id7003239	7	20618111	0.0538371	0.417647	-1.74158
id9006187	9	17923576	0.0539516	0.0921569	2.5308
id11009872	11	24767711	0.0539716	0.460784	-1.49523
id12007697	12	22698201	0.0539818	0.105882	2.24853
id11005778	11	16269372	0.054034	0.0941176	-2.81765
id8002699	8	8786940	0.0540389	0.298039	-1.39925
id9000026	9	426120	0.0541168	0.364706	-3.82655
ud8001709	8	25587687	0.0541604	0.290196	2.58435
id11002141	11	5211968	0.0541954	0.0980392	-2.5323
id4000037	4	155355	0.0542225	0.188235	-3.51267
ud3000376	3	6925768	0.0542396	0.258824	1.98961
id11006416	11	17846640	0.0543082	0.0235294	-3.61894
id7003112	7	19917556	0.0543204	0.2	1.83675
id8001958	8	5751022	0.0543218	0.0411765	2.87651
id7001966	7	11323220	0.0543758	0.298039	1.85671
id3014762	3	30937023	0.0543883	0.0313725	-3.18975
id3010540	3	22993784	0.0543897	0.160784	-2.64042
id5011053	5	24069532	0.054401	0.0745098	2.36856
id5009497	5	22193476	0.0544064	0.129412	2.17486
id7004596	7	24844032	0.0544078	0.0862745	2.24348
wd7001969	7	15077202	0.0544217	0.239216	-1.92397
id11010160	11	25317149	0.0544811	0.339216	-1.34381
ud4001019	4	14171332	0.0545463	0.0941176	2.49445
id11008527	11	22082357	0.0545956	0.072549	-2.27705
id5001305	5	2261209	0.0545994	0.443137	-1.52776
id1025952	1	40717475	0.0546048	0.415686	3.27755
id3008300	3	16573658	0.0546524	0.0921569	-2.26811
wd10001632	10	8105021	0.0546729	0.219608	-1.5644
id5007598	5	18816087	0.0547067	0.315686	-3.29811
id1014795	1	24787546	0.0547075	0.427451	-1.59829
id3010109	3	21653782	0.0547413	0.186275	1.83935
id9003813	9	14030765	0.0547773	0.194118	2.10503
id11007518	11	19556059	0.0548209	0.298039	2.00938
id11008505	11	22047760	0.05488	0.401961	-1.71597
id7000991	7	5974989	0.0548958	0.254902	2.27708
wd10002601	10	11536987	0.0549211	0.152941	2.05498
id3007396	3	14832718	0.0549272	0.284314	2.05234
id2010151	2	24217969	0.0549409	0.0823529	-2.20199
id12003704	12	9125300	0.054956	0.0411765	3.02242
id10003724	10	14228863	0.0550543	0.186275	1.58509
id1002888	1	3508893	0.0550627	0.378431	1.69227
id5006270	5	15583312	0.0550681	0.47451	1.37259
id12002692	12	6688960	0.055178	0.394118	1.39334
id1008046	1	11262363	0.0552016	0.296078	1.85951
id4008114	4	24317199	0.0552146	0.207843	2.72038
id7005229	7	26711948	0.0552304	0.337255	1.91411
id10007343	10	22983387	0.0552506	0.341176	-2.33498
wd7001809	7	13170763	0.0552601	0.358824	2.31747
id8004300	8	16335239	0.0552657	0.390196	1.29656
id12002506	12	5735256	0.0552754	0.266667	2.12987
id7004870	7	25731184	0.0552762	0.358824	3.2552
id4004163	4	14090051	0.0553246	0.32549	-1.88752
id9005404	9	17002144	0.0553652	0.4	-1.68276
id4010894	4	31688182	0.0553953	0.323529	-1.63754
id1009673	1	14528296	0.0554025	0.0431373	-2.83375
id1005815	1	7426472	0.0554285	0.119608	-1.76977
id3014633	3	30744666	0.055471	0.180392	1.73284
ud9000231	9	4742559	0.0554939	0.215686	1.68758
wd6000715	6	10211521	0.0555727	0.072549	-2.48191
id5007371	5	18435915	0.0555856	0.0862745	-2.2116
id1018703	1	31003646	0.0556069	0.335294	2.01471
ud7001575	7	22118575	0.0556174	0.362745	-1.5631
id12005470	12	15451098	0.0556454	0.47451	1.72162
id11005087	11	15068494	0.055649	0.360784	2.69434
id9003429	9	12435250	0.0556559	0.286275	-2.15204
id12003835	12	9783762	0.0556638	0.0882353	-2.45275
id1008797	1	13211277	0.0557203	0.431373	2.30621
id8004027	8	14982654	0.0557785	0.0490196	2.84327
id9005012	9	16416247	0.055867	0.0843137	2.40074
id10003406	10	12945233	0.0559479	0.360784	-1.82927
id10003415	10	12950824	0.0559479	0.360784	-1.82927
id6010469	6	19739110	0.0559772	0.133333	2.81442
id2002877	2	5304582	0.0559933	0.368627	2.16514
id1028043	1	42623874	0.0560759	0.182353	-2.33241
id8001632	8	5249347	0.0561204	0.403922	1.66715
id8001326	8	4075803	0.0561214	0.215686	1.86975
id5009553	5	22267180	0.0561817	0.205882	1.93175
id11005150	11	15137986	0.0562521	0.188235	2.50637
wd9001434	9	9729381	0.0563398	0.247059	-1.46596
id7001091	7	6778877	0.0563642	0.345098	2.9359
id1009968	1	15133560	0.0563888	0.054902	-2.43168
id5007494	5	18667434	0.0564387	0.278431	2.06871
id7000143	7	745448	0.0565644	0.127451	2.27612
id3017196	3	34848685	0.0566083	0.237255	-2.03976
id4008092	4	24205348	0.0566416	0.229412	1.34803
id3001159	3	2099794	0.0566468	0.223529	1.71423
id6010246	6	19359129	0.0566491	0.439216	-1.56962
id6006541	6	10552135	0.0566527	0.101961	1.76643
id4006923	4	21295067	0.0566918	0.32549	1.3036
id7005683	7	28353429	0.056778	0.290196	-1.53935
id8001338	8	4080346	0.0567806	0.14902	-1.78014
id11006629	11	18038649	0.0568012	0.384314	-1.54561
id5007991	5	19485451	0.0568172	0.437255	1.84766
id10002883	10	10888885	0.0568987	0.141176	-2.3487
id3005724	3	10924237	0.0569349	0.127451	-2.43472
id4009334	4	28192791	0.0569446	0.105882	-2.55731
id2011225	2	25659774	0.0569468	0.164706	-2.93777
id3018401	3	36181553	0.0569516	0.186275	-2.44237
id2007423	2	18576035	0.0569604	0.196078	-1.66983
id12007384	12	22097067	0.0569821	0.243137	-1.53946
id3014216	3	30113323	0.0569987	0.382353	-3.99096
id10004391	10	15866100	0.0570266	0.417647	1.87763
ud8000257	8	4013559	0.0570791	0.260784	-1.74347
id2014802	2	33365563	0.0572007	0.141176	-2.6164
id6016585	6	29539166	0.0572207	0.472549	1.92257
id3000394	3	754137	0.0572221	0.0843137	-2.23607
id3006269	3	12306103	0.0572401	0.376471	-1.17549
id8005324	8	19755581	0.0572503	0.190196	1.65096
id2010872	2	25108307	0.0572697	0.158824	-1.6188
id8005237	8	19632562	0.0572736	0.433333	1.46833
id4009918	4	29590704	0.0572904	0.0392157	-2.94006
id7004541	7	24654097	0.0573102	0.0745098	2.64708
id3013886	3	29528152	0.0573188	0.403922	-3.35811
id11001969	11	4922900	0.0573463	0.252941	1.50074
id1015219	1	25443175	0.0573836	0.135294	2.13879
id3007318	3	14600340	0.0573936	0.34902	-2.24966
id3014942	3	31291363	0.0574474	0.3	2.47318
id2008226	2	20906480	0.0575483	0.0901961	2.49641
id7001765	7	9823670	0.0575736	0.321569	1.62071
id5001844	5	3181698	0.0576044	0.368627	-2.37712
id5014250	5	28425162	0.0576333	0.368627	2.13689
id11006588	11	18029773	0.0576334	0.423529	1.56963
id1027683	1	42425169	0.0576442	0.0960784	-2.04311
id12007359	12	22045669	0.0576522	0.190196	1.66954
id8003691	8	12421531	0.0576659	0.0647059	2.63318
id11011685	11	28449720	0.0576866	0.247059	-1.59219
id1016327	1	28057286	0.0577821	0.254902	1.86301
id2001543	2	2788683	0.0577887	0.286275	1.6553
id6011754	6	22671450	0.0578402	0.245098	1.4798
id9001029	9	4166149	0.057844	0.1	2.06546
ud4002092	4	30420547	0.057909	0.233333	1.67627
id8003995	8	14879639	0.0579207	0.347059	1.47154
id5013752	5	27940157	0.0579486	0.152941	-2.9606
id1020000	1	32472808	0.0579622	0.198039	1.82831
id3007831	3	15617139	0.0581113	0.335294	1.99012
id3007883	3	15674180	0.0581113	0.335294	1.99012
id3007889	3	15677390	0.0581113	0.335294	1.99012
id8004641	8	17559992	0.0581188	0.211765	1.64979
id7002881	7	18582970	0.0581259	0.382353	1.55411
id3002643	3	4511025	0.0581261	0.339216	-2.46498
id7002416	7	15194906	0.0582226	0.282353	1.97255
id12000901	12	1761465	0.0582573	0.352941	2.7219
id5000715	5	1052393	0.0582992	0.278431	2.01348
id9003142	9	11428129	0.0583612	0.217647	1.48469
id6006591	6	10687993	0.0583672	0.109804	1.64267
dd3000327	3	27625337	0.0583801	0.0941176	-3.64068
id7004848	7	25676675	0.0584266	0.368627	-3.98633
id5005842	5	14115810	0.0585316	0.411765	1.40269
id11008969	11	22735828	0.0585405	0.101961	2.30841
id2004316	2	8534861	0.0585531	0.42549	-1.51688
id1010917	1	18172241	0.0585723	0.190196	1.81935
id12008144	12	23520390	0.0585746	0.370588	-1.23402
ud7000775	7	10373154	0.0586059	0.290196	2.07425
id7003871	7	22643981	0.0586792	0.468627	1.42896
id6015742	6	27605105	0.0587015	0.211765	-1.90864
id11001047	11	3338720	0.0587738	0.0431373	-3.15219
id8002960	8	9200584	0.05881	0.221569	1.64169
id11007204	11	18965033	0.0588153	0.286275	-1.7361
id11002656	11	6200136	0.0588649	0.211765	-1.52756
id6011784	6	22810567	0.0589913	0.480392	1.54482
id7002101	7	12750075	0.0590312	0.4	-1.71967
id11008701	11	22182849	0.0590372	0.356863	-1.69945
id6010063	6	17993684	0.0590559	0.388235	-1.55324
id6010134	6	18149332	0.0590559	0.388235	-1.55324
id2002355	2	4440789	0.0590821	0.0490196	2.91459
id7004639	7	25017224	0.0591611	0.25098	-2.15611
id1002962	1	3637152	0.0591615	0.460784	-1.52226
id9006053	9	17750676	0.0592015	0.117647	-2.18196
id11008496	11	22046092	0.0592251	0.166667	-1.54877
id8004601	8	17236076	0.0592653	0.119608	2.02719
id7004863	7	25727090	0.059273	0.333333	-2.27193
id2000972	2	1104881	0.059335	0.0921569	-2.84922
id4010720	4	31297516	0.0593507	0.0588235	2.66559
id7004862	7	25724022	0.059381	0.109804	-2.44263
id9005082	9	16478010	0.0594273	0.0803922	2.5508
id6000599	6	830636	0.0594729	0.47451	1.50463
id1005635	1	7331852	0.0595085	0.172549	3.63211
id8005426	8	20022244	0.0595195	0.341176	-1.77348
id3005245	3	10185016	0.0595366	0.209804	1.72088
id7001121	7	6872565	0.0595535	0.264706	-3.13166
id8007883	8	28113208	0.0595551	0.0862745	-2.00068
id5001852	5	3186988	0.0595895	0.366667	2.33801
wd1000425	1	10447445	0.0596398	0.0784314	-1.88753
id1015341	1	26054036	0.0597509	0.211765	1.77912
id9002707	9	9575616	0.0597537	0.262745	1.49302
id2008522	2	21194428	0.0597887	0.376471	-2.66355
id3017866	3	35764639	0.0598341	0.272549	-1.79071
id11008601	11	22104537	0.0598673	0.492157	1.2142
id12004885	12	13695401	0.0598868	0.429412	1.59271
id2008611	2	21522840	0.0599347	0.164706	1.74749
id2006430	2	15994544	0.0599953	0.203922	-2.80252
id6005213	6	8061631	0.0600106	0.231373	-2.2042
id3013618	3	29065221	0.060043	0.307843	-1.62436
wd7002936	7	20606472	0.0600449	0.447059	1.64668
id2015033	2	33743532	0.0600674	0.247059	-1.73755
wd7001838	7	13279862	0.0601349	0.186275	-1.55874
id8005392	8	19897888	0.0601389	0.241176	-1.5204
id1026769	1	41699482	0.0601875	0.376471	2.10546
id7000790	7	5456657	0.0601941	0.372549	2.93328
id1007249	1	9744263	0.0602255	0.417647	-2.84581
id3003161	3	5315509	0.0602272	0.2	-2.63012
id5000500	5	877739	0.0602337	0.129412	2.54117
id10006610	10	20871595	0.0602489	0.370588	1.39723
id1016878	1	28660539	0.060255	0.388235	-1.98559
id6012644	6	24205983	0.0603245	0.103922	-2.55976
id2014867	2	33491886	0.0603526	0.198039	3.02439
id2011519	2	26273791	0.0603564	0.396078	2.89784
id10006167	10	19454055	0.0603763	0.303922	2.14604
ud12001324	12	22427584	0.0603783	0.358824	-1.29069
id1021120	1	34082456	0.0603929	0.354902	2.11951
id11004739	11	13860607	0.0604184	0.152941	-1.53891
id2015228	2	34038255	0.0604884	0.103922	2.35087
id7001594	7	8802883	0.0605326	0.243137	-2.65463
id9004031	9	14540271	0.0605712	0.0705882	-2.37507
id4004057	4	13852962	0.0605886	0.0823529	-2.45729
wd5000439	5	5709703	0.0606623	0.331373	1.69366
id5006921	5	17218011	0.060752	0.466667	1.75051
id5012182	5	25666347	0.0607534	0.178431	3.2211
ud2001743	2	29503641	0.0607729	0.0470588	3.1479
id3014100	3	29947723	0.060788	0.388235	4.04834
wd3001940	3	24057865	0.0608017	0.305882	2.53112
id3003001	3	5017191	0.0608337	0.203922	1.63523
wd6002277	6	16680234	0.0608439	0.34902	-1.84985
id2001940	2	3557415	0.0608476	0.221569	-1.50323
id12008735	12	24453853	0.0608809	0.168627	3.06877
id4010371	4	30460824	0.0609008	0.270588	1.69952
id11005218	11	15326213	0.060911	0.0647059	2.55724
[truncated: 34,905 more rows]

## Sheet: PC
Supplementary Information 1
Supplementary table S1: Results of GWAS for each phenotype
Table S1. Results of GWAS for PC
SNP	Chromosome	Position	P.value	MAF	Effect
id6003462	6	5035026	1.58906e-05	0.364431	-0.342495
id9007743	9	22407536	1.73847e-05	0.358601	-0.873662
id5002643	5	4984744	2.02971e-05	0.0991254	-0.48829
wd12001151	12	11460977	7.33261e-05	0.228863	0.421173
id3004082	3	7518373	8.04934e-05	0.413994	0.686528
id3003968	3	7227940	8.79916e-05	0.377551	0.475575
id10006499	10	20639219	0.000170182	0.309038	0.406724
id4001458	4	3525063	0.000181196	0.360058	-0.338772
id3004148	3	7676380	0.000182014	0.418367	0.599249
id10000932	10	3091111	0.000220034	0.349854	-0.281923
id7005744	7	28589291	0.000225247	0.303207	-0.348742
id3004123	3	7630703	0.000264651	0.41691	-0.590175
id8000432	8	1635064	0.000272934	0.376093	-0.536472
id3004161	3	7698596	0.000279628	0.419825	-0.572949
id7005736	7	28557555	0.000320649	0.250729	0.374849
id7005739	7	28559122	0.000320649	0.250729	0.374849
id1017934	1	30021456	0.000328306	0.333819	0.297685
wd12001183	12	11552892	0.000351057	0.218659	-0.387903
ud10000471	10	8035348	0.000363584	0.155977	0.391959
wd10001879	10	8480581	0.00038222	0.237609	0.357159
id2006629	2	16533452	0.00039786	0.314869	-0.34061
id10000939	10	3126518	0.000407109	0.35277	-0.269027
id10000926	10	3089970	0.000415467	0.313411	-0.285766
id6016673	6	29750838	0.000459544	0.218659	0.279717
id3004122	3	7630397	0.00048774	0.386297	0.45524
ud2000654	2	11698197	0.000553409	0.345481	-0.63588
id10000929	10	3090383	0.00055952	0.314869	0.274587
id7002489	7	15721649	0.000592392	0.1793	-0.29911
id3000853	3	1560292	0.000607218	0.220117	-0.261049
id9005073	9	16471873	0.000611983	0.358601	1.12576
id3002814	3	4763350	0.000626761	0.368805	0.494421
id5002651	5	5081782	0.000647195	0.196793	0.315356
id3004290	3	8048793	0.000666649	0.164723	0.488186
id5013351	5	27391791	0.000671406	0.28863	0.365765
wd12001281	12	11712071	0.000681465	0.21137	0.367138
wd7003257	7	28522939	0.000698952	0.415452	-0.322873
ud10001171	10	20634825	0.000705486	0.309038	0.395324
id7005183	7	26610330	0.000707207	0.498542	0.309213
id2005368	2	11485380	0.000713217	0.370262	-0.604359
id6011016	6	20948663	0.000715893	0.0626822	0.466654
id10002154	10	6865286	0.000726581	0.185131	0.32423
id2005442	2	11670889	0.000734195	0.35277	0.677664
id3003977	3	7327105	0.000817604	0.411079	0.503185
id3012223	3	27698909	0.000823999	0.370262	0.551367
id9007554	9	22201705	0.000851453	0.341108	-0.488034
id4010463	4	30882903	0.000890873	0.447522	-0.248041
id7005050	7	26295912	0.000898083	0.314869	0.253394
id3004486	3	8511901	0.000906248	0.397959	-1.00089
wd11001987	11	14207461	0.0009192	0.383382	-0.511351
id10002284	10	7044997	0.000924038	0.355685	0.286502
id9007624	9	22259865	0.000961753	0.271137	-0.432255
id3007058	3	14017038	0.000977628	0.361516	0.390991
id9004345	9	15239823	0.000999679	0.413994	0.336907
id9003020	9	10898149	0.0010354	0.466472	-0.260613
id9001633	9	6072205	0.00105453	0.485423	0.306575
id5015048	5	29555372	0.00110627	0.090379	-0.320279
id2008253	2	20918045	0.00112825	0.370262	0.572092
id11005028	11	14944496	0.00113777	0.379009	-0.531485
id7005724	7	28471974	0.00119273	0.389213	0.350623
id3004131	3	7646875	0.00121069	0.418367	-0.487881
ud7002127	7	28631795	0.00122143	0.294461	0.309747
id3004491	3	8513130	0.00123726	0.393586	0.752022
id11005701	11	16191202	0.00124722	0.374636	0.274958
id11005017	11	14924821	0.0012548	0.374636	-0.530549
id3001087	3	1952168	0.00126294	0.470845	0.266599
id12004552	12	12566382	0.00128674	0.447522	-0.249294
id9005614	9	17317020	0.00128881	0.336735	-0.353571
id12004523	12	12457628	0.00131717	0.342566	-0.260754
id9007784	9	22600362	0.00138287	0.358601	-0.801429
id4010488	4	30953410	0.00138889	0.217201	0.239779
id3007205	3	14361468	0.00140432	0.239067	-0.309275
id9001629	9	6070942	0.00142147	0.090379	0.318134
id3012211	3	27694380	0.00145175	0.364431	0.501417
id3012648	3	27940298	0.00146301	0.412536	0.412263
id1020845	1	33463680	0.00146945	0.344023	0.691055
id11004341	11	12634860	0.00148728	0.380466	-0.512234
id10001923	10	6231500	0.00150255	0.342566	0.267972
id8003338	8	10511521	0.00150827	0.345481	0.300123
id3012639	3	27937082	0.00154445	0.367347	-0.400075
ud3000766	3	14038212	0.00157523	0.432945	-0.287993
id3002905	3	4870581	0.001613	0.412536	-0.293727
id3004333	3	8173259	0.00163144	0.215743	0.556644
ud7000526	7	6775692	0.00167708	0.472303	-0.278116
id4010448	4	30844091	0.00173361	0.360058	-0.245852
id2004893	2	10277495	0.00173689	0.0641399	0.334714
id3012315	3	27761533	0.00176867	0.367347	-0.417487
id1025822	1	40580564	0.00181505	0.118076	-0.366392
id11004795	11	14242464	0.00182205	0.377551	-0.483363
id12004739	12	13172989	0.00183373	0.228863	0.321377
id7001089	7	6778556	0.00183697	0.46793	-0.281166
id10002336	10	7287959	0.00185575	0.155977	-0.340608
id10002294	10	7134484	0.00187886	0.349854	-0.269237
id6016050	6	27844031	0.00191608	0.227405	-0.298977
id1017963	1	30037111	0.00195519	0.123907	0.252143
id9001619	9	6068203	0.00203193	0.43586	0.283643
id9007744	9	22451099	0.00203909	0.346939	0.552331
id3008442	3	17050181	0.00206375	0.329446	0.520723
id10000905	10	3052626	0.00209277	0.48105	0.272408
id3003219	3	5481084	0.00210418	0.185131	0.295237
id3002779	3	4715418	0.00211526	0.383382	0.493968
id3010305	3	22229123	0.00227295	0.392128	-0.513877
id11004348	11	12635899	0.00228459	0.38484	-0.520322
id4002749	4	7044642	0.00229105	0.421283	0.255278
id3004012	3	7425610	0.00229413	0.402332	-0.598517
id11003684	11	9765954	0.00230281	0.368805	-0.524569
id3003034	3	5111320	0.00235118	0.201166	-0.291124
id4000598	4	1019945	0.00235797	0.333819	0.207841
wd2001376	2	14813647	0.00236085	0.368805	-0.428897
id10002512	10	8932094	0.00239541	0.164723	0.324011
id6004963	6	7843525	0.00239827	0.228863	-0.266573
id10002464	10	8586682	0.00240121	0.227405	0.301278
id8006897	8	24904744	0.00242117	0.300292	0.246174
id3002889	3	4855761	0.00247185	0.431487	-0.285953
id9007649	9	22274163	0.00247442	0.336735	-0.462277
id9007673	9	22287135	0.00247442	0.336735	-0.462277
wd11002021	11	14644828	0.00249695	0.341108	0.324456
id1007743	1	10689775	0.00252329	0.409621	0.465058
id10002526	10	9013760	0.00252754	0.163265	0.321091
wd9001098	9	7105099	0.00260382	0.395044	-0.560986
id6002023	6	2661523	0.00260604	0.374636	0.494039
id4000120	4	246291	0.00261189	0.189504	0.273284
id6004950	6	7835229	0.00261669	0.271137	-0.253144
id10002509	10	8891870	0.00266017	0.163265	0.327362
id4000139	4	250847	0.00267759	0.201166	-0.259172
id11004572	11	13401500	0.00274025	0.380466	-0.498025
id9007618	9	22259094	0.0027744	0.310496	-0.390341
ud11000974	11	16393298	0.00281986	0.355685	0.235729
id4001092	4	2453273	0.0028333	0.263848	-0.23058
id2013867	2	31092451	0.00284776	0.218659	0.268259
id7001078	7	6775896	0.00286961	0.469388	0.270296
id11004490	11	12984288	0.00288579	0.381924	-0.50906
id11005313	11	15608319	0.00289052	0.362974	-0.388013
id3012398	3	27782072	0.00290972	0.357143	0.461292
id12004345	12	11297393	0.00291124	0.344023	-0.241815
id12008557	12	24054663	0.00292348	0.298834	0.216213
id9001970	9	6956550	0.00299374	0.40379	-0.406507
ud11000676	11	11251895	0.00301193	0.361516	-0.456997
id5001646	5	2911235	0.00301309	0.367347	0.319206
id3011020	3	25463876	0.00302738	0.244898	0.269349
id7003530	7	21622112	0.00309734	0.174927	-0.234686
id3012489	3	27854788	0.00310798	0.358601	0.366321
id4009648	4	28938582	0.00312698	0.173469	-0.474683
id3005273	3	10217856	0.00312743	0.421283	0.503857
id2005435	2	11666440	0.00314018	0.323615	-0.40743
id6004956	6	7840836	0.00314072	0.233236	-0.257181
id10006610	10	20871595	0.00315828	0.358601	-0.232742
id11005709	11	16193386	0.00316591	0.322157	-0.248291
id2014616	2	32831126	0.0031828	0.252187	-0.300312
id6005324	6	8185892	0.0032686	0.437318	-0.253904
id3004035	3	7469743	0.00329682	0.408163	-0.627309
id2010332	2	24478933	0.00329966	0.0699708	-0.308445
id3005292	3	10279770	0.00331367	0.418367	-0.445415
id11004296	11	12355051	0.00331742	0.379009	-0.497898
id4006155	4	20201818	0.00337443	0.206997	0.516957
id5003931	5	7722302	0.00338713	0.297376	-0.32362
id4001212	4	2669063	0.00340904	0.341108	-0.244965
id2005462	2	11707234	0.00341728	0.35277	-0.569623
id1022376	1	35512883	0.00345671	0.217201	-0.230613
id6004982	6	7920612	0.00348428	0.443149	0.206784
id4007378	4	22190848	0.00350838	0.125364	0.305886
id3002581	3	4457515	0.00352075	0.196793	0.342858
id12004353	12	11358916	0.00352278	0.220117	0.316967
id6004984	6	7921962	0.00353279	0.440233	-0.205884
id10002286	10	7047010	0.00355436	0.163265	0.316968
id1000232	1	424825	0.00357457	0.35277	-0.312948
id7005194	7	26629387	0.00358725	0.309038	-0.235391
id11004916	11	14652355	0.00364295	0.383382	-0.437715
id12004304	12	11224926	0.0036524	0.348397	0.236341
id10002518	10	8984326	0.00368286	0.24344	-0.244431
id10003308	10	12406117	0.00368491	0.470845	-0.277241
ud10000467	10	7828872	0.00371797	0.163265	-0.314538
id11004963	11	14711496	0.00371798	0.351312	-0.461431
id3017388	3	35274772	0.00373009	0.131195	-0.366764
id2008655	2	21606627	0.00373739	0.376093	0.24529
id11004178	11	11699451	0.00375205	0.379009	-0.495844
wd11002132	11	15294884	0.00378212	0.392128	0.406642
id11005550	11	15892268	0.00378317	0.282799	0.260015
id1012457	1	22010731	0.00380968	0.118076	-0.269534
id6001963	6	2588312	0.0038413	0.373178	0.471187
id6001964	6	2589689	0.0038413	0.373178	-0.471187
ud9001410	9	22560099	0.00385912	0.361516	-0.72878
wd10000700	10	3183440	0.00386378	0.441691	-0.267034
id9002352	9	7775660	0.00386704	0.266764	-0.247447
id5013998	5	28174609	0.003874	0.0787172	-0.318019
ud2000916	2	16538044	0.00390539	0.330904	0.300035
id3007055	3	14015875	0.00393507	0.341108	-0.300726
id3005300	3	10284838	0.00394179	0.430029	0.337213
wd11001876	11	13904364	0.00394499	0.381924	-0.486239
id10002506	10	8868750	0.00394905	0.164723	0.310637
id1000223	1	422620	0.00400098	0.355685	0.305878
id11005554	11	15990360	0.00400291	0.348397	-0.267388
id2006621	2	16499168	0.00401996	0.463557	-0.225784
id4000992	4	2033615	0.00404375	0.157434	0.234949
id3004173	3	7757381	0.00406053	0.418367	0.419098
id11004264	11	12033343	0.00407458	0.380466	0.497174
id11004457	11	12888729	0.00407458	0.380466	0.497174
id11004009	11	11011250	0.00407458	0.380466	-0.497174
id11004065	11	11206202	0.00407458	0.380466	-0.497174
id11004397	11	12821450	0.00407458	0.380466	-0.497174
id11004473	11	12915236	0.00407458	0.380466	-0.497174
id11004501	11	13100523	0.00407458	0.380466	-0.497174
id11004523	11	13221876	0.00407458	0.380466	-0.497174
id8006258	8	21871571	0.00409455	0.295918	-0.317858
id12004602	12	12834566	0.00413439	0.221574	-0.311127
wd12001478	12	12170376	0.00414774	0.198251	0.325349
id10002236	10	6925012	0.00416197	0.180758	0.291913
ud8001288	8	19460408	0.00416754	0.120991	-0.271223
id11004631	11	13520280	0.00420487	0.379009	0.491449
id11004999	11	14876302	0.00420487	0.379009	-0.491449
id2006632	2	16535399	0.00424133	0.338192	-0.286215
id7003399	7	21166068	0.00426596	0.367347	-0.182871
id7003526	7	21619138	0.00426745	0.453353	0.209726
id6006237	6	10009057	0.00431724	0.0379009	-0.547186
id11004524	11	13222019	0.00431815	0.167638	-0.364919
id6001888	6	2501900	0.00433528	0.285714	0.315948
id8003596	8	11724442	0.00433728	0.167638	0.293319
id2006588	2	16437491	0.00433785	0.381924	-0.281035
wd11001113	11	11746345	0.004368	0.380466	-0.481043
id6005141	6	8056543	0.00437716	0.233236	-0.238733
wd7000537	7	6656541	0.00441658	0.434402	-0.256366
id10000901	10	3020781	0.00441784	0.463557	-0.290341
id6001885	6	2501232	0.00444186	0.28863	-0.323866
id7000480	7	3320033	0.00446298	0.303207	-0.376437
id10001011	10	3515275	0.0045071	0.166181	0.310121
id1014866	1	24911042	0.00452072	0.379009	-0.259697
ud3001747	3	32309148	0.00456075	0.376093	0.352406
ud4001552	4	20423650	0.00456955	0.35277	0.816135
id11004207	11	11870358	0.00457135	0.379009	-0.487912
wd1001827	1	33827939	0.00470178	0.298834	0.311103
id9005175	9	16635726	0.00473497	0.279883	-0.623092
id3007740	3	15401101	0.00476504	0.408163	0.275484
ud11000699	11	11532816	0.00477169	0.374636	-0.439409
wd11001777	11	13525286	0.00479155	0.379009	-0.498191
id3015473	3	32093049	0.00479218	0.37172	-0.492858
id12004499	12	12390307	0.00480473	0.223032	0.308079
id12004506	12	12394897	0.00480473	0.223032	0.308079
id11005387	11	15659939	0.00481007	0.301749	-0.272997
id3004054	3	7482403	0.00482843	0.408163	-0.556903
id5007996	5	19489116	0.00484766	0.182216	-0.258824
id11004283	11	12173832	0.00485066	0.173469	0.346962
id4001925	4	4555804	0.00488884	0.12828	-0.362773
id8003915	8	14420849	0.00489005	0.138484	0.358202
id3004316	3	8107508	0.00492405	0.180758	0.500529
id4003715	4	11902891	0.00492534	0.418367	0.326432
id12004490	12	12385585	0.00494784	0.22449	-0.304843
id9002901	9	10458466	0.00496929	0.370262	0.23371
id12000150	12	435988	0.00499333	0.379009	0.252808
id12007680	12	22623717	0.00500333	0.074344	-0.355857
id10000895	10	3019466	0.00501113	0.462099	0.283266
id11004046	11	11134117	0.0050812	0.370262	-0.332666
id8004111	8	15352572	0.00508868	0.314869	0.265137
id8001979	8	5757606	0.00518666	0.0233236	0.615957
id12004423	12	11891551	0.00521075	0.364431	0.215308
id1027619	1	42373703	0.0052145	0.281341	-0.204118
id3002573	3	4445803	0.0052699	0.316327	0.259289
id3002631	3	4495899	0.00536851	0.195335	0.297026
id11005745	11	16243086	0.00537128	0.265306	0.248037
id1021621	1	34678237	0.00540445	0.217201	0.225238
id11005855	11	16397798	0.00540966	0.395044	-0.195797
id11006060	11	16870963	0.00543287	0.35277	-0.198367
id10006778	10	21501824	0.005445	0.206997	0.416211
id5002987	5	5910897	0.0054776	0.342566	-0.337051
id1003852	1	4650269	0.00551738	0.0291545	0.377406
id11005875	11	16431216	0.00553697	0.274052	0.252995
id11005652	11	16140590	0.00556722	0.266764	-0.249782
ud11000728	11	11973121	0.00557322	0.357143	-0.301759
id11004958	11	14710618	0.00558001	0.377551	-0.468524
wd11001766	11	13382546	0.00560461	0.380466	-0.466921
id11004284	11	12176458	0.00560636	0.377551	0.457795
id11004783	11	14109994	0.00560636	0.377551	-0.457795
id11005058	11	14981691	0.00560636	0.377551	-0.457795
id11005749	11	16243730	0.00561457	0.335277	0.259972
ud11000707	11	11535940	0.00561585	0.381924	-0.470437
wd10001341	10	7116825	0.00561711	0.344023	-0.210641
id9001849	9	6666280	0.00567421	0.145773	0.259322
id2006628	2	16530874	0.00570224	0.491254	-0.21202
id11004799	11	14244894	0.00571709	0.370262	-0.423181
id6002031	6	2678118	0.00575697	0.37172	-0.443715
id3012266	3	27717751	0.00577638	0.377551	-0.387417
id11004909	11	14588137	0.00580136	0.381924	-0.469051
id1014882	1	24919687	0.00580593	0.387755	-0.278994
id4000146	4	296135	0.00599285	0.201166	0.249457
id6004969	6	7847453	0.00602679	0.377551	-0.200952
id2011628	2	26411342	0.00607081	0.421283	-0.238601
id9003046	9	10925643	0.0060901	0.406706	-0.37044
id8002026	8	5846364	0.00612497	0.0174927	0.681562
ud11000864	11	14280113	0.00615022	0.376093	-0.427979
id12000326	12	847268	0.00615298	0.379009	-0.258937
id6011374	6	21696848	0.00618325	0.195335	0.319269
id11004948	11	14708341	0.00619756	0.150146	-0.302135
id3012411	3	27804870	0.00619841	0.389213	-0.355518
id3004040	3	7472641	0.00621339	0.406706	-0.566483
id11005620	11	16110982	0.00622011	0.377551	0.256273
id12004251	12	11057374	0.00622643	0.358601	0.220171
id11004818	11	14277652	0.00622676	0.395044	-0.388162
id3004506	3	8569812	0.00625404	0.395044	0.744326
id11007274	11	19106725	0.00625612	0.395044	0.344637
id11004584	11	13455223	0.00629456	0.376093	0.449045
id3011025	3	25468790	0.00633766	0.3207	0.210824
id3004182	3	7819791	0.00634212	0.206997	-0.301432
id1010202	1	15647456	0.0063746	0.19242	0.283127
id4011610	4	33159249	0.00637716	0.395044	0.256743
id11004072	11	11252919	0.00642764	0.360058	-0.415089
id11004507	11	13195175	0.00644258	0.381924	-0.414097
id9002794	9	9948644	0.00644609	0.387755	-0.239201
id3012401	3	27800600	0.00645384	0.0918367	-0.326813
id1000234	1	425527	0.00646972	0.354227	0.293009
id9002069	9	7080527	0.0065222	0.389213	-0.235488
id6001867	6	2432726	0.00655789	0.374636	-0.437757
id11004092	11	11391361	0.0065703	0.376093	-0.457791
id11002707	11	6437275	0.00657677	0.478134	-0.229906
id6009782	6	17363706	0.00660837	0.333819	0.450616
id3007204	3	14361226	0.00662591	0.381924	0.225619
id11005152	11	15200364	0.00665034	0.386297	0.393466
id5001208	5	2050141	0.00668851	0.0276968	-0.70045
id12010051	12	27309798	0.00678605	0.379009	-0.415636
id3002886	3	4853405	0.00681238	0.424198	0.24918
id3007731	3	15397630	0.00682588	0.27551	0.300746
id3007732	3	15397927	0.00682588	0.27551	0.300746
ud10001167	10	20610723	0.00688159	0.301749	-0.326181
id5013920	5	28128595	0.00694217	0.276968	0.300257
id8004123	8	15358802	0.00695227	0.33965	0.26275
id6013637	6	25343349	0.00698507	0.176385	-0.255248
id3014665	3	30774093	0.00702155	0.234694	-0.526968
id7003538	7	21626809	0.00706605	0.172012	-0.214291
id8007977	8	28374895	0.00707978	0.196793	0.264596
id11004686	11	13698702	0.00708612	0.379009	-0.449112
id8000291	8	708309	0.00710271	0.189504	-0.256457
id3007221	3	14445413	0.00712551	0.240525	0.258248
id9004332	9	15225271	0.00714561	0.393586	0.316009
ud11000648	11	10880113	0.00719554	0.377551	-0.349033
id12004482	12	12316995	0.00722545	0.236152	-0.286078
id11003997	11	10970270	0.00723197	0.381924	-0.323346
wd11001673	11	12993213	0.00727624	0.377551	-0.424747
id6011379	6	21699639	0.00732466	0.170554	-0.472977
dd1001870	1	42397409	0.00736605	0.141399	-0.261172
id3002752	3	4677662	0.00742815	0.208455	-0.254837
id6003551	6	5527838	0.00745197	0.217201	0.2503
id11004224	11	11915455	0.00745752	0.377551	-0.443808
ud2000653	2	11672767	0.00751944	0.354227	0.522328
id1026880	1	41826869	0.0075205	0.327988	-0.225718
ud10000218	10	3091550	0.00752369	0.390671	-0.215973
id5004628	5	9131293	0.00766823	0.265306	0.245254
id8007122	8	26103341	0.00767022	0.298834	0.31171
id4010447	4	30843940	0.00771723	0.395044	0.208775
dd3001380	3	27941934	0.00775058	0.354227	-0.33362
ud10000236	10	3428230	0.00775913	0.457726	-0.27038
id3012529	3	27869783	0.0077595	0.390671	-0.412125
id7003552	7	21687337	0.00777107	0.188047	0.373573
id12006176	12	18313797	0.00777826	0.274052	0.297371
id3015470	3	32091345	0.0077903	0.400875	0.305066
id11004386	11	12730344	0.00783087	0.16035	0.29986
id6001838	6	2384134	0.00787017	0.381924	-0.331899
id3012816	3	28020981	0.00792174	0.390671	-0.382603
id9002997	9	10850378	0.00792197	0.119534	-0.243305
id11004530	11	13229827	0.00792407	0.169096	-0.341328
id6003108	6	4162814	0.00796954	0.263848	0.24363
id12004500	12	12390603	0.00801081	0.231778	0.281485
id12004844	12	13623154	0.00802273	0.344023	-0.221205
id12004884	12	13695203	0.00804712	0.345481	0.222992
id12004515	12	12428214	0.00804838	0.220117	0.285958
id11004233	11	11974370	0.00804934	0.173469	-0.337342
id4010449	4	30844309	0.00805085	0.397959	-0.207726
id1027164	1	41981534	0.00806943	0.348397	0.199698
id8004157	8	15438931	0.00806961	0.313411	0.233781
ud3000802	3	14444130	0.00807565	0.239067	-0.255031
id12003126	12	7765635	0.00808588	0.338192	0.224895
id3004166	3	7740524	0.00809348	0.419825	0.403837
id6005361	6	8276573	0.0081091	0.469388	-0.187905
id2008630	2	21576067	0.00821105	0.349854	-0.426615
id10002474	10	8713362	0.00821675	0.172012	0.271744
id10006450	10	20358953	0.00826546	0.16035	0.284342
id9005141	9	16541600	0.00829914	0.357143	0.922199
id3005331	3	10326567	0.00830023	0.0918367	-0.345351
id11004122	11	11480255	0.00830841	0.176385	0.330748
id4009615	4	28885095	0.00830971	0.170554	0.419178
id8003611	8	11790646	0.00832097	0.295918	-0.273401
id3001390	3	2525716	0.00837294	0.0962099	0.336696
id9007596	9	22250373	0.00837976	0.332362	-0.393217
wd4000105	4	1357564	0.00840608	0.151603	-0.240429
id8002228	8	6281191	0.00840932	0.424198	-0.275146
id5014693	5	29073798	0.00844388	0.180758	0.31207
wd7001969	7	15077202	0.00850627	0.223032	0.264837
id9007002	9	19709051	0.00852325	0.413994	0.35491
wd12001134	12	11434905	0.00857312	0.237609	-0.282522
id10006659	10	21181878	0.0085906	0.230321	-0.425949
id5008590	5	20488544	0.00859412	0.335277	-0.207085
id11004612	11	13481663	0.00859848	0.177843	-0.349996
id6001973	6	2636473	0.00860075	0.374636	-0.409018
id12003060	12	7661640	0.00861695	0.266764	0.233156
id12006826	12	21082186	0.00863402	0.250729	-0.221449
id9006980	9	19382672	0.00865453	0.357143	-0.637477
id10006799	10	21533655	0.00867739	0.202624	0.392724
id4010288	4	30286566	0.00876956	0.303207	-0.177332
wd2000719	2	11658157	0.00881297	0.349854	0.414608
id9005087	9	16480227	0.00881993	0.355685	0.893706
id3012265	3	27717304	0.00884372	0.373178	0.366261
id9001245	9	5003852	0.00888086	0.358601	-0.195488
id10006839	10	21646719	0.00888141	0.209913	-0.407493
id6003912	6	6180370	0.00895025	0.400875	0.217932
id3003168	3	5320956	0.00896554	0.208455	-0.242628
id3002990	3	4998786	0.00897668	0.405248	-0.221191
id3014633	3	30744666	0.00898445	0.167638	-0.236673
id3002513	3	4395863	0.00899746	0.329446	-0.258379
id3004107	3	7597931	0.00901222	0.411079	0.500584
ud3000428	3	7603380	0.00901222	0.411079	0.500584
id6013652	6	25449524	0.00901345	0.182216	-0.240282
id3002902	3	4870379	0.00910034	0.208455	-0.249931
id11004708	11	13835910	0.00913663	0.374636	-0.411786
id4006348	4	20328239	0.0091469	0.380466	0.266517
ud9001199	9	19764564	0.00919446	0.349854	0.484127
id2016279	2	35418303	0.0091957	0.291545	0.261322
wd11002311	11	15990219	0.00919575	0.304665	-0.216194
id2006252	2	15591822	0.00919692	0.310496	0.3309
id1018093	1	30179138	0.00921104	0.33965	0.355734
id7005746	7	28591086	0.00930392	0.466472	0.222505
id2005492	2	11867384	0.00936125	0.294461	-0.3073
ud11000878	11	14505090	0.00940958	0.478134	-0.229952
id8006891	8	24886685	0.00944043	0.260933	-0.221113
id8002227	8	6280991	0.00944464	0.380466	0.38614
id10004756	10	16980092	0.00946682	0.456268	0.226557
id5003303	5	6586071	0.00949031	0.291545	0.257818
id11004543	11	13284555	0.00952306	0.376093	-0.407964
wd12001229	12	11615089	0.00955339	0.45481	-0.196224
id7003219	7	20420771	0.00956937	0.205539	0.413515
id11004398	11	12821550	0.00958877	0.172012	-0.314766
id10006546	10	20720206	0.00964208	0.295918	-0.314737
id6001843	6	2386861	0.00965274	0.319242	-0.227763
wd11002291	11	15939494	0.00966799	0.282799	0.219593
id11004894	11	14500342	0.0096966	0.476676	0.232253
id12010096	12	27353877	0.00971619	0.355685	0.472998
id12010119	12	27376879	0.00971619	0.355685	0.472998
id11005866	11	16399728	0.00975661	0.301749	0.20781
wd9002171	9	16575291	0.00979613	0.354227	0.694398
id4000746	4	1208996	0.0097982	0.173469	-0.19685
ud2000910	2	16347022	0.00980414	0.365889	-0.344371
id3002956	3	4941345	0.00980747	0.40379	0.221597
id2006119	2	14897447	0.00980843	0.344023	-0.343007
id4000335	4	562009	0.00982604	0.43586	0.263473
id11004611	11	13481310	0.00983796	0.174927	-0.335115
id9002098	9	7141880	0.00984362	0.345481	0.281455
id2008601	2	21518826	0.00986887	0.220117	0.353215
id4006112	4	20130911	0.00988458	0.231778	-0.33884
wd11001563	11	12714475	0.00989735	0.379009	-0.430735
id9006967	9	19364176	0.00989863	0.349854	0.426162
id1027123	1	41968242	0.00992928	0.364431	-0.194326
id1007927	1	11019051	0.00994021	0.40379	0.416135
id11004696	11	13738215	0.00995616	0.125364	0.344707
id1027529	1	42328112	0.0099628	0.381924	0.160888
id10000933	10	3091166	0.0100169	0.465015	-0.250234
id7004930	7	25944766	0.0100227	0.24344	-0.205655
id7005212	7	26640298	0.010047	0.319242	-0.227474
id11004056	11	11135896	0.0100654	0.373178	-0.379118
id5013708	5	27888696	0.010068	0.0612245	-0.293835
id1018955	1	31420424	0.0101003	0.155977	-0.288497
id2006780	2	17008339	0.0101024	0.362974	-0.250035
id1024092	1	38023226	0.0101193	0.434402	0.198689
ud4000200	4	2806800	0.010134	0.409621	-0.204403
id3007769	3	15468859	0.0101629	0.495627	-0.176804
id1028617	1	43231934	0.010208	0.354227	-0.197135
ud1000598	1	13338092	0.0102204	0.390671	-0.194085
id1027576	1	42351743	0.0102316	0.383382	-0.160003
id11004215	11	11911939	0.0102737	0.169096	-0.320617
id3010343	3	22262203	0.0103156	0.0204082	0.548631
id10001730	10	5694860	0.0103178	0.153061	0.267472
id6009778	6	17321678	0.0103279	0.341108	-0.40229
id12004881	12	13658197	0.0104041	0.22449	-0.28368
id3003984	3	7345964	0.0104312	0.402332	0.469377
wd9002267	9	19548746	0.0105177	0.342566	-0.331326
id3000711	3	1142426	0.0105189	0.237609	0.206485
id3000810	3	1489649	0.0105297	0.294461	0.210892
id8006257	8	21870965	0.0106023	0.304665	-0.272288
id3012488	3	27854599	0.0106123	0.381924	-0.386622
id3015123	3	31540654	0.0106595	0.164723	0.451037
id6003855	6	6095635	0.0106766	0.411079	-0.224689
id5009409	5	22079815	0.010741	0.0626822	0.350328
id10007165	10	22576427	0.0108485	0.332362	-0.165088
id12004355	12	11362837	0.0109227	0.330904	0.208849
id7004299	7	23928182	0.0109619	0.412536	-0.221866
id5012470	5	26184682	0.0109766	0.11516	0.237093
id12008064	12	23344426	0.0109769	0.279883	0.231118
id9002085	9	7138271	0.0110497	0.195335	-0.263648
id12004293	12	11219871	0.0110498	0.336735	-0.209303
id6011124	6	21258766	0.011061	0.186589	-0.349437
id6005299	6	8159157	0.0110758	0.409621	0.197416
id2006156	2	15041962	0.01108	0.333819	0.35677
id11004964	11	14711599	0.0110864	0.362974	-0.348319
id11005811	11	16292432	0.011147	0.322157	-0.233302
id2005434	2	11666306	0.0111653	0.358601	-0.420303
id1009990	1	15158530	0.0111745	0.293003	-0.207522
id3012227	3	27699492	0.0111938	0.177843	-0.222794
id7003385	7	21155658	0.011199	0.295918	0.170169
id2009562	2	23600431	0.0112149	0.294461	-0.354135
id9007244	9	21080030	0.0112292	0.161808	0.404291
id4003690	4	11870659	0.0112813	0.415452	-0.286501
id3010293	3	22220557	0.0112944	0.397959	-0.46145
id10001917	10	6229860	0.0113535	0.155977	0.269589
id11005200	11	15250581	0.0114238	0.38484	-0.37881
id11004506	11	13194480	0.0114348	0.173469	-0.337153
ud12001424	12	24056658	0.0114387	0.379009	-0.206542
id6016598	6	29592767	0.0114456	0.106414	0.259173
id4000239	4	462568	0.0115376	0.368805	-0.215396
ud2000759	2	14112085	0.0115554	0.396501	0.311685
id1010991	1	18303012	0.0116054	0.25656	0.247366
wd11001604	11	12784040	0.0116841	0.377551	-0.413686
id6005284	6	8135560	0.0116988	0.392128	-0.197042
id3003021	3	5045415	0.0117193	0.189504	0.374548
id1020838	1	33461419	0.0117205	0.341108	-0.497651
id3002476	3	4341383	0.0117246	0.282799	-0.302919
ud11000675	11	11210115	0.0117832	0.383382	-0.390815
id6011198	6	21344463	0.0118015	0.196793	0.341171
id10006809	10	21560367	0.0118109	0.206997	-0.373954
dd1001675	1	42335049	0.0118166	0.392128	0.153859
id10006870	10	21702550	0.0118244	0.202624	0.472308
id11005824	11	16338055	0.0118636	0.348397	0.207875
id12004615	12	12893201	0.0118975	0.22449	-0.269575
id12005936	12	17619626	0.0118998	0.491254	-0.204802
id4000253	4	466289	0.0119125	0.349854	0.250151
id3012441	3	27812834	0.0119249	0.381924	-0.38227
id6003556	6	5531643	0.0119324	0.234694	-0.22605
wd10001921	10	8629453	0.0119405	0.444606	0.23001
id4003708	4	11876788	0.0119752	0.278426	0.259335
id12001987	12	4442643	0.0119878	0.351312	-0.167944
id4011235	4	32198252	0.0119883	0.38484	0.190185
id11004356	11	12640539	0.0120016	0.376093	0.392231
id12000071	12	263478	0.0120102	0.285714	0.223083
wd7001838	7	13279862	0.0120929	0.183673	0.218914
id12006169	12	18308281	0.012094	0.27551	0.27485
id11004511	11	13197642	0.0121156	0.174927	-0.322093
id1012987	1	22799803	0.0121286	0.199708	-0.221111
id11011673	11	28446187	0.0121369	0.459184	-0.219685
id4009764	4	29248898	0.0121682	0.174927	0.210948
id8004095	8	15277462	0.012186	0.327988	0.245277
id11006037	11	16824684	0.0122209	0.218659	0.241187
id5001314	5	2312347	0.0122234	0.0379009	-0.586551
id8006233	8	21821511	0.0122637	0.295918	0.269143
ud4001244	4	18229027	0.0122707	0.421283	0.171563
ud3000487	3	8596142	0.0123789	0.406706	-0.464021
id10007167	10	22576599	0.0123896	0.30758	-0.171275
id6003902	6	6176042	0.0124551	0.421283	0.217622
id2008611	2	21522840	0.0124569	0.164723	0.223566
id6008197	6	13675361	0.0124854	0.40379	0.331821
wd3002071	3	25674060	0.0124884	0.134111	-0.215382
id12006350	12	19097864	0.012496	0.342566	0.33498
id11006042	11	16826151	0.0125168	0.220117	0.242481
ud2000965	2	17402529	0.0125205	0.387755	0.334296
id9007037	9	19853984	0.0125443	0.342566	-0.382371
id12004308	12	11248514	0.0125661	0.225948	0.267854
id12004338	12	11274471	0.0125661	0.225948	-0.267854
id3003714	3	6474631	0.0125712	0.397959	0.67928
id11004153	11	11655475	0.0125721	0.373178	-0.373862
ud3001719	3	31517686	0.0125949	0.294461	0.229209
id2006347	2	15865661	0.0126028	0.316327	-0.288417
id10002426	10	7696752	0.0126133	0.167638	0.265581
id12004443	12	12102333	0.0126843	0.44898	-0.209253
id7002921	7	18692392	0.0126983	0.0408163	0.382798
id3015533	3	32163362	0.0127484	0.370262	-0.441991
id3015592	3	32265746	0.0127484	0.370262	-0.441991
id11004578	11	13402261	0.0127573	0.167638	-0.321793
id6014235	6	26216678	0.012777	0.428571	-0.191423
id4000740	4	1161417	0.0127779	0.0918367	-0.252476
id11004095	11	11406485	0.0127949	0.169096	-0.319564
id11004389	11	12731087	0.0128244	0.376093	-0.396971
dd11000384	11	21850752	0.0128974	0.151603	-0.235721
ud10000659	10	10375650	0.0129209	0.357143	0.207104
id1011679	1	19875242	0.01297	0.246356	-0.224379
ud3000434	3	7624716	0.0129989	0.425656	0.34541
id1020999	1	33886040	0.0130006	0.189504	-0.209855
id9006991	9	19551259	0.0130144	0.344023	-0.497914
ud7000301	7	4137080	0.013016	0.212828	0.402397
id7005751	7	28638844	0.013021	0.483965	-0.237903
wd8001057	8	7359128	0.013034	0.434402	-0.248651
id10002442	10	8094273	0.0130661	0.173469	-0.257394
id4000006	4	92882	0.0130802	0.058309	-0.317643
id6003867	6	6101053	0.0130926	0.411079	-0.220389
id6003874	6	6101927	0.0131026	0.411079	-0.221146
id6004975	6	7916777	0.0131398	0.123907	0.26458
id1028538	1	43173249	0.0132603	0.462099	-0.183578
ud8000972	8	15152410	0.0132668	0.327988	-0.24709
id5002940	5	5845225	0.0132728	0.349854	-0.306919
id9006085	9	17783882	0.0132946	0.125364	0.320293
id9004347	9	15240065	0.013302	0.393586	-0.293197
id8006888	8	24882466	0.0134113	0.276968	-0.20398
ud11001609	11	25855894	0.0134386	0.450437	-0.176754
id6003296	6	4594446	0.0134492	0.341108	0.215303
id6016569	6	29525144	0.0134551	0.126822	-0.261737
id5013276	5	27291245	0.0134643	0.0568513	-0.274822
id7001556	7	8494587	0.0134813	0.237609	-0.405787
id2004814	2	10081233	0.0134968	0.0860058	-0.303733
id2014622	2	32859593	0.0135093	0.185131	-0.619132
id3004369	3	8223147	0.0135622	0.182216	0.382055
wd12001811	12	12850211	0.0135711	0.22449	-0.26452
id8000194	8	556249	0.0135899	0.176385	-0.226958
id9002130	9	7178716	0.0135955	0.377551	0.326219
id11005112	11	15093683	0.013677	0.389213	-0.337711
id6014212	6	26192847	0.0136816	0.431487	-0.191637
id2006052	2	14740939	0.0136851	0.332362	-0.34103
id3012199	3	27690642	0.0137225	0.329446	-0.354667
id3012198	3	27690567	0.0137225	0.329446	0.354667
id3012197	3	27690501	0.0137628	0.364431	-0.431979
id7000479	7	3318320	0.0137854	0.303207	-0.333213
id12004708	12	13098889	0.0138353	0.246356	-0.273023
id3004534	3	8652138	0.013862	0.177843	-0.522261
id6014191	6	26189193	0.0138717	0.430029	-0.191575
id3012684	3	27977813	0.0138995	0.387755	-0.396818
id3012695	3	27979667	0.0138995	0.387755	-0.396818
id4000195	4	388728	0.0139188	0.354227	0.252675
id1027620	1	42373754	0.0139582	0.196793	-0.219629
id6004973	6	7851100	0.0140403	0.24344	-0.203772
id11011021	11	27217385	0.0140571	0.431487	-0.142178
id2006717	2	16806052	0.0140658	0.327988	0.259455
id2006754	2	16908540	0.0140658	0.327988	0.259455
id2006636	2	16567347	0.0140658	0.327988	-0.259455
id2006778	2	16962226	0.0140658	0.327988	-0.259455
ud2000950	2	16954243	0.0140658	0.327988	-0.259455
id1027513	1	42324399	0.0140682	0.360058	0.156352
id6007423	6	11978627	0.0140775	0.21137	-0.297485
id9002049	9	7051846	0.0141157	0.470845	0.207424
id12004399	12	11727669	0.0141288	0.314869	-0.209528
id8006271	8	21875391	0.0141501	0.418367	-0.436928
id9005249	9	16786574	0.0141949	0.48688	-0.173792
id11006057	11	16867703	0.0141957	0.298834	0.176352
ud6000809	6	19741825	0.0142202	0.123907	-0.317754
id4010268	4	30274925	0.0142272	0.258017	-0.181319
id3003858	3	6991382	0.0143431	0.172012	0.239942
id1021528	1	34573262	0.014375	0.478134	0.219727
id7005217	7	26682885	0.0144568	0.313411	-0.189428
id2001287	2	1968779	0.0144579	0.174927	0.244017
wd7003021	7	21219061	0.0144674	0.317784	-0.162046
id4006373	4	20344960	0.0145237	0.282799	-0.207331
ud2000668	2	11935122	0.0145539	0.351312	-0.465988
id6003257	6	4416044	0.0145598	0.291545	-0.236769
id10005841	10	18950874	0.0145906	0.260933	0.300619
id3004144	3	7672861	0.0145954	0.287172	0.273037
id11005221	11	15331917	0.0145996	0.16035	0.241731
id11003782	11	10253656	0.0146244	0.33965	0.261179
id12004994	12	13889716	0.0146373	0.223032	-0.264261
id2005716	2	12731937	0.0147008	0.336735	-0.320098
id1004185	1	5216866	0.0147137	0.104956	-0.31952
dd1001791	1	42374565	0.0147416	0.142857	0.228522
ud4000534	4	7386344	0.0147904	0.370262	0.290144
id11004866	11	14371559	0.0148009	0.478134	-0.219474
id11005014	11	14923923	0.0148035	0.155977	-0.253595
id3002258	3	4107280	0.0148198	0.294461	0.318547
id7002416	7	15194906	0.0148241	0.255102	-0.242609
id11005515	11	15787985	0.0148285	0.38484	0.364665
id10002607	10	9318667	0.0148655	0.360058	0.200035
id11003835	11	10448211	0.0148831	0.38484	-0.316246
id4000756	4	1211491	0.0149029	0.119534	0.261052
id5013215	5	27199778	0.0150629	0.0437318	-0.316843
id12004432	12	12063273	0.0151363	0.227405	0.250552
id3012402	3	27802624	0.0151967	0.381924	-0.365806
id6003138	6	4211911	0.0152193	0.295918	0.225594
id6006439	6	10389717	0.0152251	0.253644	-0.198985
id3011035	3	25500390	0.0152264	0.227405	-0.186669
id9002051	9	7052151	0.0152682	0.475219	-0.211719
id5014309	5	28542415	0.0152857	0.28863	-0.282847
id2005547	2	12196684	0.0153074	0.332362	0.27038
id11011618	11	28415661	0.0153711	0.444606	0.217234
id4010479	4	30924650	0.0154166	0.183673	-0.195266
wd7001215	7	10441239	0.0154717	0.291545	0.284135
id2005987	2	14405884	0.0154958	0.319242	-0.309109
id11005021	11	14926747	0.0155097	0.195335	-0.228567
id5006506	5	16228593	0.0155223	0.409621	-0.189054
id2006949	2	17423432	0.0155228	0.381924	-0.494945
id9002046	9	7049112	0.0155541	0.456268	-0.17926
id11004890	11	14427535	0.0155666	0.476676	-0.217641
id5001371	5	2372305	0.0155787	0.33965	0.269393
ud3000464	3	8167303	0.0155891	0.177843	0.415353
id11002681	11	6220432	0.0156004	0.483965	0.204933
id7002466	7	15583337	0.0156137	0.142857	-0.278839
id9004978	9	16324534	0.0157015	0.355685	0.804122
id11004896	11	14501818	0.0158254	0.476676	-0.216513
id3004520	3	8593079	0.0158275	0.390671	-0.596862
id1009987	1	15149897	0.01586	0.260933	-0.219883
id5014906	5	29413629	0.0158972	0.295918	-0.270904
id8003618	8	11870045	0.0159334	0.327988	-0.236576
id8007883	8	28113208	0.0160233	0.0845481	0.256674
wd12001630	12	12685984	0.0160266	0.22449	0.25845
id10000881	10	3015204	0.0160574	0.212828	0.282702
id11005874	11	16431085	0.0161015	0.228863	-0.213504
id11004868	11	14388311	0.0161398	0.48105	-0.215464
id8004116	8	15356060	0.0161419	0.329446	-0.238132
ud8000714	8	11782402	0.0161489	0.323615	-0.233665
wd11002435	11	16099860	0.016172	0.285714	0.207537
id10007176	10	22611907	0.0161841	0.198251	0.181034
ud10000656	10	10325493	0.0161903	0.465015	-0.20133
id4006259	4	20257557	0.0161938	0.395044	0.187326
id4003643	4	11738987	0.0162009	0.284257	-0.239285
id8003949	8	14730240	0.0162017	0.246356	0.239049
id9005638	9	17354833	0.0162066	0.367347	0.422991
id4009950	4	29754770	0.0162232	0.373178	-0.146899
id1018963	1	31423088	0.0162318	0.139942	0.317884
id12004563	12	12624926	0.0162589	0.259475	0.239664
wd7003008	7	21176566	0.0162841	0.326531	0.15702
id7004128	7	23282440	0.0162906	0.325073	-0.198029
id9007660	9	22277268	0.0163007	0.317784	-0.333457
id3006178	3	12131956	0.0163121	0.148688	0.200994
id6004327	6	6752537	0.0163264	0.166181	-0.335973
id7002529	7	15886315	0.0163766	0.221574	-0.257006
id6005333	6	8236531	0.0163938	0.408163	0.186089
id1027233	1	42035792	0.0164135	0.236152	0.225379
id11005206	11	15252256	0.0164329	0.386297	-0.363177
id11005468	11	15683880	0.0164329	0.386297	-0.363177
id5013835	5	28036989	0.0164352	0.43586	-0.20761
id9005443	9	17065759	0.0164426	0.35277	-0.352435
id12004734	12	13105517	0.0164474	0.278426	-0.247453
id4010278	4	30279061	0.0164586	0.205539	-0.200524
id7003021	7	19272101	0.0164917	0.25656	0.202577
id9002743	9	9645894	0.0164934	0.276968	0.162264
id1023260	1	36811466	0.0165656	0.125364	0.292103
id10007166	10	22576547	0.0166033	0.336735	-0.152798
id4006098	4	20107529	0.0166147	0.231778	0.306725
id9002178	9	7192367	0.0166476	0.40379	-0.318185
id1027554	1	42335091	0.0166627	0.285714	0.158979
id4010441	4	30796616	0.0166689	0.392128	0.195737
id9007112	9	20240070	0.0167919	0.362974	0.483423
id11005481	11	15729515	0.0168745	0.367347	0.328356
id4000114	4	243109	0.0169182	0.225948	-0.205822
id12004310	12	11250783	0.0169548	0.495627	-0.205182
id9000016	9	422897	0.0169744	0.294461	0.322432
id7005598	7	27914598	0.0170055	0.456268	0.163008
id6005162	6	8058069	0.0170204	0.390671	0.181762
id10001357	10	4611085	0.0170291	0.0597668	-0.315638
id7000086	7	571752	0.0170655	0.116618	0.321117
id2010504	2	24674301	0.0171576	0.169096	0.219707
id1007745	1	10689906	0.0171695	0.408163	-0.40722
id1007902	1	11014755	0.0171695	0.408163	-0.40722
id8006184	8	21766988	0.0171966	0.272595	-0.303559
id3004037	3	7469985	0.0172818	0.395044	-0.416916
id12004897	12	13699189	0.0173149	0.220117	-0.26585
ud4000205	4	2808210	0.017338	0.164723	0.240787
id4000668	4	1094948	0.0173587	0.392128	0.229761
id4003697	4	11872655	0.0173847	0.418367	0.2717
id6007379	6	11888751	0.0173895	0.284257	-0.235083
id8004045	8	15114235	0.0173996	0.325073	0.236487
id6004967	6	7845632	0.0174476	0.409621	-0.171325
dd1001406	1	42258118	0.0174588	0.126822	0.282615
id12007734	12	22842330	0.017463	0.0816327	-0.290422
ud2000314	2	6089643	0.0174631	0.341108	0.247724
id11004705	11	13835191	0.0174777	0.379009	-0.360105
dd3001328	3	27915885	0.0175276	0.389213	-0.388659
id3012557	3	27885478	0.0175276	0.389213	-0.388659
id11004688	11	13698867	0.0175539	0.0845481	0.3436
wd1001189	1	19065978	0.0175876	0.132653	-0.265501
wd6002840	6	21058558	0.0175918	0.196793	-0.351067
ud2001579	2	26539806	0.0176037	0.309038	-0.236059
id3012240	3	27701902	0.0176507	0.113703	-0.279021
id6012431	6	23918178	0.0176664	0.138484	-0.284741
id12006355	12	19099935	0.0176684	0.33965	0.318917
id11004825	11	14279987	0.0176821	0.119534	0.322627
id9004471	9	15388955	0.0177404	0.0597668	0.385314
id1020383	1	32897124	0.0177433	0.293003	-0.249002
id9006093	9	17789094	0.0178	0.370262	-0.434295
id4003696	4	11872369	0.017809	0.418367	-0.271384
wd2000728	2	11772627	0.0178311	0.301749	-0.340769
id5010276	5	22996911	0.0178393	0.0364431	0.491427
id4000435	4	686651	0.0178782	0.326531	-0.29318
id4011103	4	32060006	0.0178798	0.440233	0.20194
id3007037	3	13997702	0.0179201	0.41691	0.241023
id10006502	10	20660058	0.0179571	0.297376	0.284879
id12004309	12	11250542	0.0179722	0.221574	0.253399
id1025661	1	40258964	0.0179912	0.389213	0.247844
id2005948	2	14158673	0.0180186	0.333819	0.32981
id12004464	12	12220810	0.0180292	0.169096	-0.29439
id8000908	8	3001212	0.0180566	0.380466	-0.172195
id1026849	1	41785380	0.0180585	0.326531	-0.198828
id8002328	8	7586802	0.0180668	0.422741	-0.219919
id3004320	3	8109294	0.0180725	0.182216	-0.403743
id6004375	6	6830308	0.0180946	0.145773	0.402316
id9005031	9	16429648	0.0181006	0.362974	0.591072
id11011643	11	28422770	0.0181104	0.43586	-0.197407
id10000174	10	877654	0.018148	0.209913	0.212248
wd8000298	8	3839860	0.0181793	0.208455	-0.188873
id7005052	7	26298133	0.0181844	0.284257	-0.196927
id4000251	4	465478	0.0182187	0.335277	-0.251797
id2005709	2	12729488	0.0182212	0.373178	-0.425798
id7002523	7	15882852	0.0182273	0.1793	-0.30526
id10001084	10	3598597	0.018231	0.330904	-0.182418
id5003670	5	7280167	0.0182542	0.367347	-0.20567
id2009032	2	22659886	0.0182715	0.190962	0.248625
id2006318	2	15771865	0.0182725	0.333819	0.292558
id11003996	11	10970192	0.0183096	0.379009	-0.379481
id10002784	10	10324983	0.0183609	0.300292	0.185521
id7001042	7	6090274	0.0183988	0.148688	-0.332703
id12008554	12	24054342	0.0184045	0.3207	-0.175152
id4009677	4	29007139	0.0184367	0.174927	0.372136
id7002557	7	16015643	0.0184493	0.215743	-0.255822
id3012208	3	27694221	0.0184803	0.240525	0.245131
id9004988	9	16364265	0.0185387	0.358601	0.799097
id6005344	6	8241721	0.0185846	0.262391	-0.226581
id1021054	1	33929321	0.0185903	0.365889	0.335473
id6002245	6	2901075	0.0186277	0.090379	-0.304601
id3015622	3	32434368	0.0186426	0.40379	-0.163997
id7004524	7	24597638	0.0186441	0.217201	0.207191
id2006463	2	16061785	0.0186582	0.333819	-0.445858
wd12001128	12	11411794	0.0186698	0.225948	0.239503
id6006458	6	10446195	0.0187193	0.158892	-0.246681
id12004719	12	13102198	0.0188138	0.395044	-0.218554
wd8002785	8	15104659	0.0188666	0.329446	0.221681
ud11001381	11	22841812	0.018873	0.475219	0.141702
id8006164	8	21755871	0.0188768	0.27551	0.301169
id2004761	2	10002420	0.0188781	0.0860058	0.288566
id3003001	3	5017191	0.0188882	0.221574	-0.208861
id12008553	12	24051296	0.0189568	0.498542	0.173321
id6007787	6	12928829	0.0189625	0.284257	0.266873
id1011568	1	19354113	0.0191147	0.459184	0.178809
id7002068	7	12291042	0.0191178	0.383382	-0.255147
dd1001891	1	42424349	0.0191429	0.109329	-0.220251
id6003878	6	6149706	0.0192016	0.164723	0.275353
id7005142	7	26536461	0.019238	0.342566	-0.242448
id3005157	3	9938424	0.0192914	0.370262	-0.466868
wd7002954	7	20866358	0.0193035	0.413994	0.153185
id3010403	3	22353158	0.0193057	0.12828	0.292055
id11001601	11	4075546	0.0193155	0.441691	0.236537
id12004723	12	13102914	0.0193287	0.221574	-0.259031
id4009529	4	28680661	0.0193458	0.174927	0.371765
id2007992	2	20662831	0.0193874	0.102041	0.252292
id12002722	12	6763346	0.0193878	0.0801749	0.289313
id11005476	11	15728398	0.0193928	0.303207	-0.201447
id6006290	6	10090822	0.0194077	0.478134	0.164309
ud4001864	4	25319849	0.0194606	0.0626822	-0.356051
id8006900	8	24906229	0.0194686	0.268222	0.204038
id3005207	3	10055728	0.0194767	0.380466	0.407389
id4001091	4	2453139	0.0194781	0.422741	0.150698
id8004358	8	16579874	0.0195032	0.377551	-0.227666
id1000923	1	1010064	0.0195651	0.472303	-0.189146
id2005745	2	13013728	0.0195685	0.335277	0.329203
id2005760	2	13094984	0.0195685	0.335277	0.329203
id2005811	2	13290704	0.0195685	0.335277	0.329203
id2005916	2	13972996	0.0195685	0.335277	0.329203
id2005991	2	14413826	0.0195685	0.335277	0.329203
id2006147	2	14966179	0.0195685	0.335277	0.329203
id2005813	2	13291807	0.0195685	0.335277	-0.329203
id2005923	2	14010624	0.0195685	0.335277	-0.329203
id2006159	2	15043507	0.0195685	0.335277	-0.329203
ud2000820	2	15037721	0.0195685	0.335277	-0.329203
id2012873	2	29379438	0.0195901	0.304665	-0.21669
id2005776	2	13153471	0.0195943	0.336735	0.324624
id3007134	3	14214946	0.0196102	0.0655977	0.260412
id3006904	3	13630703	0.0196103	0.383382	-0.219603
id2014727	2	33155442	0.0196205	0.154519	-0.460801
id5013939	5	28144417	0.0196341	0.0612245	0.264133
id7001500	7	8242221	0.0198142	0.281341	0.255365
id4002060	4	4913665	0.0198143	0.157434	-0.204792
id9007780	9	22546809	0.0198373	0.360058	-0.611717
id11011110	11	27316303	0.0198485	0.400875	0.149616
id8005011	8	18959626	0.0198563	0.376093	0.194618
id11004861	11	14369900	0.0199023	0.472303	-0.210838
id2013964	2	31450724	0.0199051	0.348397	-0.316626
id11005215	11	15323920	0.0199487	0.198251	-0.227708
ud6000430	6	9254745	0.0199609	0.326531	0.204926
id11002570	11	5889265	0.0199766	0.0466472	-0.319154
id9006953	9	19338543	0.019979	0.360058	0.492451
id3012807	3	28017684	0.0200166	0.390671	0.374362
id1027563	1	42338364	0.0200396	0.236152	-0.165611
id9007118	9	20244340	0.0200594	0.368805	0.406016
id2006165	2	15097132	0.0200949	0.336735	0.328726
wd12001494	12	12465270	0.0201249	0.279883	0.212454
id6005320	6	8184620	0.0202183	0.460641	-0.212461
id11008401	11	21848552	0.0202669	0.14723	0.221638
id4001924	4	4555326	0.0203103	0.190962	0.223333
id1027640	1	42377457	0.0203179	0.431487	0.153692
id7002556	7	16015174	0.0203423	0.344023	-0.39856
id6014187	6	26188962	0.020397	0.209913	-0.191612
id1026877	1	41826155	0.0204244	0.295918	-0.189632
id3015315	3	31783996	0.020431	0.364431	-0.391207
id3002993	3	5001998	0.0204779	0.400875	-0.19551
id4003894	4	13218529	0.0205775	0.228863	0.263501
id9003018	9	10898040	0.0206089	0.253644	-0.189271
id4000665	4	1094224	0.0206359	0.367347	-0.231283
id6011042	6	21127102	0.0206757	0.332362	0.289556
id4010496	4	30993338	0.0207676	0.333819	0.193766
id8003913	8	14420267	0.0207706	0.313411	-0.237252
id4010440	4	30795073	0.0207857	0.397959	-0.185888
id3015434	3	32062048	0.0207894	0.365889	-0.413949
id1007684	1	10490081	0.0208129	0.412536	0.407284
id6011361	6	21659052	0.0208184	0.0685131	-0.301874
id11002137	11	5210883	0.0209043	0.459184	-0.144874
ud2001031	2	18617181	0.020938	0.405248	0.176358
id3003983	3	7342723	0.0209974	0.230321	0.218103
id9001973	9	6959012	0.021029	0.362974	-0.296785
id4000113	4	243092	0.0210674	0.227405	0.193048
id2006740	2	16829855	0.0210734	0.326531	0.226547
id4000341	4	600741	0.021104	0.239067	0.256845
id7005113	7	26461599	0.0211074	0.333819	-0.22578
id10000025	10	175417	0.0211583	0.272595	-0.203534
id1018534	1	30780280	0.0211642	0.151603	0.288033
id10007143	10	22502368	0.0211977	0.387755	0.142842
id11004934	11	14656269	0.02123	0.209913	0.266655
dd1001906	1	42426386	0.021289	0.107872	-0.217765
dd1001910	1	42427575	0.021289	0.107872	0.217765
dd1001921	1	42429857	0.021289	0.107872	0.217765
id12001422	12	3516878	0.0212899	0.231778	-0.214708
id2007757	2	19893703	0.0213056	0.35277	0.172063
id6000911	6	1377892	0.0213944	0.491254	-0.17371
id11004899	11	14538214	0.021415	0.188047	0.211393
id6003853	6	6095132	0.0214206	0.424198	-0.199823
id1027515	1	42325474	0.0214376	0.301749	0.176363
id3012273	3	27719898	0.0214932	0.370262	-0.373536
id6003545	6	5503333	0.0215102	0.21137	0.226147
id10001798	10	5882453	0.0215179	0.14723	-0.233203
id6001515	6	1972459	0.0215353	0.390671	0.299513
id11004148	11	11580461	0.0215803	0.177843	-0.293706
id7005357	7	27060338	0.0215887	0.247813	-0.200283
id11005443	11	15677824	0.0215953	0.376093	-0.339898
id2011610	2	26400840	0.0215984	0.409621	-0.184908
id7003285	7	20815790	0.0216014	0.237609	-0.164534
wd12001948	12	13479184	0.0216175	0.220117	0.257293
wd12001978	12	13537900	0.0216175	0.220117	0.257293
id10007317	10	22970527	0.0216259	0.293003	-0.224777
id1000881	1	961973	0.0216666	0.476676	0.190047
id5000141	5	286807	0.0217684	0.0626822	-0.306914
id3012251	3	27705000	0.0218098	0.421283	0.21667
ud9000528	9	9655307	0.0218148	0.274052	-0.15602
id3002646	3	4511312	0.0218728	0.246356	-0.210347
id7001968	7	11323746	0.0218883	0.498542	0.217609
id12008189	12	23545998	0.0218895	0.122449	-0.337914
id8001299	8	4045340	0.0218961	0.415452	-0.375471
id3000562	3	947901	0.0220509	0.450437	0.219684
id1023292	1	36940946	0.0220722	0.365889	0.362431
id2005887	2	13828468	0.0221102	0.338192	0.315292
id7003275	7	20789593	0.0221152	0.249271	0.159665
id6005374	6	8304117	0.0221429	0.150146	0.307815
id3015332	3	31856723	0.0221594	0.355685	0.312269
id5005179	5	12264511	0.02217	0.281341	0.204645
id8002335	8	7592218	0.0221829	0.425656	-0.219477
id4011354	4	32574984	0.0221868	0.424198	0.151706
id2008025	2	20700596	0.0222063	0.113703	-0.200855
id7005818	7	28865037	0.0222097	0.119534	-0.381361
id11005535	11	15817029	0.0222675	0.344023	-0.350158
dd3000423	3	27639188	0.0222977	0.189504	-0.287339
id8004012	8	14971266	0.0223127	0.27551	0.214283
wd10001956	10	8650702	0.0223191	0.189504	-0.219746
id9006776	9	19121034	0.0223685	0.360058	-0.351794
id8004162	8	15441500	0.022373	0.297376	0.210926
id8004960	8	18725250	0.02239	0.209913	0.222421
id6007378	6	11888472	0.022392	0.231778	-0.228872
id4009189	4	27817175	0.0225036	0.0714286	0.300984
id1007718	1	10652983	0.0225312	0.408163	0.370148
id6006383	6	10351576	0.0225585	0.437318	0.139422
id4000648	4	1090207	0.0225653	0.494169	0.170212
id3001605	3	3074107	0.0225756	0.263848	0.183922
id4010264	4	30273747	0.0226333	0.212828	-0.160721
wd11001118	11	11771268	0.0226479	0.383382	-0.365692
id6008242	6	13724365	0.0226609	0.100583	-0.308806
id12005610	12	15906846	0.0226767	0.395044	0.22406
id3012549	3	27875056	0.0226816	0.387755	-0.36783
wd12002040	12	13739069	0.0227129	0.247813	-0.246827
id2004766	2	10004185	0.0227526	0.0874636	0.277362
id3002278	3	4133067	0.0227601	0.300292	-0.307196
id4010253	4	30258347	0.0227888	0.0670554	-0.314522
id2003848	2	7495633	0.0227914	0.183673	-0.276763
id3015377	3	31970100	0.0228084	0.380466	-0.301489
id6011211	6	21350142	0.0228275	0.432945	0.162731
id11002436	11	5747290	0.022869	0.107872	-0.235161
id2006189	2	15150700	0.0229403	0.333819	0.319127
id4003536	4	11079546	0.0229858	0.03207	-0.442262
id6005326	6	8186912	0.0229908	0.472303	-0.199262
id6003258	6	4421255	0.0230069	0.373178	-0.184389
id11004032	11	11131832	0.0230256	0.309038	-0.299684
id1010954	1	18235177	0.0230374	0.241983	0.220048
id2005857	2	13504278	0.0230654	0.330904	0.312147
id3015571	3	32242319	0.0231251	0.158892	-0.400182
id12004863	12	13654099	0.0231622	0.33965	0.18532
id6009756	6	17283573	0.0231774	0.431487	-0.274929
ud7000286	7	4081700	0.0231822	0.141399	0.299232
id3012530	3	27869839	0.0231937	0.249271	-0.277277
id12006151	12	18283876	0.0231947	0.301749	-0.255491
id3006890	3	13326640	0.0232458	0.300292	-0.243799
ud11000913	11	15489925	0.0233221	0.387755	-0.296214
id5010706	5	23677964	0.0233481	0.0787172	0.33609
id6011072	6	21163186	0.0233722	0.182216	-0.337036
id6003178	6	4320958	0.023443	0.402332	-0.197352
id2005546	2	12193117	0.0234654	0.325073	-0.279973
id8007964	8	28342424	0.0234776	0.188047	0.227066
id1009872	1	14818491	0.0234972	0.135569	-0.20996
id10005505	10	18358650	0.023596	0.41691	0.183283
id1027099	1	41955885	0.023599	0.399417	0.167464
id10003644	10	13763125	0.0236647	0.241983	-0.308307
ud12001205	12	21079528	0.0237605	0.300292	-0.152076
id4000001	4	58946	0.023763	0.148688	-0.412208
id3010405	3	22407435	0.0237804	0.102041	0.325959
id4010596	4	31159989	0.0237812	0.123907	-0.234423
id7005764	7	28747184	0.0238698	0.145773	-0.284789
id6011525	6	22242902	0.0239241	0.208455	-0.337495
id1009830	1	14812145	0.0239263	0.137026	0.226517
id2005835	2	13365088	0.0239337	0.476676	0.220746
id7004086	7	23212781	0.0240015	0.118076	0.206584
id6005887	6	9319206	0.0240507	0.173469	-0.344172
id9005605	9	17314823	0.0240879	0.45481	-0.203673
id2011124	2	25524347	0.0241053	0.0991254	-0.252268
id6007391	6	11891626	0.0241121	0.188047	0.257664
id1019849	1	32333964	0.0241343	0.0787172	0.213025
id5003422	5	6751890	0.0242241	0.309038	0.270374
id11005589	11	16106893	0.0242431	0.27551	-0.207842
id4006113	4	20131373	0.0242433	0.231778	-0.277356
id10007153	10	22504612	0.0242571	0.495627	-0.135522
id1013126	1	22909592	0.0242726	0.247813	-0.168434
id2005337	2	11414389	0.0242838	0.368805	-0.487784
id2005342	2	11415159	0.0242838	0.368805	-0.487784
id1020807	1	33365129	0.0242847	0.396501	-0.259999
id9006104	9	17792558	0.0242928	0.362974	0.540242
id3003702	3	6454554	0.0243239	0.376093	0.277483
id9001202	9	4581324	0.0243758	0.177843	-0.267057
id1000211	1	400383	0.0244072	0.330904	0.210307
id1002076	1	2609085	0.0244802	0.0758017	0.260682
id4006442	4	20393645	0.0245023	0.348397	-0.530063
id6005006	6	7981536	0.024544	0.409621	-0.161857
id4010764	4	31359723	0.0246015	0.362974	-0.150295
id1002045	1	2590115	0.024621	0.491254	0.169913
id5013450	5	27500132	0.0246384	0.150146	0.687744
id1019004	1	31518609	0.0246818	0.142857	0.297074
id1019093	1	31599940	0.0246818	0.142857	0.297074
id1007951	1	11028229	0.0247127	0.40379	0.376568
id2006214	2	15228133	0.0247443	0.341108	-0.304308
ud2000942	2	16747945	0.0247696	0.326531	0.234673
id6016976	6	30994771	0.0247981	0.326531	-0.169799
id5008197	5	19894228	0.0248513	0.227405	0.251136
id6009821	6	17497639	0.0248689	0.38484	-0.254166
id8000185	8	552600	0.0250424	0.167638	-0.225034
id11011587	11	28350249	0.0250456	0.360058	0.173658
id7005209	7	26638832	0.0250732	0.365889	-0.175862
id7004563	7	24670061	0.0251077	0.332362	0.163576
id4009675	4	29004594	0.0251152	0.418367	-0.172845
id1028636	1	43251734	0.0251352	0.183673	0.255253
id1003838	1	4645923	0.0251844	0.406706	0.158171
ud10000411	10	6917862	0.0252015	0.174927	0.246563
id3006885	3	13323818	0.0252015	0.301749	-0.244477
id11011482	11	28237007	0.0252521	0.239067	-0.153427
id12007838	12	23033269	0.0252531	0.0291545	-0.450451
id6013663	6	25530838	0.0252562	0.174927	0.205186
id1005432	1	7117239	0.0252652	0.272595	0.221
id2005508	2	12029706	0.0252725	0.360058	-0.504059
id3010398	3	22351530	0.0253341	0.396501	0.340886
wd11000727	11	10039098	0.0253469	0.314869	0.242767
id10001865	10	6115769	0.0253698	0.164723	-0.245098
id7003450	7	21295702	0.0253793	0.361516	-0.143778
wd4001623	4	11650104	0.025409	0.421283	-0.266767
id4006120	4	20137358	0.0254099	0.316327	0.316233
dd11000404	11	21851891	0.0254148	0.0787172	-0.30485
id3000747	3	1323802	0.025426	0.361516	-0.301966
id5013801	5	28007585	0.0254646	0.338192	0.262281
id6011380	6	21700248	0.0255535	0.322157	-0.209523
id11011577	11	28333209	0.0255669	0.412536	0.174188
id2006218	2	15277390	0.0255826	0.336735	0.312812
id6004046	6	6400218	0.025614	0.349854	0.224204
id2015370	2	34318478	0.025643	0.25656	-0.193191
id1028525	1	43158630	0.0256497	0.341108	-0.217319
id2010169	2	24235396	0.0257486	0.326531	-0.144229
id7005667	7	28302047	0.0258468	0.230321	0.203837
id4001160	4	2516298	0.0258473	0.19242	0.209294
id5005277	5	12627547	0.0258584	0.0816327	0.45882
id3015337	3	31918398	0.0259423	0.354227	-0.327269
id4000194	4	388690	0.0259583	0.272595	-0.246512
id4000218	4	412551	0.0259583	0.272595	-0.246512
id12004667	12	13017639	0.0259679	0.244898	-0.245163
id10006578	10	20790458	0.0260095	0.297376	-0.27052
id2004673	2	9851045	0.026062	0.0787172	0.279838
id9007131	9	20386442	0.0261374	0.349854	0.41388
id9002360	9	7780351	0.0261499	0.225948	-0.252501
id11005253	11	15445021	0.0261648	0.386297	-0.319782
id7005087	7	26367206	0.0262744	0.335277	-0.248231
id4006883	4	21204636	0.026351	0.104956	-0.242654
id12004945	12	13824435	0.026356	0.220117	-0.250597
id12009011	12	24998867	0.0263605	0.316327	-0.256054
id1010973	1	18260207	0.0265009	0.227405	-0.226313
id7000564	7	4139847	0.0265264	0.217201	0.332815
id3008397	3	17000156	0.0265296	0.170554	0.332124
id10007197	10	22677506	0.0265318	0.295918	-0.210258
ud5000208	5	4169996	0.0266496	0.323615	0.195038
dd3000929	3	27777766	0.0266955	0.377551	-0.288355
id1013701	1	23711630	0.0267362	0.106414	0.25318
id7005695	7	28405119	0.0268727	0.0422741	-0.317887
id1019016	1	31523935	0.0268897	0.139942	0.29338
id9002230	9	7278113	0.0269113	0.327988	0.266356
id6003550	6	5527781	0.0269673	0.214286	-0.212104
id3011075	3	25847028	0.0270376	0.172012	0.196984
id12007732	12	22839432	0.0270796	0.0758017	-0.298343
id9001300	9	5119606	0.0271274	0.300292	0.175849
id1009076	1	13792960	0.0271599	0.279883	0.255346
id7004595	7	24842003	0.0271652	0.35277	-0.247235
id6003555	6	5531393	0.0271705	0.228863	0.199424
wd11002177	11	15555494	0.0272178	0.381924	-0.305234
id9001792	9	6444033	0.0272752	0.132653	0.275648
id7002007	7	11614030	0.0272765	0.357143	-0.300878
id4000647	4	1090065	0.0272954	0.489796	-0.161909
id7002289	7	14608160	0.0272979	0.346939	-0.29411
id1017334	1	29315157	0.0274028	0.33965	-0.219971
id2006407	2	15971209	0.0274078	0.456268	0.162145
id9006968	9	19364967	0.0275126	0.360058	0.493843
id6009877	6	17576657	0.0275342	0.40379	0.265889
id8004622	8	17518735	0.0275411	0.1793	-0.20901
id3017614	3	35452852	0.0275571	0.0612245	0.313366
id3003629	3	6272020	0.0275804	0.399417	-0.624123
id5013152	5	27173425	0.027587	0.058309	-0.23901
id2005554	2	12321173	0.0275974	0.317784	-0.251921
id9001229	9	4933997	0.0276772	0.457726	-0.188183
id3012213	3	27696655	0.0276826	0.418367	0.223449
id2010193	2	24264120	0.027693	0.377551	-0.11805
id5003024	5	5941040	0.0277239	0.489796	0.200455
id5003034	5	5944790	0.0277239	0.489796	0.200455
id1009811	1	14809405	0.0277379	0.129738	-0.224159
id6004981	6	7920571	0.0277529	0.421283	-0.171061
id7000571	7	4179783	0.0277688	0.227405	-0.325479
id7006185	7	29636686	0.0278124	0.470845	0.209573
ud8000900	8	14236191	0.0278199	0.122449	-0.236298
id10002264	10	6960090	0.0278236	0.166181	0.237135
id12007934	12	23205091	0.0278307	0.169096	0.210103
id4001111	4	2478873	0.0278901	0.313411	-0.135023
id11004875	11	14421727	0.0279952	0.383382	-0.179036
id4000243	4	463001	0.0280402	0.421283	-0.187776
id1018018	1	30092665	0.0281139	0.271137	-0.225373
id2003148	2	6014941	0.028147	0.40379	0.291599
id1018983	1	31455929	0.0281863	0.141399	0.284287
id4010285	4	30284632	0.0281958	0.393586	0.142468
id11007727	11	19960878	0.0282251	0.164723	0.168432
id12004528	12	12462273	0.0282699	0.246356	-0.225332
id4006363	4	20341185	0.0282927	0.205539	0.246832
id3017387	3	35274652	0.0283668	0.169096	0.240183
id5009576	5	22293575	0.0283999	0.206997	0.21723
id4003688	4	11870408	0.0284085	0.27551	0.22743
dd3000434	3	27641845	0.0284206	0.112245	-0.259606
id1013490	1	23517262	0.0284215	0.25656	-0.182763
id5014697	5	29077365	0.0284244	0.28863	0.19645
id7005756	7	28707474	0.0285539	0.144315	-0.281317
id3012468	3	27847174	0.0285553	0.227405	0.232106
id1027446	1	42269191	0.0285616	0.237609	0.188081
id4002010	4	4688668	0.0286182	0.138484	-0.214193
ud9000041	9	904983	0.0286304	0.361516	0.177181
id4000359	4	606429	0.0286699	0.30758	-0.175511
ud9001121	9	18822208	0.0286779	0.287172	-0.25415
ud3001440	3	25851962	0.0286892	0.129738	-0.191982
id3004470	3	8485960	0.0287024	0.183673	0.455192
id3004501	3	8546909	0.0287024	0.183673	0.455192
id3004327	3	8167915	0.0287024	0.183673	-0.455192
id3004478	3	8508803	0.0287024	0.183673	-0.455192
id10000936	10	3091450	0.028704	0.329446	-0.172903
id5001659	5	2930693	0.0287517	0.333819	-0.231094
id12004741	12	13173366	0.0287533	0.227405	0.22745
id11003725	11	10094741	0.0288234	0.344023	-0.211928
id8007413	8	27158071	0.028846	0.131195	0.219187
id6004191	6	6519276	0.0288587	0.332362	-0.219278
dd11000923	11	22112676	0.0289855	0.0539359	0.287749
id3000783	3	1436110	0.0289983	0.355685	0.292171
id11004583	11	13453962	0.0290284	0.374636	0.329467
id2006020	2	14651646	0.0290292	0.338192	0.305767
ud11000836	11	14065178	0.029086	0.12828	0.277657
id3012521	3	27868736	0.0290883	0.393586	0.320163
dd1001804	1	42376501	0.0291277	0.169096	0.191103
id1027638	1	42377150	0.0291277	0.169096	0.191103
dd1001817	1	42378534	0.0291277	0.169096	-0.191103
id1027644	1	42378854	0.0291277	0.169096	-0.191103
id3012630	3	27915762	0.0291321	0.393586	0.308453
id10000627	10	2334425	0.0291695	0.244898	-0.143382
id6016582	6	29537532	0.0292196	0.107872	-0.224154
id4000037	4	155355	0.0292277	0.145773	-0.399796
id10004325	10	15772080	0.0292385	0.332362	-0.223483
wd3000043	3	1352779	0.0292532	0.355685	-0.2928
id3011115	3	26204701	0.0292539	0.0728863	0.22162
id11006165	11	17192085	0.0292677	0.137026	-0.298917
id12004561	12	12624411	0.0292938	0.272595	-0.221641
id3012615	3	27912354	0.0293475	0.38484	-0.34349
id12006847	12	21129995	0.0294491	0.0233236	-0.467596
id12007697	12	22698201	0.0294807	0.0962099	-0.255808
id3014087	3	29931220	0.029521	0.170554	0.225719
id11004903	11	14586254	0.0295285	0.360058	-0.297043
id12001889	12	4174555	0.0295503	0.14723	0.180606
id7004670	7	25216594	0.0295898	0.358601	-0.169235
id4000172	4	368274	0.0296313	0.341108	0.231747
id6011827	6	22866746	0.0296343	0.206997	0.186774
id11001350	11	3638567	0.0296495	0.148688	0.205219
id5008916	5	21142388	0.0297008	0.317784	0.195068
id4000091	4	225872	0.0297176	0.0553936	-0.282429
id8006208	8	21804903	0.0298455	0.297376	0.244545
id6011334	6	21595932	0.0299137	0.177843	-0.328591
id1027647	1	42379436	0.0299305	0.167638	-0.190621
id6011409	6	21816085	0.030046	0.155977	-0.373093
id1020836	1	33457925	0.0300479	0.341108	0.532138
id3015394	3	32003619	0.0300629	0.317784	0.266105
id11005870	11	16429061	0.030088	0.338192	0.177472
dd11000193	11	21763226	0.0301652	0.19242	0.261718
id10007152	10	22503803	0.0301754	0.333819	-0.138025
id12004923	12	13739424	0.0302066	0.24344	0.23477
id1003920	1	4753347	0.0302122	0.462099	-0.149748
id3004319	3	8108979	0.030282	0.447522	-0.168259
id12004297	12	11221320	0.0302983	0.498542	0.19214
id7003042	7	19498276	0.0303304	0.205539	-0.22482
id3007139	3	14216794	0.0303644	0.0655977	-0.242245
id3000846	3	1554678	0.0303706	0.250729	0.170699
ud11000618	11	10650742	0.030395	0.0787172	-0.253858
id7005599	7	27915727	0.0303979	0.37172	-0.188445
id1010965	1	18258514	0.0304489	0.214286	0.223289
id3003711	3	6460443	0.030464	0.397959	-0.585366
id12002006	12	4490851	0.0305015	0.0612245	-0.300825
id3004578	3	8713493	0.0305208	0.309038	0.243221
id9002551	9	8568798	0.0305257	0.323615	-0.22673
dd1001829	1	42379563	0.0306003	0.172012	-0.187725
id1017318	1	29306128	0.0307241	0.344023	-0.21143
id4010527	4	31052890	0.0307797	0.223032	0.169677
dd3000945	3	27782699	0.03082	0.387755	0.277765
id5002736	5	5392656	0.0308628	0.116618	-0.257041
id3014373	3	30341856	0.030917	0.161808	-0.281691
id11004176	11	11699244	0.030929	0.246356	0.196566
id9007790	9	22636940	0.0310041	0.348397	0.376123
id1021082	1	33974036	0.0310348	0.118076	0.283723
id2006954	2	17425013	0.0310468	0.38484	-0.435135
id12004737	12	13106212	0.0310718	0.344023	0.186592
id1026833	1	41779985	0.0310807	0.333819	-0.187847
id8007067	8	25899361	0.0310879	0.253644	-0.164582
id12004835	12	13601796	0.0311254	0.258017	0.214757
id11004460	11	12909672	0.0311478	0.170554	0.269593
id3012654	3	27940704	0.0311575	0.387755	0.276929
id2000222	2	312130	0.0311826	0.0947522	-0.250444
id12004788	12	13430005	0.0311833	0.217201	-0.234917
id4008623	4	26194526	0.0311904	0.163265	0.209148
id1027633	1	42375965	0.0312349	0.30758	0.149644
id11004833	11	14316806	0.0312679	0.367347	-0.303644
id7005984	7	29185592	0.0313344	0.412536	-0.244015
ud2000899	2	16251432	0.0313563	0.386297	0.362189
id7004545	7	24655609	0.0313893	0.303207	-0.163148
id3007022	3	13996155	0.0314082	0.361516	0.214364
id2005994	2	14508386	0.0314787	0.0685131	-0.267083
id2005689	2	12612806	0.0314834	0.316327	-0.262176
id3006593	3	12719192	0.0315381	0.12828	0.270887
id11011576	11	28331956	0.0315641	0.408163	-0.164844
id7006095	7	29435439	0.0316505	0.0962099	-0.245578
id11005081	11	15036922	0.0316619	0.344023	0.307955
id2011597	2	26392831	0.0316884	0.205539	-0.190855
id9002746	9	9646827	0.0317021	0.16035	-0.15292
id3000753	3	1331205	0.0317356	0.358601	-0.288322
id12004549	12	12565424	0.0317399	0.25656	0.207532
id1017829	1	29924311	0.0317458	0.0626822	-0.27026
id4006443	4	20395397	0.0317496	0.351312	-0.580681
id3001032	3	1826163	0.0317536	0.0860058	0.207222
ud7000240	7	3358568	0.0317731	0.376093	-0.297869
id11005563	11	16044816	0.0318279	0.365889	0.189341
id6005085	6	8032469	0.031834	0.389213	0.163462
wd11001935	11	14161645	0.031927	0.383382	0.296206
id4012536	4	35249935	0.0319509	0.183673	-0.175793
id2005345	2	11416702	0.0320307	0.362974	0.437084
wd7000267	7	1713109	0.0320384	0.239067	0.267411
dd1002022	1	42481869	0.0320389	0.482507	-0.161719
id2011122	2	25523004	0.032056	0.0539359	-0.288713
id3011865	3	27510896	0.0321067	0.209913	0.278193
id11001652	11	4231204	0.0321267	0.361516	-0.181089
id6009952	6	17781424	0.0321624	0.430029	0.19279
id1021792	1	34858916	0.0321788	0.325073	-0.167315
id8005068	8	19137731	0.0321899	0.0685131	-0.23768
id10002224	10	6917891	0.0321944	0.470845	-0.16287
id1007705	1	10620284	0.0321985	0.408163	0.369107
wd12002117	12	13809628	0.0322446	0.259475	-0.209048
id11009037	11	22830279	0.0323312	0.494169	0.127509
id1001914	1	2379820	0.032385	0.233236	0.153833
id12009853	12	26656959	0.0325239	0.142857	0.521873
id12009839	12	26654508	0.0325239	0.142857	-0.521873
id3004375	3	8255621	0.0325382	0.186589	0.460555
id1007805	1	10831181	0.0325664	0.405248	-0.344402
id8006887	8	24882355	0.0326429	0.41691	0.170965
id2006688	2	16643179	0.0327256	0.326531	0.218429
id11000422	11	1546164	0.0327407	0.392128	0.271425
id3012430	3	27810992	0.0327841	0.048105	0.354953
id8003789	8	13698670	0.0327868	0.301749	0.221872
id6005864	6	9273624	0.03283	0.327988	-0.192066
id2006306	2	15719165	0.0329036	0.0874636	-0.227022
id6016430	6	28939933	0.0329967	0.164723	0.333414
id9002781	9	9858956	0.0330238	0.300292	0.166952
ud11000643	11	10845947	0.0330396	0.373178	-0.336955
id3004262	3	7919139	0.0330486	0.212828	0.225107
id7000987	7	5936545	0.0330881	0.110787	-0.254769
id6003273	6	4497766	0.0331225	0.293003	0.189786
id12006160	12	18288452	0.0331454	0.303207	-0.237148
id6004194	6	6521145	0.0331638	0.349854	0.198041
id11004845	11	14320590	0.03317	0.380466	0.344532
id8006180	8	21761766	0.0333047	0.276968	0.267164
id5001702	5	2994686	0.0333653	0.330904	-0.169594
id4000769	4	1400962	0.0334172	0.12828	0.204946
ud3001374	3	24686690	0.0334361	0.0991254	-0.231033
id1027646	1	42379034	0.0334707	0.167638	0.187227
id2000070	2	162853	0.0335787	0.120991	-0.254629
id4010508	4	31004419	0.0335867	0.290087	0.171763
id1002947	1	3615627	0.0336069	0.176385	-0.218884
id9004447	9	15350868	0.0336326	0.282799	-0.201786
id10001815	10	6041243	0.0336595	0.306122	0.200286
id11003676	11	9715739	0.0338269	0.357143	-0.331309
id6015947	6	27786334	0.0338273	0.176385	0.229078
id6005480	6	8511844	0.0338441	0.1793	-0.390223
id6005415	6	8354358	0.0339093	0.40379	-0.170493
id12004259	12	11130000	0.0339269	0.3207	0.185172
id9001585	9	6034204	0.0339518	0.0655977	0.274472
wd10000603	10	2659691	0.034	0.240525	0.173607
id2005446	2	11698923	0.0340289	0.411079	-0.163277
id6007312	6	11691014	0.0340527	0.122449	0.254376
id10001043	10	3595198	0.0341164	0.246356	-0.161031
dd1001932	1	42432623	0.0341237	0.110787	-0.199401
id12005310	12	14893292	0.0341992	0.0233236	-0.396021
id2001234	2	1649335	0.0342117	0.0524781	0.28186
id12007341	12	22039190	0.034215	0.122449	0.247983
id4010462	4	30856030	0.0342314	0.268222	0.158111
id6003774	6	5923241	0.0342504	0.258017	-0.179411
dd11000741	11	22086318	0.0342783	0.0670554	-0.267626
id4003916	4	13346493	0.0342966	0.338192	-0.200974
id2013820	2	31038352	0.034362	0.212828	-0.204617
id3015632	3	32468735	0.0343868	0.325073	-0.289788
wd4001837	4	12656506	0.0343886	0.379009	-0.260844
id8006527	8	22656154	0.0344474	0.406706	0.304473
id9002726	9	9629078	0.034487	0.100583	-0.254833
id3010183	3	21784636	0.0345549	0.113703	-0.288734
id7002553	7	16000303	0.0345688	0.344023	-0.351797
id5013592	5	27668903	0.0345771	0.0568513	-0.236807
id3013780	3	29261357	0.0346024	0.272595	0.233544
wd12001218	12	11584294	0.0346218	0.46793	0.173346
id4000063	4	190539	0.034627	0.145773	0.413195
id5005953	5	14447792	0.0346691	0.100583	0.259047
id6012371	6	23849151	0.034679	0.0335277	-0.537848
id10007137	10	22497992	0.0346915	0.335277	0.134366
id1010741	1	17767575	0.0346924	0.154519	0.206827
ud1000711	1	15532860	0.0346938	0.189504	0.219459
id7004669	7	25216575	0.0347507	0.440233	0.17088
id3000706	3	1137157	0.0348055	0.364431	-0.29299
id5013940	5	28144447	0.0348199	0.319242	-0.272949
id5001334	5	2336445	0.0348556	0.0451895	-0.405116
id3002549	3	4432686	0.0349019	0.395044	0.268645
id1021483	1	34541198	0.0349113	0.100583	0.283165
id11007127	11	18884148	0.0349129	0.309038	0.243168
id12007063	12	21428978	0.0350297	0.405248	-0.142894
dd1002017	1	42479721	0.0350738	0.389213	-0.151338
id11011605	11	28371265	0.0351257	0.432945	0.183684
dd11000547	11	21984534	0.0351566	0.163265	0.194379
wd4001906	4	12946058	0.0351855	0.374636	-0.255607
id7000950	7	5876511	0.0351858	0.313411	0.244085
id11003882	11	10594072	0.035191	0.379009	-0.305633
id1002108	1	2674113	0.0352164	0.370262	0.165668
id1028213	1	42742425	0.0353479	0.0685131	-0.304207
ud5001010	5	25034379	0.0354067	0.158892	-0.564753
id11003833	11	10447367	0.0354765	0.453353	0.222149
id6004397	6	6893501	0.0356445	0.180758	0.266859
id4002063	4	4914366	0.035659	0.373178	-0.251611
id5013787	5	27974025	0.0356717	0.322157	-0.256233
id6004439	6	6931731	0.0357027	0.142857	-0.361981
id1001905	1	2373616	0.0360306	0.323615	0.130041
id7005922	7	29094138	0.0360478	0.196793	-0.182202
id4006068	4	20078594	0.0360644	0.325073	0.325009
id7005960	7	29163231	0.0361131	0.406706	-0.242692
id7004117	7	23265958	0.0361302	0.325073	0.184867
dd11000353	11	21846334	0.0362246	0.161808	-0.194088
id3014953	3	31305903	0.0362342	0.153061	0.465578
id3013659	3	29109094	0.0362414	0.0539359	0.320982
id6005863	6	9273263	0.036299	0.330904	-0.189488
id2006359	2	15888980	0.036308	0.309038	0.252336
id1008039	1	11261199	0.0363466	0.374636	-0.23457
id9006092	9	17788408	0.0363557	0.157434	-0.401875
id7005957	7	29160094	0.0363871	0.409621	-0.236448
id6006288	6	10090472	0.0364124	0.46793	0.143888
ud7001552	7	21693988	0.0364182	0.190962	-0.31112
id1021966	1	35125213	0.0365181	0.174927	0.353609
ud8001453	8	22617418	0.0365362	0.387755	-0.264126
id3004888	3	9482516	0.0365663	0.195335	0.222452
id7002055	7	11908062	0.0366128	0.489796	-0.234516
id11004086	11	11258445	0.0366186	0.368805	-0.3341
id6000917	6	1378625	0.0366365	0.469388	0.153316
ud12000585	12	9398297	0.0366633	0.166181	0.368462
wd4001575	4	11548464	0.0366998	0.422741	0.249012
id7002254	7	13740991	0.0368414	0.177843	-0.23489
id1027024	1	41899909	0.0368533	0.367347	-0.168112
id6003868	6	6101113	0.0368578	0.170554	-0.239439
ud11001704	11	27014871	0.0368947	0.365889	0.128629
id6005703	6	8893606	0.0369192	0.345481	0.16769
id1009867	1	14818014	0.036945	0.116618	0.213571
id11005676	11	16145286	0.0369852	0.112245	-0.348476
id12004427	12	11894416	0.0369883	0.326531	0.171958
id2003043	2	5745057	0.0370096	0.412536	0.283307
id5002526	5	4818526	0.037011	0.228863	0.199479
id3017794	3	35686036	0.0370253	0.090379	-0.268716
id10003896	10	14729298	0.0370373	0.145773	0.245922
id3009780	3	20915952	0.0370658	0.383382	-0.204506
id1012664	1	22336455	0.0370722	0.142857	-0.215411
id6004343	6	6761727	0.0371255	0.148688	0.352006
id6011404	6	21813918	0.0372119	0.368805	-0.1882
id1001899	1	2370596	0.0372349	0.0889213	0.237579
id6006400	6	10357801	0.0373107	0.234694	0.1742
id9006448	9	18467890	0.0373112	0.19242	-0.374081
ud4000092	4	1279658	0.0373462	0.137026	0.197215
id4008537	4	25928233	0.0374485	0.177843	0.197431
wd8002508	8	14118087	0.0374722	0.373178	0.181187
id2000262	2	399160	0.0374805	0.0816327	-0.284284
id3004380	3	8297402	0.0375063	0.186589	0.428804
dd3001283	3	27909691	0.0375074	0.393586	0.24776
id1014888	1	24946338	0.0375806	0.393586	0.186394
id12004951	12	13825802	0.0375908	0.265306	-0.206394
id2010408	2	24559374	0.0376217	0.279883	-0.128973
id8003626	8	11887516	0.0376296	0.327988	-0.194307
id5008057	5	19663117	0.0376513	0.338192	-0.17573
id12009277	12	25634606	0.0376779	0.103499	-0.241265
id11005680	11	16189050	0.0377221	0.374636	-0.194487
id2005653	2	12490014	0.03776	0.327988	0.279966
id1008936	1	13518981	0.0377857	0.198251	-0.18934
id1017141	1	29071821	0.0378019	0.282799	0.220405
id12006145	12	18277233	0.0378543	0.306122	0.227014
id2014354	2	32187529	0.0378847	0.367347	-0.303934
id3004551	3	8663084	0.0379295	0.360058	-0.296956
id4000168	4	355993	0.0380052	0.440233	-0.203588
id3004108	3	7601799	0.0380084	0.411079	0.397386
wd12001926	12	13446893	0.0380228	0.265306	0.20617
id12004883	12	13694016	0.0380228	0.265306	-0.20617
id2010221	2	24276192	0.0380305	0.432945	0.117232
id3005136	3	9878979	0.038059	0.37172	0.384711
ud7002027	7	27420180	0.038111	0.0758017	-0.283564
id1027734	1	42483280	0.0381812	0.290087	0.141236
id4006430	4	20380040	0.0381828	0.342566	0.444942
ud1000942	1	21429189	0.0382011	0.346939	-0.252093
id1002029	1	2586042	0.0382308	0.0787172	0.238618
id3003753	3	6575407	0.0382315	0.212828	0.216092
id5002528	5	4819452	0.0382521	0.255102	0.18062
id12002609	12	6222688	0.038291	0.281341	-0.142753
ud6000435	6	9289790	0.0383163	0.326531	0.187741
id7003018	7	19269652	0.0383298	0.495627	0.170919
id3002813	3	4763307	0.038389	0.332362	0.196104
id12006987	12	21497569	0.0384875	0.164723	0.16636
id2005552	2	12198379	0.0385418	0.325073	-0.249268
id1025981	1	40782661	0.0385569	0.462099	-0.226832
id5002525	5	4817119	0.0385753	0.182216	0.184939
id2003186	2	6085563	0.0385755	0.129738	0.229505
id4010489	4	30990075	0.0386047	0.338192	0.171222
id4005895	4	19789162	0.0386055	0.221574	-0.269428
id12000131	12	381820	0.038621	0.319242	0.201652
id4001914	4	4552332	0.0386689	0.145773	-0.22736
id3012286	3	27759827	0.0387171	0.116618	-0.237226
id5003935	5	7768814	0.0387195	0.0830904	0.233675
id4011338	4	32433404	0.0387442	0.0204082	0.457555
id7003230	7	20533889	0.0387818	0.368805	-0.166228
id3013934	3	29551623	0.038833	0.389213	-0.348347
id1027420	1	42259169	0.038856	0.103499	0.204669
id1010950	1	18234738	0.0388657	0.217201	-0.216231
ud4000903	4	12718009	0.0388662	0.377551	0.201934
id11004107	11	11410256	0.038887	0.368805	0.262865
id10002041	10	6374436	0.0388887	0.21137	0.194869
id2000181	2	284677	0.0389237	0.0830904	-0.254782
id7002521	7	15881860	0.0389626	0.150146	-0.29641
id1026871	1	41824535	0.038969	0.303207	-0.16401
id9006971	9	19377502	0.0389831	0.361516	0.451089
id2000271	2	406712	0.0389846	0.12828	0.203605
id1016515	1	28264477	0.0389863	0.482507	-0.195694
id6011108	6	21213641	0.0390682	0.188047	0.312388
id1021616	1	34676801	0.0390725	0.412536	0.157778
id1021630	1	34681666	0.0390725	0.412536	0.157778
id5000717	5	1053526	0.0390873	0.259475	0.216707
id11005256	11	15445608	0.0390897	0.376093	-0.201892
id11010959	11	27124412	0.0391319	0.193878	-0.172868
id9005803	9	17504361	0.039134	0.351312	-0.363477
id6003133	6	4208608	0.0391553	0.406706	0.179784
id3012669	3	27949821	0.0391756	0.386297	0.30163
id2000088	2	187504	0.0392663	0.370262	-0.154162
id12005795	12	17306019	0.0392947	0.319242	-0.244011
id11001454	11	3751019	0.0393314	0.0495627	-0.296454
id5002953	5	5849393	0.0393549	0.379009	-0.174807
id9000014	9	420340	0.0393924	0.418367	0.205818
id9006674	9	18866873	0.0394387	0.266764	0.231353
wd6000736	6	10282460	0.0394742	0.225948	-0.176935
id12001563	12	3744654	0.0395029	0.145773	0.172167
ud3000056	3	1145973	0.0395454	0.365889	-0.290726
id12001332	12	3222674	0.0395462	0.19242	0.188784
id6001516	6	1972871	0.0395627	0.390671	-0.264333
id2006741	2	16831652	0.0396007	0.326531	0.216803
id2015597	2	34632589	0.0396309	0.386297	0.142525
id7002290	7	14608599	0.0396507	0.346939	-0.27223
id7004442	7	24350918	0.0396708	0.295918	0.134476
id7002280	7	14536861	0.0397928	0.163265	-0.23073
id11011607	11	28373250	0.039822	0.457726	0.178194
id11009358	11	23730151	0.0398228	0.392128	-0.140771
ud9000881	9	13793059	0.0398516	0.204082	-0.165668
id1009877	1	14855766	0.0399425	0.0991254	0.262535
id11003932	11	10774472	0.0399856	0.362974	-0.3131
id11003510	11	9055160	0.0399874	0.220117	-0.180109
id1008177	1	11529186	0.040027	0.317784	0.230315
id11005100	11	15072778	0.0400286	0.113703	0.26553
id6008672	6	14389806	0.040052	0.145773	-0.260824
id12004823	12	13563660	0.0400791	0.45481	0.155745
id10002568	10	9143766	0.0401029	0.228863	-0.249197
id2001410	2	2242183	0.0401067	0.287172	0.190792
id1026226	1	41059580	0.0401576	0.186589	0.275442
id1012979	1	22781427	0.0401766	0.164723	-0.333123
ud4001247	4	18234777	0.0402246	0.425656	0.136663
id3007705	3	15340882	0.0402427	0.279883	-0.229893
id1021457	1	34514792	0.0402578	0.0510204	-0.285547
id6000879	6	1361914	0.0402717	0.415452	0.145542
id6005425	6	8357615	0.0402879	0.151603	0.282846
id10002446	10	8127244	0.0403121	0.241983	-0.198667
id4000175	4	369650	0.0403331	0.303207	-0.153872
ud2000679	2	12191011	0.0403445	0.370262	-0.382047
id3000659	3	1075138	0.040359	0.374636	0.313512
id7000985	7	5932127	0.0403642	0.134111	-0.238549
wd11000363	11	6269139	0.0403941	0.482507	0.163205
id2011110	2	25506659	0.0404035	0.106414	-0.22098
wd8002458	8	13755233	0.0404407	0.30758	0.215827
id3013841	3	29366890	0.0404758	0.287172	-0.227036
wd11001795	11	13561579	0.040514	0.333819	-0.314495
id4000788	4	1712218	0.0405861	0.298834	-0.145004
id3000715	3	1145687	0.040595	0.361516	-0.278678
id6004955	6	7840016	0.0406112	0.279883	0.179273
id5003423	5	6752304	0.0406474	0.0451895	0.299616
id3001844	3	3462931	0.0406839	0.116618	-0.258608
id2006512	2	16123725	0.0406904	0.28863	-0.2661
id11006764	11	18432124	0.040787	0.25656	0.237005
wd4001872	4	12686245	0.0407947	0.383382	-0.241563
id5000021	5	62107	0.0407954	0.177843	0.170467
id7004673	7	25216779	0.0408006	0.393586	0.153174
id6008273	6	13765579	0.0408068	0.40379	-0.314766
id3000381	3	733725	0.0408391	0.3207	0.273254
id1020985	1	33813638	0.0409398	0.341108	-0.463556
id1026261	1	41080813	0.0409803	0.189504	0.271567
id1018584	1	30835466	0.0410204	0.227405	0.280588
dd11000695	11	22050742	0.0410306	0.432945	0.177819
id5005995	5	14648215	0.0410489	0.274052	0.247594
id11005869	11	16429009	0.0410877	0.451895	0.171159
id1020784	1	33315043	0.0411068	0.386297	0.243802
id3012661	3	27941389	0.0411069	0.38484	-0.279217
wd12001831	12	13116063	0.0411151	0.221574	0.228607
ud11000852	11	14210584	0.0412137	0.364431	-0.279896
id3006888	3	13324858	0.041274	0.330904	-0.211819
wd4000036	4	1255244	0.0412932	0.142857	-0.190143
id2006533	2	16165393	0.0413106	0.268222	0.251592
ud8000927	8	14696315	0.0413116	0.327988	0.203372
id3014586	3	30684513	0.0413254	0.291545	0.26133
ud4000017	4	150360	0.0413458	0.0612245	-0.250042
id11009592	11	24345435	0.0414056	0.157434	-0.24574
id5013962	5	28162601	0.0414594	0.313411	0.260199
id5007571	5	18777170	0.041504	0.364431	0.350303
id5015053	5	29557654	0.0415299	0.0685131	-0.234568
dd11001004	11	22150421	0.0415397	0.131195	0.20097
id3004307	3	8067701	0.0415618	0.38484	-0.319553
id3004314	3	8087628	0.0415618	0.38484	0.319553
id11006611	11	18034345	0.0416419	0.186589	0.154082
id9004412	9	15325886	0.0416646	0.228863	-0.184809
id5005882	5	14301413	0.0417979	0.196793	-0.296315
id2000202	2	291157	0.0418376	0.129738	-0.23655
id11005000	11	14876482	0.0418939	0.377551	-0.341888
id7002374	7	14918143	0.0418998	0.188047	-0.23843
id6011300	6	21540171	0.041944	0.185131	-0.290466
id8001466	8	4548192	0.0419763	0.236152	0.226079
id11004579	11	13402508	0.041991	0.35277	0.287641
id1027567	1	42350536	0.042015	0.120991	-0.216278
id6004061	6	6418404	0.0420798	0.0379009	0.601849
id3012562	3	27886236	0.0421215	0.0845481	-0.253992
id8004192	8	15548396	0.0421603	0.290087	-0.207137
id6004182	6	6514021	0.0421841	0.336735	0.207527
id7003615	7	21855768	0.0421954	0.126822	-0.319923
id3007436	3	14903075	0.0421992	0.492711	0.151122
id11009227	11	23447221	0.0422177	0.107872	-0.178104
id11005947	11	16641563	0.0422347	0.488338	-0.141433
wd11001855	11	13880022	0.0422522	0.380466	0.243334
id1026837	1	41781829	0.0423384	0.333819	-0.172356
id7004707	7	25238018	0.0423587	0.437318	0.163762
id4000901	4	1870435	0.0423709	0.16035	0.190743
id11005312	11	15608271	0.0423848	0.247813	-0.161989
id12004728	12	13105124	0.0423877	0.341108	0.179018
id3005151	3	9933547	0.0423987	0.374636	-0.372786
id1026227	1	41059812	0.0424289	0.311953	0.163192
id2006394	2	15955643	0.0424352	0.364431	-0.207051
id10001047	10	3595274	0.0424539	0.250729	-0.150681
id10001032	10	3594120	0.0424539	0.250729	0.150681
id1027150	1	41974586	0.0424685	0.402332	0.136971
id2008820	2	22170671	0.0424908	0.279883	-0.167122
dd1001876	1	42420917	0.0425182	0.109329	-0.191944
id4006031	4	19962937	0.0425513	0.209913	-0.304883
id10001303	10	4494623	0.0425623	0.0597668	0.252245
id12005222	12	14490525	0.0426244	0.373178	0.157959
id6003229	6	4369515	0.0426358	0.358601	-0.196744
dd1001835	1	42380109	0.0426802	0.151603	-0.18888
id2012162	2	27960454	0.0426907	0.189504	-0.179121
id1015366	1	26102315	0.0427032	0.430029	-0.17392
id1027235	1	42060819	0.0427167	0.336735	-0.156188
id10001741	10	5780391	0.0427354	0.475219	0.173639
id6004180	6	6513922	0.0427922	0.33965	-0.206994
id12006458	12	19293861	0.0428326	0.0772595	0.279678
id2004821	2	10087394	0.0428462	0.03207	-0.318468
id4006955	4	21350577	0.0429198	0.0408163	-0.28455
id5004778	5	9736974	0.0429298	0.170554	-0.228091
id1008165	1	11524477	0.0429333	0.380466	-0.263947
id6014777	6	26585526	0.0429392	0.357143	0.329711
id2005670	2	12568348	0.0429411	0.329446	0.267941
id4004608	4	16376476	0.0429455	0.431487	-0.119986
id10006500	10	20659039	0.0429461	0.24344	-0.292796
id8003740	8	12862394	0.042952	0.306122	-0.213035
id2006542	2	16204372	0.0429854	0.364431	0.269054
id5002971	5	5873637	0.0429942	0.443149	0.160377
id10001708	10	5655761	0.0430075	0.166181	-0.203928
id9007488	9	22091918	0.0430174	0.333819	-0.333539
id2003226	2	6188563	0.0430351	0.0612245	0.295099
id9001426	9	5483127	0.0430573	0.408163	-0.197981
id12004935	12	13819275	0.0430582	0.266764	0.202172
id12004864	12	13654263	0.0430582	0.266764	-0.202172
id12004936	12	13822173	0.0430582	0.266764	-0.202172
id1011436	1	19054359	0.043093	0.271137	0.246071
id10001734	10	5777177	0.0430962	0.12828	-0.227855
id2007544	2	19289301	0.04314	0.0116618	-0.513382
id2007548	2	19290839	0.04314	0.0116618	-0.513382
id1009832	1	14812992	0.043171	0.125364	0.21249
id5013915	5	28127100	0.0432007	0.319242	-0.268893
id5014034	5	28188243	0.0432007	0.319242	-0.268893
id5014047	5	28192643	0.0432007	0.319242	-0.268893
id5014092	5	28221127	0.0432007	0.319242	-0.268893
id7005985	7	29185809	0.0432078	0.406706	-0.236727
id7005990	7	29187797	0.0432078	0.406706	-0.236727
id7003294	7	20915123	0.0432283	0.406706	0.164006
id3014237	3	30189257	0.0432466	0.199708	-0.169685
id11005062	11	14983468	0.0432993	0.131195	0.256145
id12007880	12	23123039	0.0433237	0.0364431	-0.354181
id1004204	1	5257130	0.0434517	0.134111	0.239451
id12004869	12	13655624	0.0434623	0.265306	0.20353
id3000687	3	1098711	0.0434701	0.341108	0.145455
id4000217	4	411922	0.0434708	0.298834	-0.181575
id12004540	12	12562722	0.0435243	0.260933	0.196699
id7006017	7	29234775	0.0435303	0.459184	-0.191534
id6004563	6	7096652	0.0435542	0.390671	-0.459612
id1027727	1	42476623	0.0436034	0.313411	-0.138746
id7002530	7	15897026	0.0436187	0.139942	0.238816
id4003931	4	13395145	0.0436224	0.0845481	0.314923
id8006573	8	22878577	0.0436924	0.0889213	0.19928
id1011000	1	18331399	0.0436964	0.0845481	0.26527
id8005461	8	20088369	0.0437176	0.134111	-0.22722
id3004311	3	8081551	0.0437331	0.387755	-0.320386
id6007855	6	12999350	0.0437689	0.38484	0.228114
id3013807	3	29305015	0.0438057	0.30758	0.231804
id6003886	6	6151444	0.0438091	0.167638	0.233786
id8003934	8	14694310	0.0438243	0.338192	-0.181799
id3012034	3	27632605	0.0438371	0.164723	-0.392412
id3006163	3	12053743	0.0438509	0.169096	-0.161986
id10007069	10	22355839	0.0438621	0.110787	0.240261
id9001029	9	4166149	0.043905	0.113703	0.202717
id8006912	8	25066414	0.0439223	0.234694	0.199038
id11003058	11	7928699	0.0439234	0.223032	-0.28173
ud5001100	5	27643754	0.0439402	0.355685	-0.205235
id4011816	4	34088992	0.0439647	0.212828	0.42436
id4011820	4	34092956	0.0439647	0.212828	-0.42436
id5011500	5	24703952	0.0439813	0.386297	-0.219715
id12008071	12	23345537	0.0440738	0.0699708	0.250239
id2005610	2	12405688	0.0440758	0.326531	-0.265831
id8004060	8	15147307	0.0441094	0.438776	-0.159079
id5015018	5	29521981	0.0441206	0.494169	0.167212
id6006270	6	10083994	0.0441314	0.357143	0.153272
id1015377	1	26113521	0.0441367	0.279883	-0.194616
id1006358	1	8407715	0.0441728	0.41691	-0.186998
id7002203	7	13444581	0.0442008	0.495627	-0.183745
ud4001806	4	24316824	0.0442164	0.244898	0.217644
id12002718	12	6760981	0.0442377	0.0816327	-0.23599
id3000791	3	1461112	0.0442591	0.357143	0.273887
id6015802	6	27642058	0.0443001	0.110787	-0.293377
id6010671	6	20417513	0.0443176	0.35277	-0.245534
id1027637	1	42376981	0.0443464	0.164723	-0.178776
id1025667	1	40334200	0.0443598	0.406706	-0.335388
id9006012	9	17735147	0.0443715	0.158892	-0.362295
id4000082	4	221177	0.0443863	0.0568513	-0.258215
id9003709	9	13692669	0.0443908	0.0860058	0.244606
id7005694	7	28404434	0.0444846	0.227405	0.197947
id5003407	5	6747686	0.0445079	0.313411	-0.177038
id6004976	6	7917504	0.0445226	0.432945	0.141452
id4001165	4	2516770	0.0445564	0.180758	0.204873
id1027625	1	42374511	0.0445717	0.169096	-0.175721
id4008092	4	24205348	0.0446961	0.227405	-0.15154
id2000253	2	347804	0.0447416	0.137026	0.193584
id8000511	8	1743394	0.0447819	0.206997	-0.243358
dd1001874	1	42420371	0.0447934	0.106414	-0.190547
id11008259	11	21680760	0.044826	0.170554	-0.208653
ud8000893	8	14208604	0.044836	0.239067	0.203776
id9007746	9	22508227	0.0448418	0.360058	0.606038
id10003577	10	13529309	0.0448558	0.154519	0.187789
id1018004	1	30079824	0.0448919	0.342566	0.355091
id12004298	12	11221869	0.0449351	0.494169	-0.172882
id11010387	11	25854780	0.0449537	0.281341	-0.146199
id8002428	8	7784226	0.0449693	0.488338	-0.164078
id11004933	11	14656133	0.0449869	0.0976676	0.268742
id8003808	8	13908908	0.045084	0.309038	-0.213303
id8003905	8	14401447	0.045084	0.309038	0.213303
id4003693	4	11871124	0.0450865	0.290087	0.199178
id9001959	9	6954903	0.0451217	0.195335	0.235222
id5005842	5	14115810	0.0451817	0.432945	-0.150566
id1021446	1	34510717	0.0451829	0.183673	-0.170296
id12009890	12	27076616	0.0452511	0.0174927	-0.347864
id11009639	11	24449688	0.0452609	0.411079	0.147543
id8003635	8	11974148	0.0452881	0.335277	0.192426
id3000583	3	990399	0.0453004	0.276968	-0.164533
id12004807	12	13493994	0.0453031	0.220117	0.219901
id12008549	12	24011978	0.0453079	0.48688	-0.147749
id3006493	3	12621067	0.0453119	0.209913	-0.190864
id1014899	1	24981455	0.0453146	0.387755	0.19471
id2005592	2	12396945	0.0453164	0.374636	-0.368109
id6006537	6	10550728	0.045322	0.201166	-0.284634
id2004802	2	10045812	0.0453341	0.0816327	-0.229659
id4002086	4	5004873	0.0453417	0.432945	-0.219481
id7005590	7	27906999	0.045348	0.48688	-0.136644
id10006545	10	20710183	0.0454077	0.237609	-0.307998
id9001648	9	6166614	0.0454604	0.205539	-0.22949
id6008239	6	13723277	0.0454685	0.40379	0.295699
id3004249	3	7882747	0.0455054	0.0524781	0.312729
id5000245	5	521772	0.0455564	0.28863	-0.210738
id11004687	11	13698770	0.0455883	0.27551	0.246097
id9007136	9	20492169	0.0456151	0.351312	0.434859
id3012912	3	28065707	0.0456339	0.0860058	0.222026
id12004472	12	12257054	0.0456463	0.412536	-0.152494
id3012012	3	27629581	0.0458008	0.176385	0.257908
id6011135	6	21279618	0.045818	0.223032	0.220608
id9001340	9	5273114	0.0458483	0.364431	0.230354
id12004596	12	12832932	0.0458654	0.25656	0.195939
id11010822	11	26895908	0.0459847	0.311953	-0.125163
id1001692	1	2112779	0.045991	0.364431	-0.14103
id6008193	6	13673333	0.046028	0.402332	0.291995
id5002939	5	5845147	0.0460929	0.325073	-0.165741
ud2001979	2	32973475	0.046102	0.380466	-0.292631
id1000886	1	1003600	0.0461825	0.473761	-0.165104
id2004583	2	9535376	0.0461852	0.0801749	-0.24545
ud11000921	11	15731046	0.0462224	0.399417	0.259999
id7003334	7	21046424	0.0462247	0.473761	0.145077
id3003688	3	6418654	0.0462266	0.329446	0.252143
ud5000641	5	14691000	0.0462431	0.373178	-0.165132
id8002218	8	6265494	0.0462715	0.478134	0.173716
id11003907	11	10647214	0.046304	0.361516	-0.297464
id3000597	3	1001901	0.0463152	0.27551	0.165737
ud6000288	6	6148930	0.0463215	0.167638	-0.230784
id3010003	3	21376689	0.0463654	0.346939	0.417245
id6000905	6	1375662	0.0464159	0.483965	-0.152607
wd11001651	11	12958664	0.0464292	0.379009	0.294879
id8004061	8	15147324	0.0464629	0.453353	-0.156322
id11003925	11	10737149	0.0465326	0.365889	-0.31028
id8000917	8	3011991	0.0465665	0.310496	0.146109
id3002450	3	4329056	0.0466407	0.285714	0.232256
id1020825	1	33409641	0.0467506	0.294461	0.309279
id10006674	10	21229576	0.0467783	0.370262	-0.371119
ud7000028	7	575466	0.0467994	0.260933	-0.202218
id5003280	5	6558755	0.046897	0.387755	-0.168903
id7002693	7	16892379	0.0469764	0.338192	-0.257732
id4010472	4	30886008	0.0470151	0.190962	-0.238312
id3016021	3	33094739	0.0470338	0.102041	0.273191
id6013622	6	25297291	0.0470409	0.274052	-0.141551
id10006536	10	20695316	0.0470572	0.234694	-0.298871
id1013605	1	23630948	0.0471597	0.453353	-0.163802
id6004457	6	6967797	0.0471614	0.0626822	0.281905
id2015361	2	34294398	0.0471631	0.412536	-0.361462
id2015393	2	34341323	0.0471631	0.412536	0.361462
id11006738	11	18368478	0.0472013	0.432945	0.257148
id12006974	12	21417047	0.0472107	0.164723	-0.16888
id8002220	8	6266129	0.0472335	0.482507	0.180355
id1027624	1	42374078	0.0472412	0.240525	0.157761
id1028467	1	43129939	0.0472769	0.329446	-0.217466
id1028614	1	43229547	0.0472769	0.329446	-0.217466
id8007344	8	26896108	0.0472914	0.11516	0.239455
id9006987	9	19484313	0.047352	0.357143	0.422905
id4009487	4	28566002	0.047476	0.0670554	-0.260482
id3015616	3	32427616	0.0474852	0.145773	-0.60418
id9007155	9	20542379	0.0475201	0.285714	0.227176
id5014701	5	29078338	0.0475563	0.431487	0.24969
id4009494	4	28570587	0.0476201	0.166181	0.311053
id6008308	6	13806137	0.047625	0.402332	-0.24093
id11011449	11	28169258	0.0476325	0.300292	0.153947
id7001977	7	11325575	0.0476716	0.202624	0.157606
id10006284	10	19603262	0.0477181	0.489796	0.179106
id2006264	2	15616459	0.0477703	0.311953	0.255182
id8003818	8	13965167	0.0478063	0.30758	-0.206891
id9006664	9	18853876	0.0478339	0.291545	0.195747
id7003417	7	21239885	0.0478444	0.462099	-0.161141
id6006155	6	9685166	0.0478525	0.19242	0.140032
id4011257	4	32292334	0.0478742	0.233236	-0.166035
id10002449	10	8391491	0.0479455	0.240525	-0.17703
id7002453	7	15400184	0.047968	0.365889	-0.239755
id1021495	1	34547101	0.047998	0.478134	0.182229
id1001213	1	1502529	0.0480114	0.183673	0.325433
id11006560	11	17981390	0.0480236	0.364431	0.147163
id2005512	2	12055085	0.0481114	0.361516	0.458172
id2005519	2	12107509	0.0481114	0.361516	0.458172
id2005485	2	11862791	0.0481114	0.361516	-0.458172
id1011424	1	18978282	0.0481757	0.0816327	0.242154
id4011404	4	32654223	0.0481775	0.43586	0.150242
id9002174	9	7190080	0.0482407	0.402332	-0.263629
id1003597	1	4318289	0.048294	0.33965	-0.220075
id6004467	6	6985672	0.0483224	0.163265	0.281808
id9001829	9	6598376	0.0483927	0.247813	-0.189949
id3012013	3	27629697	0.0483969	0.22449	0.262474
ud7000818	7	11026352	0.0484098	0.494169	0.208325
id9001076	9	4229208	0.0484375	0.16035	0.245082
id5007567	5	18752499	0.0484664	0.364431	-0.370211
id11008394	11	21844976	0.0484806	0.142857	-0.193524
id12007579	12	22331779	0.0485466	0.278426	0.146653
dd11000813	11	22098337	0.0485906	0.0758017	0.229676
id1000922	1	1009815	0.0486964	0.479592	0.171414
id2006430	2	15994544	0.0487112	0.196793	-0.272436
id9003021	9	10898170	0.0487127	0.387755	-0.135308
wd12003827	12	20065921	0.0487271	0.0116618	-0.47593
id10002559	10	9086727	0.0487529	0.1793	0.206708
id11008206	11	21573705	0.0487552	0.164723	0.204189
id8005400	8	19900572	0.048782	0.0553936	-0.236244
id9006163	9	17877650	0.0487857	0.129738	0.274308
id1020943	1	33742812	0.0488035	0.106414	0.27675
id4003907	4	13313560	0.0488236	0.43586	0.16301
id8001971	8	5755817	0.0488273	0.0699708	0.241156
id12004683	12	13057927	0.0488325	0.223032	0.216577
id6005466	6	8412235	0.0488563	0.155977	-0.249897
wd9001434	9	9729381	0.0488669	0.239067	0.148157
id7000258	7	1588172	0.0488725	0.282799	-0.221881
id6010626	6	20375793	0.048876	0.158892	0.258269
id6011555	6	22258975	0.0488765	0.173469	-0.274039
id6005251	6	8087240	0.0489286	0.463557	-0.14313
id2006762	2	16912531	0.0489695	0.0845481	0.240343
id5013329	5	27357141	0.0489928	0.161808	0.226951
id3014587	3	30684611	0.0490234	0.285714	0.260391
wd3002249	3	31859123	0.0490608	0.354227	-0.271204
wd6002881	6	21897268	0.0490689	0.158892	-0.355009
id6011413	6	21816998	0.0491295	0.376093	0.174404
id5005877	5	14299420	0.0491596	0.193878	-0.28547
id3005176	3	9990070	0.0492396	0.37172	0.397323
wd10000774	10	3667219	0.0492615	0.35277	-0.169717
id5002603	5	4882938	0.0492682	0.0524781	-0.238069
id9000029	9	426879	0.0492846	0.132653	-0.261753
id9007736	9	22403453	0.049295	0.173469	-0.189261
id11009872	11	24767711	0.049305	0.482507	0.153705
id4000913	4	1872504	0.0493674	0.12828	-0.186122
id5003026	5	5941335	0.0493842	0.491254	0.178014
id6003347	6	4731973	0.0494538	0.125364	0.193898
id11004354	11	12640257	0.0494562	0.237609	-0.143506
id3001415	3	2572897	0.0494642	0.253644	0.156569
id6011238	6	21479565	0.0495003	0.1793	-0.292116
id3011014	3	25340601	0.0495165	0.294461	0.152854
id6005063	6	8011451	0.0495318	0.139942	0.27349
id5000872	5	1258991	0.0495537	0.0466472	0.256161
id6011272	6	21500499	0.0495561	0.190962	0.275814
id7001790	7	10105814	0.0496422	0.268222	-0.237701
id10007094	10	22451054	0.049664	0.209913	-0.351399
id6007852	6	12998864	0.0496711	0.386297	0.222531
id7005887	7	29006955	0.0497321	0.425656	-0.206178
id3002753	3	4678078	0.0497361	0.241983	0.170882
ud5000911	5	21503508	0.0497846	0.287172	0.249824
id9006089	9	17786529	0.0498134	0.161808	-0.331446
id9006076	9	17770602	0.0498315	0.158892	-0.374463
id1015869	1	27302002	0.0499287	0.284257	-0.234927
ud12001399	12	23435949	0.049947	0.125364	0.220309
ud4001776	4	23848921	0.0499722	0.25656	0.255409
id1027220	1	42004145	0.0500046	0.409621	-0.124397
id3004570	3	8697063	0.0500178	0.316327	0.163808
id1008757	1	12871458	0.0500406	0.090379	-0.2117
id4008815	4	26938054	0.0500801	0.22449	0.206593
id7002418	7	15196153	0.0501281	0.266764	-0.202938
id3002268	3	4130660	0.0501366	0.383382	0.189834
id2015467	2	34433102	0.0501389	0.492711	-0.154922
id3000897	3	1656578	0.0501539	0.161808	-0.243594
id3011640	3	27442792	0.050236	0.215743	-0.159661
id3002400	3	4273124	0.0502832	0.373178	0.19374
id3008810	3	18014875	0.0502991	0.120991	0.311852
id8003679	8	12357974	0.0503401	0.313411	0.199188
id2010653	2	24745940	0.0503533	0.1793	0.1564
id3015169	3	31606013	0.0503894	0.154519	0.349915
id3000768	3	1408587	0.0503951	0.357143	0.263679
id6000872	6	1222929	0.0504199	0.325073	0.130603
wd10002451	10	10695443	0.0504252	0.351312	0.203513
ud2000793	2	14651207	0.0504308	0.326531	0.244817
dd11000054	11	21707823	0.0504516	0.322157	0.154604
id3004317	3	8107933	0.0504604	0.212828	0.375232
id1027527	1	42327909	0.0505332	0.25656	0.164594
id11003902	11	10642977	0.0505601	0.368805	-0.263194
id5009472	5	22178350	0.0506276	0.166181	-0.195371
id6014179	6	26186160	0.0506295	0.400875	0.145168
id5014482	5	28766759	0.0507053	0.150146	-0.28895
id9001584	9	6034172	0.0507278	0.0641399	0.257229
id9001567	9	6028792	0.0507278	0.0641399	-0.257229
ud2001110	2	19861183	0.0507491	0.259475	-0.192301
id6013104	6	24561800	0.050804	0.314869	-0.19033
id6003918	6	6182902	0.050856	0.460641	-0.162824
id10001888	10	6123664	0.050893	0.189504	-0.197552
id10001731	10	5772037	0.0509103	0.485423	-0.166754
id11011704	11	28455080	0.0509396	0.446064	-0.176765
id12001223	12	2963473	0.0509526	0.0291545	0.335393
id10005173	10	17795059	0.0509864	0.253644	-0.207194
id1011444	1	19057490	0.0509981	0.11516	0.223337
id1011446	1	19057667	0.0510181	0.274052	-0.233638
id9002747	9	9648948	0.0510717	0.16035	0.138945
id3000749	3	1326982	0.0511055	0.409621	0.182
id1001285	1	1603855	0.0511203	0.183673	0.274897
id11004108	11	11410527	0.0511497	0.364431	-0.293992
id12007833	12	23029848	0.0511967	0.215743	0.147571
id3014606	3	30695364	0.0512178	0.294461	0.244083
id6004344	6	6789367	0.051243	0.142857	-0.362036
id5001481	5	2598496	0.0512652	0.345481	-0.235861
id2006181	2	15135512	0.0513247	0.332362	-0.280596
id9006668	9	18854737	0.0513362	0.268222	0.246396
id3005412	3	10441493	0.0513509	0.380466	-0.170339
id3000841	3	1529264	0.0513895	0.341108	0.236334
id12009321	12	25728461	0.051511	0.301749	-0.222135
id2010389	2	24522136	0.0515191	0.0291545	-0.31867
id11005180	11	15208615	0.0515283	0.0991254	-0.232394
id11001638	11	4128427	0.0515931	0.373178	0.16181
id4000680	4	1111659	0.0516763	0.319242	-0.138246
id2016436	2	35677349	0.051745	0.379009	-0.175842
id3012596	3	27905306	0.051749	0.38484	0.286356
id1011775	1	20319430	0.0518689	0.180758	0.201282
id6016740	6	29893503	0.0519036	0.431487	0.17424
id1022036	1	35179709	0.0519562	0.431487	-0.229266
id9002967	9	10787879	0.0519574	0.392128	0.297901
id5013308	5	27350302	0.0519873	0.446064	0.151864
id1014211	1	24166398	0.0519931	0.157434	0.162949
id3005334	3	10329508	0.0520179	0.0860058	-0.29611
wd9001924	9	13679172	0.0520311	0.0947522	0.220973
id5004277	5	8378000	0.0520761	0.297376	0.185358
id4000047	4	158925	0.0520919	0.290087	0.204024
ud2000810	2	14995016	0.0521714	0.374636	0.351511
id11007983	11	20819176	0.0522027	0.310496	-0.148147
id6003163	6	4316665	0.0522514	0.374636	-0.187116
id2001252	2	1757033	0.052316	0.215743	0.165434
id2008594	2	21487292	0.0523446	0.1793	-0.240883
id2003062	2	5803209	0.0523914	0.405248	0.281525
wd6002415	6	17901834	0.0524176	0.425656	-0.182824
ud8001915	8	28113105	0.0524321	0.374636	-0.292452
wd5002158	5	14630527	0.052441	0.380466	0.172294
id12002594	12	6140896	0.0524504	0.368805	0.123698
id2014802	2	33365563	0.052465	0.122449	0.277462
ud2000848	2	15387027	0.052479	0.364431	-0.326276
id1009441	1	14359798	0.0525133	0.351312	0.239191
dd3001072	3	27838909	0.05252	0.360058	-0.275302
id6006239	6	10009894	0.0525719	0.167638	0.147171
id10002447	10	8128810	0.0526025	0.220117	-0.250532
ud9001401	9	22452065	0.0526475	0.246356	-0.214812
id2006657	2	16612710	0.0526954	0.344023	-0.195409
id5000412	5	787636	0.0527192	0.0218659	-0.388391
id12007902	12	23130285	0.0527306	0.139942	-0.203274
id1010967	1	18258795	0.0527408	0.185131	0.205697
id3004334	3	8191470	0.0527896	0.400875	-0.451788
id3013981	3	29741298	0.0528368	0.329446	0.336084
id5014692	5	29073712	0.0528449	0.374636	0.293006
id6006143	6	9683044	0.0528584	0.19242	0.137041
id8004232	8	15628397	0.0528724	0.284257	-0.195997
id6010023	6	17942840	0.0528831	0.409621	-0.190874
id1019171	1	31667961	0.0529416	0.246356	0.200902
id1028516	1	43155984	0.0529934	0.329446	0.212424
id5001343	5	2352282	0.0530032	0.284257	0.210355
id1011483	1	19203381	0.05309	0.319242	-0.163498
id3013755	3	29209522	0.0531419	0.0495627	0.266717
id12008541	12	24009444	0.0531461	0.247813	0.225242
id6006937	6	11044829	0.0531555	0.364431	0.152711
ud6000748	6	17749586	0.0532043	0.413994	-0.176132
id3014317	3	30258925	0.0532336	0.220117	-0.251943
id2005858	2	13506190	0.0533216	0.367347	0.333735
id4010140	4	30028050	0.0534074	0.341108	0.194322
id9006535	9	18689517	0.0534142	0.396501	0.245795
id8007300	8	26752345	0.0534328	0.236152	0.164956
id1020986	1	33814675	0.0534442	0.335277	0.25008
ud9000368	9	6954282	0.0534903	0.193878	-0.232229
id8004942	8	18650087	0.0534991	0.0597668	0.287639
id1025752	1	40456984	0.0535032	0.0612245	-0.300463
id1008997	1	13564910	0.0535482	0.132653	0.24375
id12004772	12	13326249	0.0535574	0.231778	0.205329
id9003081	9	11066061	0.0535638	0.27551	0.235335
id12005082	12	14099745	0.0535792	0.220117	0.176236
id1028289	1	42869230	0.053587	0.0918367	0.209259
ud7002101	7	28242059	0.0535974	0.409621	0.139899
id5002492	5	4732755	0.0536303	0.33965	0.376466
id12007774	12	22924289	0.0536399	0.0276968	-0.441294
id6000900	6	1373318	0.0536418	0.444606	0.163858
id2006784	2	17031973	0.0536631	0.35277	-0.180231
id12007842	12	23034960	0.0536742	0.206997	-0.147837
id5006528	5	16239023	0.0536857	0.466472	0.15768
id9006234	9	18087339	0.0536945	0.386297	0.339258
id1016510	1	28261986	0.0537162	0.358601	0.236426
id1021119	1	34082439	0.0537848	0.373178	0.284252
id6001376	6	1832609	0.0538021	0.177843	0.149238
id8004197	8	15549759	0.053838	0.338192	0.21278
id1027525	1	42327627	0.0538471	0.262391	0.154841
id1020880	1	33476644	0.0538624	0.341108	0.432359
id8003793	8	13700030	0.0539841	0.434402	-0.209413
id5013868	5	28067168	0.0540105	0.317784	-0.258857
id12006815	12	20913496	0.0541433	0.153061	-0.186778
id8000826	8	2889704	0.0541564	0.478134	-0.175578
id1025788	1	40565480	0.0541672	0.392128	0.210666
id1020932	1	33698885	0.0542322	0.341108	-0.442532
id5011706	5	25040943	0.0542559	0.176385	0.352576
id6010685	6	20421493	0.0543878	0.0276968	0.360497
id1018754	1	31105125	0.0544013	0.154519	-0.224487
id4009701	4	29112903	0.054455	0.231778	-0.219118
id6007302	6	11671145	0.0544788	0.116618	0.266247
id7000001	7	15195	0.0544906	0.316327	-0.179515
id12001168	12	2828462	0.054523	0.144315	-0.288964
wd8002274	8	13358644	0.05453	0.316327	0.197194
id12006179	12	18360534	0.0545554	0.265306	0.144717
id11003718	11	10090747	0.0546041	0.358601	-0.247294
id9001778	9	6404918	0.0546254	0.351312	0.185198
id12008134	12	23489486	0.0546463	0.122449	0.225638
id9002153	9	7182260	0.054708	0.373178	-0.274323
id11003765	11	10248470	0.054762	0.341108	0.206777
id6004292	6	6719726	0.054802	0.110787	0.211633
id12004674	12	13054914	0.0548055	0.276968	0.182391
id3000695	3	1106895	0.0548277	0.379009	0.337788
id3004542	3	8658141	0.0548409	0.183673	0.376476
id2003758	2	7299944	0.0548526	0.473761	-0.148494
id3005324	3	10300732	0.0548666	0.300292	0.201517
ud4001121	4	16375958	0.054935	0.432945	-0.113486
id12002588	12	5906100	0.0549811	0.177843	-0.153923
id10004468	10	15991819	0.0550038	0.263848	0.200529
id3015621	3	32434277	0.0550547	0.154519	-0.447976
id3009966	3	21266469	0.0550572	0.365889	-0.331248
id1009884	1	14894058	0.0552263	0.188047	-0.206671
[truncated: 34,905 more rows]

## Sheet: PH
Supplementary Information 1
Supplementary table S1: Results of GWAS for each phenotype
Table S1. Results of GWAS for PH
SNP	Chromosome	Position	P.value	MAF	Effect
id1024159	1	38111539	2.51757e-06	0.0780781	13.0159
id1020584	1	33068446	9.25905e-06	0.288288	-10.4878
id1024441	1	38537795	3.30896e-05	0.0975976	-9.65555
id1024438	1	38516211	5.41996e-05	0.0915916	-9.7355
id1020204	1	32692573	6.27903e-05	0.0855856	10.1035
id2012373	2	28469777	7.00284e-05	0.0780781	-8.3519
id8006924	8	25204887	8.94918e-05	0.22973	-7.80915
id1020640	1	33176763	0.000100618	0.0690691	10.5897
id8006925	8	25205300	0.000101708	0.22973	-7.86464
dd3001380	3	27941934	0.000107803	0.393393	-8.69567
id1020355	1	32845733	0.000124181	0.0705706	-10.4137
id3010825	3	24272263	0.000139859	0.406907	10.1186
ud1000346	1	6471973	0.000150362	0.03003	-11.5569
ud8001664	8	25053147	0.00020601	0.228228	7.47192
id1020565	1	33058921	0.000209315	0.0675676	10.1461
id6014779	6	26585637	0.0002188	0.0840841	-8.64051
id1020214	1	32696977	0.00023803	0.256757	8.21755
id2011763	2	26702741	0.000239386	0.042042	-10.7067
id1005042	1	6507269	0.000253152	0.21021	-7.56909
id2002969	2	5595678	0.000255782	0.024024	-12.2829
id1020219	1	32699616	0.000286753	0.103604	-8.23655
id1020654	1	33185166	0.000323997	0.0795796	-9.54256
id1025321	1	39823606	0.00035965	0.181682	-6.04119
id1020498	1	32999010	0.000378436	0.0660661	9.73379
id1020413	1	32933328	0.000391056	0.0690691	-9.42901
ud3001352	3	24341025	0.000444531	0.396396	8.86459
id1020631	1	33172915	0.000452892	0.0840841	9.04213
id6007280	6	11622868	0.000474504	0.250751	4.67353
id1020617	1	33150958	0.000476546	0.346847	10.5993
id1020580	1	33066427	0.000522299	0.0720721	-8.64394
id6004348	6	6791103	0.000523448	0.216216	-6.83156
id12000342	12	879162	0.000534598	0.105105	-7.57463
id1025292	1	39798777	0.000541333	0.18018	-5.74338
id5006698	5	16607117	0.00054155	0.321321	7.09021
id6012152	6	23441321	0.00055817	0.247748	4.37466
id3004281	3	7996008	0.000601329	0.22973	-8.4449
id11006306	11	17467775	0.000613822	0.216216	-6.34173
id1020272	1	32767961	0.00062481	0.0675676	-9.13664
id7004459	7	24395686	0.000670415	0.0810811	-9.53812
id1025336	1	39829095	0.000716839	0.186186	5.65074
id11011535	11	28317925	0.000720313	0.0885886	5.22902
id1021132	1	34086031	0.00073074	0.244745	6.1726
id11006351	11	17628159	0.00075367	0.474474	5.52114
id12005271	12	14695503	0.000795053	0.103604	-7.27136
id11011548	11	28322308	0.000809159	0.0675676	5.81049
id11006325	11	17519565	0.000873314	0.298799	5.95136
id6012421	6	23912891	0.000915943	0.178679	-10.1453
id1020318	1	32791444	0.000948163	0.0615616	-9.2071
id1013341	1	23336230	0.000961255	0.432432	4.20149
id3001472	3	2718733	0.000974323	0.408408	11.1258
id3006063	3	11764724	0.00102684	0.214715	10.9398
id2010709	2	24814820	0.00105525	0.048048	-9.15211
id2010659	2	24747906	0.00105525	0.048048	9.15211
id3010835	3	24343047	0.0010681	0.394895	8.28179
id8006929	8	25209462	0.0010754	0.0510511	8.38743
id1009059	1	13781454	0.00109372	0.399399	-6.18417
id3008173	3	16302341	0.00109612	0.123123	-6.02371
id1024503	1	38631153	0.00111547	0.121622	6.68915
id8006908	8	25055567	0.00113515	0.219219	6.7753
id5013284	5	27293568	0.00114469	0.462462	-4.01062
id2005063	2	10778233	0.00117066	0.033033	10.523
id6016096	6	27962372	0.00117404	0.130631	-6.48176
id2008938	2	22429464	0.00117457	0.1997	5.98348
id4007762	4	23286717	0.0012241	0.0765766	-8.71964
id1020345	1	32839977	0.00122737	0.138138	7.92608
id1022374	1	35512151	0.00126275	0.162162	-6.46223
ud3001338	3	24052022	0.00130034	0.381381	-10.2294
id12005245	12	14544442	0.00131666	0.322823	-4.53876
id1021303	1	34305859	0.00132277	0.126126	-7.49475
id2000443	2	629586	0.00132478	0.208709	5.53207
id6004564	6	7097190	0.00132828	0.276276	6.50149
id6014756	6	26570069	0.0013369	0.0675676	8.41914
id1005093	1	6534893	0.00136388	0.0255255	-10.0893
id8006912	8	25066414	0.00136538	0.252252	-5.44355
ud11001030	11	17464996	0.00140366	0.495495	5.04912
id4001630	4	4172738	0.0014129	0.316817	-4.9566
id7004779	7	25439162	0.00143313	0.447447	5.04244
id10002916	10	10964523	0.00145292	0.202703	-12.9333
id1020529	1	33029594	0.00149552	0.126126	-7.72739
id7003451	7	21295836	0.00152978	0.214715	-5.0711
id11006194	11	17302347	0.0015328	0.267267	-5.02877
id11006355	11	17631039	0.00155646	0.487988	4.93659
id2002081	2	3874053	0.0016131	0.121622	4.36756
ud12001028	12	17568991	0.00161381	0.102102	-6.23287
id7003991	7	22890474	0.00162189	0.334835	-3.89218
id1013339	1	23335959	0.00164751	0.447447	3.76784
id7002230	7	13595959	0.00166641	0.429429	-8.27783
id3014658	3	30764314	0.0016839	0.193694	-8.00544
id1018345	1	30498826	0.00168532	0.345345	-3.50953
id2000442	2	629512	0.00173717	0.108108	6.04356
id2001498	2	2619042	0.00177603	0.0555556	-11.2063
id12007513	12	22213170	0.00182836	0.147147	-5.17237
id6004435	6	6930266	0.00185921	0.111111	-7.20117
id8006932	8	25247910	0.00188893	0.228228	-6.33516
id3006422	3	12511275	0.00189474	0.436937	-3.91445
id1019631	1	32137394	0.00191995	0.196697	-8.19945
id1013727	1	23717078	0.00193301	0.0555556	-7.9471
id2001676	2	2931968	0.00193619	0.310811	4.67602
id6004445	6	6935918	0.00194072	0.105105	5.80876
id1017375	1	29384858	0.00194321	0.238739	6.73441
id1021063	1	33950931	0.00195228	0.0645646	8.78948
id8006920	8	25070781	0.00198391	0.228228	6.1862
id1020753	1	33252379	0.00208449	0.0660661	-8.68865
id1019659	1	32164089	0.00210725	0.192192	8.3419
id3007145	3	14241764	0.00212996	0.417417	-7.44131
id3001441	3	2613978	0.00213948	0.412913	11.4006
id6004773	6	7478669	0.00218827	0.027027	-10.6603
id1025822	1	40580564	0.00220345	0.118619	6.5538
id12006035	12	17877929	0.00222093	0.112613	-5.98971
id12007398	12	22099206	0.00225557	0.156156	5.58987
id11006311	11	17469463	0.00227517	0.496997	-4.77239
id1021994	1	35150048	0.00228493	0.118619	-6.08604
id1020280	1	32772164	0.00231141	0.136637	7.46106
id1018342	1	30498127	0.00231576	0.21021	8.36597
id3001291	3	2334006	0.00232074	0.415916	-10.0719
id1004994	1	6443474	0.00233791	0.192192	7.76536
id6004800	6	7499054	0.00236412	0.18018	6.12766
id1021350	1	34412191	0.00246788	0.276276	-6.2166
id3001499	3	2847445	0.00250131	0.312312	-6.05655
id1024803	1	39113963	0.00256872	0.477477	-5.16252
id2015362	2	34294749	0.00262894	0.142643	6.07012
id9000185	9	854638	0.00265098	0.378378	-4.75409
id10006959	10	21967359	0.00266171	0.0750751	6.535
id8005231	8	19605599	0.00267769	0.0555556	-5.62892
id11006335	11	17566613	0.00268019	0.490991	-4.62821
id6002610	6	3241974	0.00273872	0.285285	6.5998
id3007176	3	14296893	0.00279	0.435435	7.03147
id1018372	1	30547272	0.00284367	0.430931	4.96933
id6004840	6	7581618	0.00295403	0.0510511	-8.44906
id3009249	3	19199463	0.00295568	0.0555556	-8.95503
id3009130	3	18691750	0.00295568	0.0555556	8.95503
id11006542	11	17959813	0.00297142	0.393393	-7.25929
wd5000453	5	6132559	0.00298886	0.412913	-4.96537
id6006363	6	10344106	0.00302104	0.220721	4.5389
ud8000071	8	980615	0.00304905	0.0195195	10.6222
wd6000736	6	10282460	0.0030783	0.226727	4.50963
ud10000717	10	11129237	0.00317679	0.204204	10.8139
wd2001906	2	18789096	0.00318353	0.327327	-3.98556
id1028393	1	43010897	0.00326445	0.226727	5.22214
id6007335	6	11698672	0.00327455	0.396396	5.88215
id1023500	1	37274860	0.00330229	0.219219	-5.82514
wd9000867	9	5646987	0.00337993	0.448949	7.07625
id3007169	3	14294756	0.00340445	0.429429	-7.0964
id2005104	2	10820855	0.00340704	0.228228	5.22154
id1019150	1	31662509	0.00343684	0.225225	-5.7383
id2009943	2	23994378	0.00344546	0.0510511	7.98091
ud3001344	3	24278358	0.00344768	0.42042	-7.02136
id3001375	3	2512317	0.00351569	0.414414	11.0213
id3001454	3	2680310	0.00351569	0.414414	11.0213
id3016758	3	34299973	0.00354913	0.162162	9.20994
id1009190	1	13929910	0.00357456	0.115616	5.39432
id2005095	2	10818021	0.00358055	0.03003	-9.98181
id4001093	4	2453724	0.00366241	0.222222	5.05724
id3010766	3	23889841	0.00367064	0.387387	9.96664
ud4001784	4	23871856	0.00368364	0.22973	-4.96064
id1015240	1	25473426	0.00368898	0.036036	8.83183
id8006905	8	24940725	0.00371576	0.208709	5.90798
id5013111	5	27025068	0.00375962	0.148649	5.47613
id1013923	1	23858637	0.00383405	0.0765766	6.86094
id10005841	10	18950874	0.00388981	0.271772	-6.76841
id1020698	1	33221199	0.00391582	0.0645646	8.19878
id1020757	1	33255698	0.00391582	0.0645646	8.19878
id6010881	6	20769244	0.00392157	0.207207	6.28053
id6004787	6	7495193	0.00393713	0.174174	-8.2475
id3010956	3	25128659	0.00399937	0.160661	8.21093
id3007134	3	14214946	0.00410439	0.0855856	-5.55432
id5013267	5	27260639	0.0041112	0.15015	-5.29772
id2008780	2	22096398	0.00412753	0.441441	-5.40147
id1017858	1	29964718	0.00414357	0.187688	-6.54145
id5013212	5	27198231	0.00416711	0.442943	-4.55402
id11011545	11	28320371	0.00417577	0.0660661	-5.09228
id6004657	6	7194419	0.00418617	0.163664	6.66274
id6014809	6	26629681	0.00419226	0.0900901	-6.29652
id6012273	6	23732702	0.00419649	0.112613	7.00719
id12001231	12	2987989	0.00420053	0.279279	-5.64304
wd12004235	12	22912046	0.00420921	0.246246	5.17271
id1005075	1	6525987	0.00422436	0.268769	-5.58004
id1009076	1	13792960	0.00428556	0.309309	5.63412
id3001547	3	2920510	0.00431379	0.321321	5.93068
id4000950	4	1970499	0.00431794	0.114114	-4.93083
id7003467	7	21316809	0.00437128	0.406907	4.11563
id5013173	5	27179694	0.00437966	0.27027	-4.6053
id9000183	9	852657	0.00448374	0.378378	4.22152
id6002494	6	3112731	0.00449743	0.189189	-5.1739
id1008755	1	12855070	0.00449857	0.145646	8.60055
ud8001618	8	24758913	0.00453366	0.222222	6.03953
id5003134	5	6105692	0.00458366	0.405405	4.89774
id3000014	3	202169	0.00459995	0.0435435	-8.46354
id10002795	10	10379818	0.00461564	0.202703	10.3444
ud11001037	11	17627744	0.00462577	0.472973	4.56361
id6011071	6	21135843	0.00466436	0.22973	7.08036
id6000872	6	1222929	0.00473784	0.346847	-3.25264
id11006192	11	17301618	0.00473909	0.271772	3.58151
id11000702	11	2240707	0.00475369	0.384384	5.91297
id4000759	4	1212254	0.00484712	0.310811	3.38056
id3009463	3	19920446	0.00487864	0.0915916	7.04361
id7003641	7	22054266	0.00488021	0.318318	4.53706
id1020721	1	33223795	0.00488069	0.142643	-7.16643
id11006323	11	17518776	0.00490491	0.121622	-5.98251
id3001322	3	2400018	0.0049212	0.412913	9.1448
id4008031	4	24050705	0.00494346	0.175676	-7.18767
id4008050	4	24112296	0.00494346	0.175676	-7.18767
id12000370	12	907677	0.00499012	0.108108	6.113
id1021211	1	34151692	0.00500534	0.0645646	-7.43465
id12000389	12	917152	0.00503554	0.124625	5.02152
id6006725	6	10846189	0.00504955	0.202703	4.01006
id3001600	3	3041971	0.00506832	0.318318	5.81248
id3001242	3	2224752	0.0050868	0.327327	-5.38563
id9007747	9	22508925	0.00512207	0.154655	5.37323
id1015094	1	25279172	0.00516493	0.403904	-5.37494
id12004456	12	12134661	0.00516925	0.0705706	-6.68549
id5013326	5	27354867	0.00517044	0.153153	4.7403
id1005143	1	6667898	0.00518117	0.151652	7.26868
wd3001903	3	23690835	0.00524299	0.397898	7.06804
id1020766	1	33305452	0.00528325	0.0540541	8.79566
id10003476	10	13216045	0.0052965	0.337838	3.95436
id3008091	3	16172962	0.00530452	0.241742	3.64518
id1020225	1	32703752	0.00533536	0.250751	6.12229
dd1000762	1	7335325	0.00533939	0.454955	6.58516
id1021075	1	33969459	0.00534473	0.273273	-6.26879
id1020843	1	33463565	0.00538552	0.0765766	7.63761
id2010808	2	24936741	0.00539799	0.0510511	-7.55468
id3001645	3	3124976	0.0054088	0.397898	7.94052
id1024559	1	38733382	0.00541724	0.231231	4.7102
id11006321	11	17517531	0.0054393	0.493994	4.85151
id5001868	5	3191928	0.00545901	0.0720721	-6.63169
id7003987	7	22881924	0.00547505	0.316817	-3.58604
id2009396	2	23458102	0.00548566	0.0630631	6.08915
id1005551	1	7252367	0.00548671	0.493994	-4.88473
id12005944	12	17623706	0.00548905	0.105105	-5.59239
id12005917	12	17567268	0.00548905	0.105105	5.59239
id3001680	3	3186216	0.00550959	0.393393	-7.60205
id12001254	12	3026064	0.00553612	0.3003	5.54913
id2001306	2	2065442	0.00567188	0.0630631	7.95023
id9001762	9	6334901	0.00571335	0.154655	-7.19005
id2005033	2	10747157	0.0057272	0.352853	3.68952
id5013136	5	27146314	0.00574179	0.147147	-5.23361
id9007037	9	19853984	0.00574744	0.370871	-8.04708
id9001695	9	6245478	0.00585815	0.115616	-5.94288
id3001471	3	2718513	0.00586487	0.223724	9.62206
id7005565	7	27845096	0.00597864	0.123123	4.96747
id10002183	10	6879105	0.00600005	0.159159	-10.2748
id5012323	5	25887662	0.00602415	0.286787	7.69158
ud1001310	1	30296243	0.00612483	0.148649	-6.47992
id1015406	1	26292132	0.00616546	0.265766	-6.41505
id6009587	6	16980735	0.00621572	0.0795796	6.40818
id1025198	1	39619763	0.00625439	0.238739	4.32023
id4008010	4	23956392	0.00632808	0.0810811	6.62731
id9001558	9	5991042	0.00632989	0.471471	4.97285
wd1001820	1	33651126	0.00633779	0.373874	-9.04143
id1013726	1	23716753	0.00634739	0.225225	4.82059
id1002277	1	2893159	0.00635817	0.0975976	5.21943
id2000494	2	641300	0.00636361	0.105105	5.26357
id6004573	6	7102273	0.00639401	0.280781	-5.45587
id1020319	1	32809846	0.0064279	0.141141	-6.24881
id2010035	2	24088006	0.00645577	0.0555556	6.94517
wd6003011	6	23402917	0.00645724	0.123123	4.09721
id3007567	3	15023213	0.00646603	0.145646	5.51426
id2013867	2	31092451	0.00648902	0.187688	4.1943
id1020804	1	33364272	0.00653768	0.0765766	-7.31179
id6007315	6	11692532	0.00657192	0.262763	3.94193
id5003132	5	6105603	0.00658203	0.408408	4.63677
id7003441	7	21277430	0.00660574	0.186186	-4.70232
id12003176	12	7921443	0.00664435	0.310811	4.69617
id1020583	1	33067862	0.00665203	0.171171	5.14821
id4009236	4	27874352	0.00667765	0.156156	-6.5294
id3010870	3	24492231	0.00671681	0.313814	5.74861
id6002498	6	3114416	0.00671968	0.0885886	6.71252
id6012159	6	23442920	0.00672004	0.481982	-4.09743
id3007139	3	14216794	0.00680203	0.0855856	5.26229
id1000956	1	1044028	0.00680532	0.151652	-3.64092
id7001895	7	10678586	0.00681694	0.34985	5.77477
id9001489	9	5857510	0.0068175	0.447447	-6.60272
id1000662	1	740630	0.00683332	0.16967	3.93511
id6016104	6	28004273	0.00684824	0.340841	5.26271
id2006841	2	17159682	0.00686813	0.021021	-12.59
wd6002255	6	16175382	0.00690347	0.307808	-5.08731
id1022508	1	35651275	0.00690621	0.204204	-4.58197
id4005481	4	18736185	0.00695211	0.250751	4.533
id6006400	6	10357801	0.00695831	0.241742	-3.88835
id4009107	4	27631198	0.00698351	0.166667	-4.77429
id8000227	8	580671	0.00698968	0.0540541	-6.33254
id2010790	2	24919033	0.0069899	0.0570571	-7.02849
ud7001215	7	17774340	0.00700085	0.165165	-4.54452
id1025034	1	39470793	0.00700505	0.325826	4.71765
id4002505	4	6093387	0.007045	0.105105	-6.80886
id3015622	3	32434368	0.00705533	0.382883	-3.17649
id5003131	5	6105412	0.00706207	0.403904	4.57143
id1020779	1	33313946	0.00706404	0.129129	-6.77018
id1020819	1	33369997	0.00706404	0.129129	-6.77018
id1020850	1	33467226	0.00706404	0.129129	6.77018
id1021457	1	34514792	0.0070726	0.0630631	6.29093
id9005712	9	17450020	0.00719441	0.151652	4.76239
id6007321	6	11694674	0.00722746	0.391892	5.25785
id1020351	1	32842875	0.00722773	0.384384	-9.75344
id1021270	1	34277624	0.00725916	0.0720721	-6.52003
id1023773	1	37658654	0.00726234	0.222222	-5.33479
id10003000	10	11508505	0.0073147	0.211712	-8.74286
id6010955	6	20833652	0.00735797	0.216216	5.72919
id4008357	4	24856494	0.00735813	0.213213	-6.11597
id6012182	6	23464841	0.00736086	0.106607	4.22913
id2003070	2	5838839	0.00736368	0.204204	6.85376
id7003643	7	22055376	0.00737075	0.433934	-4.7407
id12000051	12	167102	0.00738503	0.127628	5.72072
id1021116	1	34009239	0.00751326	0.378378	9.32564
id11006695	11	18273977	0.00757759	0.174174	5.22437
id1005664	1	7339193	0.00759637	0.339339	6.8113
id3007210	3	14364088	0.00764379	0.394895	-6.19484
id1024184	1	38141044	0.00766925	0.402402	6.90257
id7003645	7	22057970	0.00769007	0.306306	-4.2888
id8006910	8	25061757	0.00769356	0.0405405	-7.44377
id7003947	7	22825888	0.00770968	0.325826	-3.42506
id11007367	11	19192294	0.00774072	0.364865	-3.79166
id1025201	1	39636459	0.00775601	0.241742	4.25028
id1019594	1	32092667	0.00775757	0.0825826	-5.39139
ud8001934	8	28343223	0.00777243	0.418919	5.23152
id3008174	3	16337995	0.00779579	0.369369	-3.39986
id7005111	7	26460045	0.00783051	0.255255	5.15466
id1015010	1	25147898	0.00784837	0.417417	-3.70654
id1021344	1	34407411	0.00785992	0.132132	5.97198
id8007002	8	25628232	0.00786163	0.0660661	-6.39957
id2014179	2	31786052	0.00788003	0.0165165	-11.424
id1013420	1	23365278	0.00794823	0.448949	3.46213
fd10	3	31505338	0.00798794	0.0435435	-5.52063
id3007606	3	15075747	0.00805001	0.162162	5.61049
id4003888	4	13216691	0.00806068	0.0600601	6.78018
id11003833	11	10447367	0.00806129	0.478979	-4.69925
id2003094	2	5910769	0.00809112	0.201201	6.69781
id3017331	3	35112556	0.00814264	0.183183	5.5085
id12005972	12	17679175	0.00815877	0.174174	4.07684
id4010381	4	30501271	0.00817255	0.486486	3.87495
id7005611	7	27949019	0.0081742	0.166667	4.59353
id6004574	6	7102346	0.00817735	0.241742	5.39016
wd6002805	6	21031948	0.00821058	0.454955	-6.59449
id7003695	7	22113068	0.0082375	0.457958	-5.07865
id2009277	2	23173443	0.00824949	0.0570571	6.22058
id12008143	12	23519872	0.00840773	0.385886	3.37107
id6002930	6	3648304	0.00843312	0.471471	-3.05772
id11002394	11	5704377	0.00843754	0.127628	-5.28571
id2015344	2	34261829	0.00851147	0.0600601	6.40642
id9002977	9	10808842	0.00858559	0.354354	3.11608
id4000949	4	1970257	0.00858708	0.394895	-2.85547
id3008123	3	16262892	0.00858906	0.211712	-3.9575
id1014524	1	24452533	0.00859769	0.402402	-5.42825
id4002930	4	8114570	0.00860168	0.297297	-5.12791
id12010084	12	27344710	0.00870246	0.159159	-5.51859
id1014557	1	24555836	0.00870721	0.411411	4.57229
id6012207	6	23610475	0.00872597	0.103604	4.00176
id6011424	6	21947722	0.00874724	0.280781	-4.11144
id1013949	1	23881472	0.00875848	0.0750751	-6.1471
id6011777	6	22810039	0.00876579	0.423423	4.68582
id7001847	7	10370442	0.00877877	0.309309	6.64816
ud7000777	7	10434311	0.00877877	0.309309	6.64816
id4000582	4	1017276	0.0088053	0.466967	3.47182
id7002227	7	13593609	0.00885646	0.376877	-6.01706
id1025088	1	39552416	0.00886237	0.247748	4.21584
id6011014	6	20948042	0.00889449	0.211712	-5.8187
id6007307	6	11674917	0.00889754	0.292793	-3.41801
id4007761	4	23286166	0.00893695	0.0795796	6.92455
ud4001740	4	23287129	0.00893695	0.0795796	6.92455
id1005282	1	6995910	0.00893996	0.355856	-4.9353
id6007033	6	11166988	0.00895399	0.0750751	6.18566
id5007996	5	19489116	0.00895766	0.16967	-4.16613
id5013154	5	27174574	0.00898881	0.276276	-5.66992
id1020740	1	33246703	0.00908025	0.0735736	6.81463
ud12000127	12	3055994	0.00911122	0.294294	5.06203
id11000703	11	2240736	0.00912502	0.385886	5.48808
ud1001571	1	38805774	0.00917728	0.369369	4.16374
id8000393	8	1505681	0.00922133	0.387387	4.73682
ud7000964	7	13597423	0.00923214	0.438438	7.38029
id7002708	7	16956824	0.00923333	0.135135	5.33523
id12010090	12	27347597	0.00937989	0.162162	-5.40829
id1018075	1	30170949	0.00938595	0.378378	9.23492
id2006678	2	16635319	0.00939249	0.376877	3.95438
id1020209	1	32695178	0.00940053	0.174174	4.59951
id7003644	7	22056571	0.00942229	0.451952	-5.03916
id1024499	1	38629732	0.00950844	0.178679	4.68289
ud8000587	8	10395951	0.00951211	0.249249	5.03126
id4010574	4	31138553	0.00952225	0.412913	-3.46488
id1021082	1	33974036	0.00957616	0.136637	-6.07228
id11005935	11	16637195	0.00959038	0.102102	-4.37262
wd6000878	6	11926989	0.00960373	0.436937	5.13216
id7005585	7	27902329	0.00966266	0.172673	4.44537
id7005593	7	27911759	0.00966266	0.172673	4.44537
id10002862	10	10605850	0.00969793	0.205706	8.90569
wd9001012	9	6731969	0.0096991	0.43994	-3.94114
id1024587	1	38750936	0.00974777	0.0960961	5.65414
id4008361	4	24858101	0.00975109	0.214715	6.01324
id5006686	5	16603543	0.00976753	0.183183	-5.10331
id1010926	1	18193999	0.00978464	0.0510511	-8.50132
id6006288	6	10090472	0.00986004	0.460961	-3.07896
id2015352	2	34290695	0.00987618	0.253754	-4.13257
id3004338	3	8192574	0.00989529	0.045045	7.24191
id4005238	4	17853979	0.00990995	0.481982	-3.00914
id9000186	9	854795	0.00998292	0.246246	-3.73687
id1007772	1	10802587	0.00998887	0.0375375	7.16525
id4001759	4	4289867	0.00999013	0.321321	-3.64161
id1005056	1	6521041	0.00999984	0.186186	-5.66145
id1026642	1	41303092	0.0100266	0.033033	-10.3187
id3001254	3	2246834	0.0100546	0.415916	9.45458
id6000791	6	905567	0.01006	0.322823	-5.546
id12005994	12	17688174	0.0100978	0.136637	-5.44495
id1011042	1	18353572	0.0100988	0.159159	4.46796
id10007318	10	22971026	0.0101849	0.394895	7.21731
id5003150	5	6109112	0.010275	0.424925	3.84995
id2012530	2	28764570	0.0103198	0.0510511	6.73071
id2009210	2	23102261	0.0103529	0.0630631	6.00286
id6000302	6	453049	0.0103838	0.0750751	6.20953
id1017365	1	29378339	0.0104063	0.268769	4.15041
id1014982	1	25071319	0.010428	0.454955	4.4905
id4002540	4	6445858	0.0104305	0.106607	-6.37407
id6002002	6	2654252	0.010431	0.28979	-5.4881
id1014965	1	25062635	0.0104723	0.493994	-3.89454
id7004018	7	22961442	0.0104754	0.316817	-3.29071
id1024607	1	38806178	0.0104966	0.102102	-5.48361
id7001878	7	10500202	0.0106063	0.327327	5.57429
id3001312	3	2378284	0.0106218	0.412913	9.79574
id3001342	3	2450249	0.0106218	0.412913	-9.79574
id5013060	5	26987006	0.0107144	0.15015	4.74
id1005967	1	7576832	0.0107147	0.310811	4.40257
id3007430	3	14898391	0.010753	0.129129	-5.21188
id6003749	6	5877616	0.0107991	0.162162	-6.84568
id1012539	1	22045650	0.010801	0.115616	-6.40335
id3001657	3	3132764	0.0108579	0.399399	7.43175
id6004605	6	7134710	0.0108724	0.174174	-5.80162
id1019606	1	32108888	0.0109056	0.111111	5.04124
id11005882	11	16433047	0.0109214	0.12012	3.6961
dd11001271	11	22190264	0.0109748	0.21021	-3.69118
ud3000794	3	14272880	0.0109845	0.42042	-5.95225
wd7002914	7	20541803	0.0110663	0.430931	3.79679
id1023791	1	37685216	0.0111666	0.241742	-5.10559
id6002006	6	2655955	0.0111682	0.402402	-7.40488
ud7001646	7	22962408	0.0111771	0.391892	-4.50461
id1014275	1	24247784	0.011189	0.213213	7.25069
ud1000597	1	13301985	0.0111956	0.432432	-7.38161
id1007815	1	10933608	0.0112625	0.166667	-4.13637
id5002903	5	5617543	0.0112777	0.324324	-4.28537
id2005000	2	10643563	0.011298	0.190691	-3.70057
id3001407	3	2549161	0.0113439	0.396396	-7.91157
ud2001550	2	26078404	0.0113937	0.220721	-4.45406
id9001890	9	6755141	0.0114878	0.384384	-5.0506
id4012222	4	34777039	0.0115002	0.159159	5.81928
id11000721	11	2275612	0.0115159	0.39039	5.17028
id1009071	1	13783110	0.0115205	0.0795796	-5.52632
id8001208	8	3674106	0.0115375	0.384384	5.65759
id2010059	2	24094565	0.011542	0.192192	-4.11945
id6016101	6	28001730	0.0115637	0.151652	-4.70438
id3012223	3	27698909	0.0115699	0.406907	-7.80622
id4006138	4	20198706	0.011575	0.286787	5.6008
id2001618	2	2873552	0.0115773	0.0570571	-8.5992
id5003117	5	6102245	0.0115913	0.411411	4.3808
id4009162	4	27687770	0.0116068	0.258258	4.15552
ud7001213	7	17753072	0.0116416	0.192192	-3.90602
id1025252	1	39730640	0.0116455	0.247748	4.03089
id6015266	6	27161323	0.0116749	0.0780781	5.87869
id3017746	3	35556793	0.0117047	0.123123	-4.72617
id3008154	3	16296238	0.0117315	0.228228	-3.31825
id6009680	6	17128629	0.0117522	0.291291	-3.81425
id1020914	1	33683165	0.011779	0.0795796	6.53447
id2007562	2	19345017	0.0117926	0.372372	3.09536
wd3000402	3	14647480	0.0118459	0.394895	5.94713
id2015368	2	34317879	0.0118773	0.25976	-4.03089
id1015156	1	25395435	0.0119032	0.244745	5.44095
id5013209	5	27196868	0.0119313	0.433934	-4.52527
id3017329	3	35110721	0.0120018	0.196697	-5.19461
id3010545	3	22997674	0.0120388	0.39039	9.1158
id6012385	6	23870650	0.0120591	0.160661	11.3138
id5013166	5	27177024	0.0121074	0.28979	4.92423
id3004152	3	7678627	0.0121714	0.0945946	5.11991
id5003118	5	6102407	0.0121903	0.5	3.75093
id1022519	1	35653853	0.0122683	0.243243	4.66278
id12005221	12	14490256	0.0122687	0.312312	3.55405
id2006490	2	16083616	0.0122955	0.111111	-5.79637
id11011521	11	28284273	0.0123301	0.0915916	3.88648
id1020747	1	33249743	0.0123997	0.130631	6.27749
id3001495	3	2842842	0.0124122	0.321321	-5.2473
id7002921	7	18692392	0.0124329	0.0525526	-6.58275
id7002781	7	17752454	0.0124756	0.192192	3.79199
id5001420	5	2447997	0.0124901	0.277778	-4.20375
id3013804	3	29303969	0.0125087	0.0795796	5.2701
id12001262	12	3059475	0.0125379	0.252252	4.79939
id12007987	12	23253893	0.0125404	0.018018	15.5798
id1005811	1	7424230	0.012565	0.456456	-6.29441
id3014754	3	30932528	0.0125866	0.154655	5.63758
id1024479	1	38578456	0.0126088	0.304805	5.59992
id1002080	1	2610666	0.0126218	0.228228	-2.96414
id2007516	2	19186554	0.0126528	0.438438	2.72476
id12001241	12	3011236	0.0126916	0.297297	4.99511
ud9000282	9	5766364	0.0127778	0.447447	-6.22238
id1020943	1	33742812	0.0127946	0.123123	-6.12921
ud4001835	4	24804370	0.0128123	0.216216	-5.897
id5002946	5	5846087	0.0128507	0.346847	-3.96248
id6012066	6	23292931	0.0128647	0.13964	4.33506
id3014953	3	31305903	0.0128755	0.156156	-10.0026
id11006072	11	16916094	0.0129007	0.181682	-5.36032
id7003172	7	20086428	0.0129051	0.165165	-15.3888
id1005848	1	7443892	0.0129577	0.453453	6.31855
id6009287	6	16321124	0.0130046	0.177177	-5.68293
id11000130	11	680589	0.0130199	0.183183	5.5388
id1021101	1	34006756	0.0130291	0.0750751	5.68916
id1025203	1	39636809	0.0130542	0.244745	3.92462
id7005590	7	27906999	0.0130813	0.466967	3.00999
ud8001645	8	24909282	0.013083	0.207207	5.01956
id1024538	1	38686253	0.0130956	0.399399	6.7451
id5013207	5	27196168	0.0130976	0.256757	-4.61969
id9003020	9	10898149	0.0131383	0.471471	-3.51345
id1002284	1	2894250	0.0131612	0.309309	3.7388
id4008297	4	24678926	0.0132144	0.0765766	6.31533
id3007088	3	14144755	0.0132426	0.357357	-4.80023
id12007520	12	22218100	0.0132804	0.156156	-4.46616
id12003147	12	7916244	0.0132985	0.31982	4.12373
id2008393	2	21057040	0.013299	0.102102	-5.44094
id5003148	5	6107735	0.0133961	0.0930931	5.3652
id9001571	9	6029436	0.013458	0.426426	4.26796
id2013100	2	29779885	0.0134581	0.375375	6.30941
id5000910	5	1297474	0.0134602	0.474474	4.17619
id2009318	2	23249988	0.013522	0.0555556	5.83181
id1005857	1	7444964	0.0135838	0.456456	6.2157
id2015525	2	34594015	0.01359	0.406907	-4.8409
id4010578	4	31156416	0.0136174	0.442943	2.90723
wd3001877	3	23664306	0.013674	0.412913	5.28932
id1024340	1	38314671	0.0136801	0.396396	5.96763
id6011524	6	22156207	0.0136807	0.415916	5.22571
id1008997	1	13564910	0.0136852	0.141141	5.46702
id1017457	1	29510178	0.0137106	0.226727	-5.33219
id9002972	9	10802582	0.0137134	0.175676	4.2628
id11000771	11	2464633	0.0137628	0.252252	-4.66728
id3001521	3	2879717	0.0137901	0.324324	-4.9909
dd3000518	3	27659432	0.0137926	0.147147	8.14646
id5006745	5	16790663	0.013807	0.18018	5.7146
id12005927	12	17612969	0.013862	0.249249	-3.56559
wd7001258	7	10545904	0.0139069	0.346847	5.05195
id1025848	1	40611157	0.0139117	0.0795796	-5.80085
id2001745	2	2982029	0.0139956	0.288288	3.58846
id8005344	8	19827740	0.0139985	0.37988	-4.36281
dd11001219	11	22184307	0.0140204	0.027027	-10.1326
id1024593	1	38753904	0.0140516	0.37988	4.83567
id1020988	1	33815421	0.0140922	0.0885886	-6.5463
id12005825	12	17411591	0.0142046	0.124625	4.51748
id1025250	1	39728774	0.0142298	0.247748	-3.94398
ud5000306	5	5795018	0.0143026	0.307808	4.31502
id4007640	4	22970928	0.0143385	0.0525526	7.63938
id6016222	6	28408481	0.0143502	0.189189	-5.53502
id1024591	1	38753362	0.0144064	0.334835	-3.8312
id1014598	1	24577994	0.0144418	0.441441	4.35866
id4002627	4	6656062	0.0144874	0.342342	-4.20938
id3001460	3	2713379	0.0145533	0.397898	5.22217
id3007455	3	14911860	0.0145721	0.114114	-5.62095
id1023693	1	37583983	0.0145825	0.373874	-6.58578
id1023677	1	37578129	0.0145825	0.373874	6.58578
id1023689	1	37582475	0.0145825	0.373874	6.58578
id1023721	1	37634290	0.0145825	0.373874	6.58578
id2014316	2	32079869	0.0146407	0.0315315	-6.07815
id7005487	7	27660394	0.0146454	0.334835	4.23639
id1017321	1	29306702	0.0146545	0.373874	3.34558
id6009447	6	16613856	0.0146619	0.205706	4.78562
id9000396	9	1363512	0.014674	0.318318	-4.56419
id8007511	8	27369483	0.0148543	0.399399	-6.25735
id6007347	6	11723777	0.0148597	0.435435	4.95695
id12007406	12	22100484	0.014897	0.241742	3.64978
id11006819	11	18526738	0.0149195	0.130631	-3.7166
id1005787	1	7405843	0.0150123	0.454955	6.23358
id1005812	1	7424623	0.0150123	0.454955	6.23358
id1005839	1	7442930	0.0150123	0.454955	6.23358
id5013174	5	27179731	0.0150473	0.472973	-3.49269
id7003552	7	21687337	0.0150743	0.192192	-5.53201
id6009148	6	15811089	0.0151524	0.174174	-5.67805
id3015792	3	32751125	0.0151914	0.216216	5.46374
id9000429	9	1368928	0.0152086	0.403904	-5.398
id11000662	11	2168840	0.0152105	0.384384	-4.9917
id7002289	7	14608160	0.0152417	0.376877	5.63141
id12003660	12	9062220	0.0152707	0.36036	5.90791
id4002191	4	5151946	0.0153129	0.0435435	7.07437
id1003752	1	4490727	0.0153251	0.388889	3.83996
id4007941	4	23839856	0.015337	0.220721	-5.99288
id7005614	7	27961782	0.0153602	0.174174	4.03313
id3004144	3	7672861	0.015381	0.306306	5.04691
id12005830	12	17436206	0.0153869	0.454955	3.61202
id11010908	11	27096973	0.0154054	0.18018	3.43514
id1007795	1	10825342	0.0154128	0.31982	-5.0826
id3003401	3	5814618	0.0154267	0.153153	5.24841
id3001247	3	2243360	0.015464	0.412913	-8.66583
id1005698	1	7355027	0.0154738	0.448949	6.15638
id2009203	2	23099622	0.0154843	0.144144	4.16486
id12006659	12	19758124	0.0154847	0.396396	-9.60911
wd8000090	8	889733	0.0155263	0.021021	-8.87895
id6001087	6	1508885	0.0155768	0.10961	4.63733
id12007742	12	22849328	0.0156269	0.309309	3.69867
ud10000806	10	13085333	0.0156456	0.496997	-3.39594
ud11000095	11	2172278	0.0156459	0.391892	4.89242
id2005132	2	10865341	0.0157051	0.0825826	-5.13868
id5001796	5	3130531	0.0157136	0.316817	4.05354
id9000783	9	3234983	0.0157233	0.124625	4.71058
id2002599	2	4871067	0.0157475	0.141141	-5.28644
id2015346	2	34289308	0.0157778	0.124625	4.29594
id1013130	1	22922974	0.0158271	0.294294	3.95745
id9004349	9	15240562	0.0158634	0.471471	3.78548
id9000427	9	1368797	0.0159286	0.297297	-4.34902
id7002848	7	18341177	0.0160029	0.301802	-2.76401
id6014772	6	26574639	0.0160688	0.1997	3.76123
id3008990	3	18317947	0.0160882	0.0540541	-7.24584
id12003398	12	8243117	0.0161023	0.375375	3.66225
id2001296	2	2013925	0.0162785	0.0840841	-5.00304
id5000447	5	840527	0.0163543	0.129129	-4.42124
id1020563	1	33058461	0.0164043	0.168168	4.77918
id3010792	3	24048745	0.0164976	0.384384	7.59729
id1012449	1	21977880	0.0164978	0.121622	-5.71774
id1023910	1	37793663	0.0165267	0.393393	8.17689
id9007929	9	22920706	0.0165627	0.295796	2.8117
id1011201	1	18617448	0.0165716	0.141141	3.5555
id2013045	2	29603602	0.0166013	0.366366	5.20175
id7004884	7	25866788	0.016629	0.184685	-3.90062
ud3000177	3	2746597	0.0166308	0.408408	-8.02933
id1013857	1	23841083	0.0166399	0.0825826	-5.66401
id12007741	12	22849184	0.0166401	0.121622	-5.41207
dd1000868	1	7365280	0.0166447	0.451952	6.21385
id1005629	1	7330755	0.0166447	0.451952	6.21385
id1005691	1	7352717	0.0166447	0.451952	6.21385
id1005699	1	7355142	0.0166447	0.451952	6.21385
id1005681	1	7348298	0.0166447	0.451952	-6.21385
id1005684	1	7349643	0.0166447	0.451952	-6.21385
id2003394	2	6606486	0.0166481	0.373874	3.70373
id3012106	3	27650746	0.0166658	0.168168	6.2667
ud2001743	2	29503641	0.0166732	0.0405405	7.37989
id1028425	1	43068669	0.0166833	0.0810811	5.85292
id5013216	5	27199980	0.0167525	0.486486	5.66061
id12001260	12	3058385	0.0167721	0.24024	4.18828
id6004904	6	7702606	0.0167766	0.0855856	-6.49652
id6004843	6	7581972	0.0167778	0.018018	10.6605
id2013060	2	29614510	0.0167846	0.361862	5.32994
id6011085	6	21170672	0.0168244	0.217718	-5.56099
id3001422	3	2593465	0.0168935	0.417417	9.18698
id3001449	3	2658980	0.0168935	0.417417	9.18698
id4007714	4	23132918	0.0169073	0.0495495	7.14509
id12003229	12	8031068	0.0170775	0.166667	5.32028
id3008208	3	16436650	0.0170844	0.336336	-3.3783
id3001607	3	3075489	0.0171215	0.399399	7.4212
id6004429	6	6929711	0.0171348	0.294294	-4.56696
id4005229	4	17843185	0.0171908	0.495495	-2.72868
id1020828	1	33413186	0.0172422	0.135135	-5.67648
id9001575	9	6030896	0.0172662	0.463964	4.64119
id5002895	5	5615432	0.0172764	0.346847	3.75108
id11006213	11	17322208	0.0173114	0.343844	4.13571
id3016292	3	33477632	0.0173196	0.372372	4.57811
ud1001116	1	24508977	0.0173568	0.426426	-4.99363
id6003403	6	4869776	0.0173616	0.156156	-4.77721
id6002801	6	3411981	0.0173824	0.0870871	6.4254
id3017356	3	35179395	0.0173885	0.256757	-4.50891
id6009249	6	16223965	0.0174039	0.291291	5.38741
id6001988	6	2640667	0.0174293	0.403904	-7.30531
id4010540	4	31071780	0.0174518	0.177177	-3.36839
id3011001	3	25253583	0.0174561	0.148649	-6.11532
id3003464	3	5871869	0.0174823	0.1997	-3.90912
id1011098	1	18452011	0.0175136	0.127628	-4.70993
id4005736	4	19488208	0.0175454	0.327327	5.20413
id4005236	4	17853775	0.01755	0.451952	-2.79268
id8007295	8	26749921	0.0175572	0.189189	3.65484
id12003554	12	8820629	0.0176126	0.343844	5.5413
id1021458	1	34514880	0.0176393	0.234234	-5.09414
ud7000430	7	5341722	0.0176456	0.391892	-7.48091
id4002875	4	7514591	0.0176878	0.105105	-5.79296
id8003296	8	10318714	0.017732	0.238739	-5.45516
id1000603	1	723562	0.0177641	0.303303	3.05237
id11011473	11	28233954	0.0178043	0.100601	3.68305
id4011482	4	32782146	0.0179037	0.456456	-3.20424
id4010590	4	31159186	0.018001	0.159159	3.67407
id2016063	2	35180205	0.0180434	0.165165	4.22072
id1020194	1	32670639	0.0180449	0.358859	-4.92574
id7000790	7	5456657	0.0180708	0.402402	5.30457
id9000516	9	1812984	0.0180713	0.316817	4.39229
id8002648	8	8581255	0.0181506	0.415916	-2.84389
id2000459	2	632432	0.0181616	0.15015	4.00143
id1018946	1	31419897	0.0182176	0.237237	-5.55933
id11000133	11	681740	0.0182229	0.195195	5.72441
id11011527	11	28285132	0.0182338	0.249249	-2.85548
id1028403	1	43016981	0.01825	0.127628	-6.00111
wd7001212	7	10433609	0.0183018	0.321321	5.45345
id2010872	2	25108307	0.0183107	0.168168	3.22754
id3001677	3	3167146	0.018321	0.238739	-6.67321
id12003387	12	8240803	0.0183805	0.334835	-4.12708
id4000746	4	1208996	0.0183819	0.160661	-3.22345
ud2000262	2	5106834	0.0184195	0.397898	5.51978
id6016129	6	28055173	0.0184699	0.0525526	-4.9063
ud3000317	3	5707237	0.0185431	0.403904	-8.99355
wd10002492	10	10975590	0.0186555	0.211712	-8.7123
id1011006	1	18336524	0.018669	0.160661	-4.11274
id9002514	9	8121514	0.0187117	0.22973	5.06269
id11006357	11	17634725	0.0187428	0.45045	3.99704
id8001174	8	3597939	0.0187706	0.225225	4.84534
id6008973	6	15357705	0.0188157	0.165165	-5.186
id6004734	6	7425569	0.0188283	0.021021	-9.67972
id4007867	4	23683952	0.0188348	0.174174	-3.73193
id6004735	6	7425675	0.018843	0.0225225	9.48551
id1026765	1	41699063	0.0188739	0.178679	-3.77695
id1021172	1	34134641	0.0188781	0.25976	5.41529
id2001157	2	1435216	0.0188842	0.0720721	4.97582
id1020524	1	33027700	0.0188889	0.373874	6.69607
id3012411	3	27804870	0.018908	0.424925	-5.61406
id1007927	1	11019051	0.0189202	0.445946	-6.81358
id3004167	3	7741234	0.0189437	0.0900901	-4.84482
id5001708	5	3007913	0.0190512	0.0930931	-5.18633
id1016524	1	28267695	0.0190704	0.156156	-4.53182
id2010862	2	25055861	0.0190752	0.24024	4.03719
wd5000360	5	5597772	0.0190874	0.309309	3.95479
id3010671	3	23216555	0.0191039	0.397898	7.54414
id1025070	1	39502530	0.0191102	0.462462	4.08302
id1021089	1	33976962	0.0191517	0.340841	-8.23325
id1003861	1	4677218	0.0191529	0.238739	4.50374
id3016453	3	33688227	0.0191714	0.156156	7.54497
id1028615	1	43231412	0.019184	0.271772	-4.80211
id6003279	6	4563344	0.0192416	0.474474	3.96785
id10004606	10	16615168	0.0192869	0.474474	-3.93154
id11006347	11	17604242	0.0192902	0.456456	3.619
id3017890	3	35787171	0.0193124	0.310811	5.4456
id1023848	1	37742963	0.0193531	0.265766	-5.62961
id2014622	2	32859593	0.0193729	0.186186	11.2149
id6009129	6	15772627	0.0194513	0.36036	-4.64494
id1014882	1	24919687	0.0194574	0.363363	-4.27559
id4007268	4	22029198	0.0194853	0.124625	-6.09602
id6002360	6	3007508	0.0194992	0.339339	-4.83753
id9002546	9	8564353	0.0195243	0.364865	3.85812
id1003403	1	4095765	0.0195541	0.373874	4.26435
id1024313	1	38255726	0.0195796	0.162162	4.38289
ud7001208	7	17691790	0.019591	0.190691	-3.62322
id7003227	7	20521333	0.0195947	0.36036	-3.96572
wd5002621	5	19352791	0.019602	0.456456	-3.78085
id5009164	5	21582965	0.0196162	0.334835	-3.58257
id6004755	6	7459452	0.0196207	0.112613	4.72955
ud9000306	9	6194877	0.0196221	0.126126	4.67596
id11009197	11	23379061	0.0196236	0.0660661	-5.70067
id4000738	4	1161060	0.0196298	0.0525526	6.59017
id5000437	5	830698	0.0196382	0.478979	-4.76528
ud9000320	9	6402400	0.0196429	0.126126	-4.85278
id12008013	12	23284834	0.0196722	0.253754	3.40489
id6007277	6	11621758	0.0197663	0.457958	-2.87489
id8006909	8	25059474	0.0197668	0.235736	-3.79414
id12010071	12	27324717	0.0197718	0.22973	-4.12567
id3014806	3	31021257	0.019858	0.148649	-5.36819
id1024336	1	38307253	0.019873	0.337838	6.33078
id8001186	8	3617321	0.0199236	0.388889	-5.46169
id5002941	5	5845289	0.01995	0.342342	3.737
id12007609	12	22419279	0.0199543	0.222222	-3.05106
id1021216	1	34170549	0.0200233	0.115616	-4.84947
id1007781	1	10804563	0.0200262	0.321321	-4.34484
ud7000436	7	5385579	0.0200533	0.0345345	-6.86204
id5006702	5	16609266	0.0200567	0.327327	-5.16022
id1023634	1	37539832	0.0200577	0.253754	4.93421
id6008688	6	14440909	0.0201097	0.171171	5.49953
id1020735	1	33228084	0.0201277	0.201201	-4.59183
id1028378	1	42981216	0.0201347	0.0900901	-5.30676
id6003099	6	4141861	0.0201495	0.136637	3.77435
id7005869	7	28908834	0.0201534	0.108108	-4.87852
id2013654	2	30651145	0.0201837	0.384384	5.83294
id1026771	1	41699642	0.0201974	0.369369	-4.69533
id6004713	6	7420017	0.0201989	0.112613	-4.74613
ud5000325	5	6193559	0.020218	0.0960961	-4.90293
id2002735	2	5104892	0.020234	0.40991	-5.08742
id4003433	4	10754518	0.0202518	0.303303	4.58399
id2008676	2	21769429	0.0202562	0.444444	4.85604
id6009666	6	17078473	0.020288	0.121622	-4.92381
dd1000902	1	7367998	0.0203118	0.324324	3.82187
id2008415	2	21063707	0.0203121	0.106607	4.96199
id3007651	3	15212079	0.0203534	0.186186	-5.44961
id7002529	7	15886315	0.0203665	0.235736	4.42868
id12007714	12	22754957	0.0204357	0.133634	-4.70389
id1019604	1	32108071	0.0204358	0.111111	4.58136
id1020817	1	33369243	0.0204484	0.195195	4.36066
id11009438	11	23953118	0.0205515	0.241742	-3.3566
id1019071	1	31593753	0.0205694	0.268769	-3.94795
id1025455	1	39992906	0.0206455	0.423423	7.82565
id6011525	6	22242902	0.0206767	0.226727	-6.17675
wd5000439	5	5709703	0.0206922	0.31982	3.99051
id7002523	7	15882852	0.0207213	0.1997	5.0836
ud7001515	7	21168882	0.0207294	0.142643	4.23977
id3012197	3	27690501	0.0207349	0.396396	7.27437
id1014535	1	24483500	0.0207676	0.387387	-3.80544
id1023854	1	37743492	0.0208369	0.118619	5.10292
id5007975	5	19442412	0.0208455	0.216216	-3.76099
dd11000003	11	21703462	0.0208641	0.252252	3.71207
id9002483	9	7969565	0.0209028	0.282282	4.58346
id11011499	11	28242730	0.020942	0.48048	-2.52406
id1005728	1	7368756	0.0209772	0.448949	5.69016
id9007204	9	20941906	0.0210023	0.0615616	4.15225
id7003428	7	21245028	0.02101	0.156156	4.23015
wd6002981	6	22802988	0.0210431	0.111111	-3.53102
id10003747	10	14336659	0.0211461	0.430931	3.67301
id6002015	6	2657949	0.0211993	0.28979	-4.7353
id4012248	4	34799142	0.0212116	0.160661	-5.35328
id5011769	5	25131824	0.021262	0.162162	9.33569
id4002912	4	8080345	0.0212659	0.400901	8.0728
id10006811	10	21562963	0.0212762	0.364865	-4.68383
id1020480	1	32995125	0.0212777	0.466967	3.44569
id11001683	11	4245087	0.0213172	0.328829	3.30543
id6006146	6	9683473	0.0213717	0.168168	3.45423
id6007727	6	12799535	0.0213886	0.282282	4.74216
id6006407	6	10375227	0.0214406	0.126126	-6.69653
id2016112	2	35246271	0.0214585	0.042042	5.8675
id4005032	4	17298582	0.0215088	0.201201	-3.3061
id8000409	8	1540207	0.0215331	0.352853	5.16643
id6004753	6	7459112	0.0215349	0.111111	-4.72273
id6012292	6	23772483	0.0215496	0.291291	-4.40581
id1001436	1	1854227	0.0215849	0.252252	-3.77241
ud3001265	3	22710727	0.0216017	0.391892	-8.05798
id2008728	2	22034222	0.021616	0.442943	4.4202
id6002792	6	3385137	0.0216258	0.0840841	-6.21091
id11008022	11	20953525	0.0216671	0.441441	3.29861
id1017537	1	29592699	0.0216756	0.238739	-4.18992
id6014870	6	26659891	0.0217174	0.0990991	-5.08924
id10000880	10	3014984	0.0217818	0.321321	3.348
id6009323	6	16379329	0.0217883	0.174174	5.44799
id8000022	8	51045	0.0217987	0.175676	3.36271
id6011978	6	23148706	0.0218219	0.130631	4.62271
ud8001656	8	25029611	0.0218312	0.18018	-4.54658
id4004780	4	16532706	0.0218551	0.301802	2.90052
id7002780	7	17749829	0.0218784	0.189189	3.5579
wd7002592	7	17712240	0.0218784	0.189189	3.5579
id4001635	4	4173702	0.0219331	0.376877	3.06713
id1021206	1	34150445	0.0219602	0.0885886	-4.74103
ud10001119	10	19888030	0.0219754	0.337838	4.1202
id1027760	1	42550609	0.0220188	0.148649	4.40972
id12009788	12	26399337	0.0220248	0.246246	-4.36834
id7001003	7	6015672	0.0220384	0.3003	4.71589
id1023633	1	37538459	0.0220463	0.376877	6.46411
id1020513	1	33004552	0.0221792	0.298799	4.20874
id7002777	7	17685533	0.0222126	0.189189	3.54632
id8001395	8	4237543	0.0223431	0.0945946	5.0427
ud11001833	11	28174229	0.0223468	0.118619	-3.84452
id2005002	2	10643770	0.0224678	0.0870871	-5.11166
id1018004	1	30079824	0.0224774	0.373874	-7.36456
id2001549	2	2803738	0.0224987	0.0690691	6.44771
id5006689	5	16604322	0.022525	0.337838	-4.88785
id1020329	1	32813548	0.0225287	0.378378	-10.9131
id11002141	11	5211968	0.0225951	0.112613	-4.7811
id5001884	5	3221856	0.022605	0.142643	-4.11954
id3008068	3	16116878	0.0226146	0.25976	2.93662
id12004278	12	11168041	0.0226289	0.0915916	-4.83379
id1025043	1	39484934	0.0226644	0.478979	4.11165
id8003298	8	10319709	0.022665	0.244745	5.25718
id9007236	9	21056312	0.022689	0.451952	-2.4277
id7004105	7	23250135	0.0227259	0.465465	4.82226
id5003169	5	6171822	0.0227525	0.0765766	-5.68608
id6011056	6	21130255	0.0227645	0.411411	6.07321
id10006890	10	21737541	0.0228139	0.142643	4.47475
id5001532	5	2736590	0.0228508	0.162162	4.34505
id5001534	5	2736928	0.0228508	0.162162	-4.34505
id8001037	8	3280912	0.0228541	0.357357	-4.54721
id2001721	2	2962947	0.0228821	0.444444	2.8627
wd2001886	2	18649856	0.0228945	0.364865	-2.9643
id6004576	6	7102839	0.0229034	0.225225	6.26977
id6007226	6	11482623	0.0229321	0.124625	5.10254
id5001480	5	2598177	0.0229335	0.184685	4.09042
id2012847	2	29323053	0.0229349	0.235736	-3.98603
id4003900	4	13220039	0.0229408	0.375375	5.51889
id1026268	1	41082883	0.0229615	0.102102	5.47996
id9000839	9	3591459	0.0231136	0.118619	-4.57999
id7002926	7	18719100	0.023137	0.267267	-3.66646
id12005222	12	14490525	0.0231633	0.388889	3.16866
id2005004	2	10644097	0.023166	0.12012	4.9629
id8001314	8	4051949	0.0232119	0.367868	-4.65619
id3015599	3	32380528	0.0232292	0.177177	-7.25953
id7004302	7	23930965	0.0233022	0.286787	4.30871
id6002841	6	3443303	0.023314	0.0855856	-5.36031
id9007072	9	20019107	0.0233507	0.192192	5.89009
id1020780	1	33314115	0.0233674	0.0645646	6.29652
wd6002868	6	21108852	0.0234004	0.42042	5.63782
id6007445	6	12049784	0.0234165	0.447447	4.4333
id4007360	4	22172237	0.0234355	0.0660661	-4.95358
id9007759	9	22524376	0.0234958	0.237237	-3.79998
id6015132	6	26966327	0.0236266	0.489489	3.03143
id1008752	1	12853898	0.0236502	0.327327	4.0689
id1002122	1	2689690	0.0236763	0.126126	4.85199
wd6002853	6	21083054	0.0237307	0.429429	-5.42814
id3012211	3	27694380	0.0237966	0.403904	-6.26751
id2010606	2	24714936	0.0238791	0.318318	2.68839
id4000274	4	473251	0.0238801	0.0915916	3.95767
id4011485	4	32815694	0.0238807	0.495495	2.87069
wd7000753	7	8590750	0.0238884	0.234234	-4.22478
id6009472	6	16650165	0.0239024	0.321321	4.31296
id2009211	2	23102626	0.023904	0.0900901	5.16239
wd8004070	8	24178206	0.0239201	0.249249	3.99242
id1001927	1	2383808	0.0239297	0.321321	-2.62796
id1027788	1	42574296	0.0240637	0.0795796	5.7508
id1017934	1	30021456	0.0240713	0.291291	3.23628
id1019623	1	32114042	0.0240848	0.237237	5.18265
id2001291	2	2008764	0.0240916	0.159159	4.2183
ud2000354	2	6573720	0.0241264	0.444444	-3.3096
id9000403	9	1364890	0.0241432	0.337838	-3.71959
id3012547	3	27873911	0.0242129	0.490991	3.27602
id4011174	4	32165699	0.0242695	0.387387	-3.30225
id4011175	4	32165826	0.0242695	0.387387	-3.30225
id3001420	3	2577317	0.0242717	0.417417	-8.51929
id8003209	8	10148787	0.0243132	0.241742	-5.08668
id12001391	12	3456818	0.0243663	0.174174	-4.96219
id1005800	1	7420797	0.0243765	0.454955	5.63208
id3009369	3	19729671	0.0244294	0.0855856	-5.31215
id2009291	2	23180039	0.0244345	0.0510511	-5.74314
dd1001295	1	7498153	0.0244361	0.451952	5.65442
id1005873	1	7462149	0.0244361	0.451952	5.65442
id1005907	1	7496023	0.0244361	0.451952	5.65442
id6012170	6	23444308	0.024443	0.12012	-3.38009
id11007903	11	20566324	0.0244596	0.46997	2.56227
id12008144	12	23520390	0.0245075	0.393393	-2.59232
id12009787	12	26398618	0.0245099	0.273273	-3.80088
id12007384	12	22097067	0.0245982	0.219219	-3.51063
ud10001241	10	21759814	0.0246038	0.0870871	-4.89489
id10006030	10	19279669	0.0246449	0.223724	5.25453
id1017395	1	29441167	0.0246518	0.274775	3.62542
id1017408	1	29444710	0.0246518	0.274775	3.62542
id11000751	11	2457321	0.0246619	0.198198	5.0802
id1024582	1	38748999	0.0246828	0.0960961	4.98475
id2013174	2	29850814	0.0247048	0.414414	4.74119
id1013808	1	23788067	0.0247187	0.292793	3.31261
id7001516	7	8283688	0.0247307	0.202703	6.94424
id3012948	3	28085848	0.0247662	0.334835	4.38195
id1014964	1	25062534	0.0248422	0.430931	-3.71291
id1020406	1	32922161	0.0248579	0.144144	4.33572
id8001042	8	3283085	0.0248686	0.375375	-5.05053
id12005388	12	15153409	0.0248943	0.333333	3.75203
id6012479	6	23929828	0.0249068	0.100601	-5.61464
id1005805	1	7422127	0.0249366	0.453453	5.76235
id6007721	6	12764954	0.0249456	0.0870871	5.73572
id3003607	3	6225768	0.0249999	0.423423	-7.34255
id2007526	2	19223148	0.0250038	0.378378	-2.70259
id6005570	6	8702791	0.0250193	0.340841	-3.43573
id1020548	1	33036419	0.0250774	0.286787	-3.99596
id2013068	2	29698250	0.0251096	0.358859	4.8164
id6013015	6	24501675	0.0251308	0.225225	7.72681
id1026205	1	41054053	0.0251372	0.421922	-6.22826
dd1001208	1	7462568	0.0251417	0.0585586	-5.80959
id11006314	11	17469673	0.0251464	0.484985	3.66737
id8007587	8	27635934	0.0251476	0.366366	4.08224
id11005231	11	15338678	0.0251583	0.156156	-4.47225
id11001806	11	4483889	0.0251599	0.45045	2.91716
id1026233	1	41061684	0.0251812	0.415916	5.48605
id6009396	6	16475201	0.0251933	0.0915916	5.31092
id3017164	3	34819652	0.0252209	0.387387	3.48188
id1026762	1	41698548	0.0252658	0.373874	3.85233
id9000313	9	1257769	0.0253497	0.304805	4.31001
id6007378	6	11888472	0.0253567	0.253754	4.07965
id2007624	2	19586651	0.0253571	0.174174	-4.38773
id11010846	11	26916114	0.0253677	0.181682	2.91802
id5013323	5	27353887	0.0254232	0.441441	-3.38485
id1009647	1	14474084	0.0254392	0.249249	4.46943
id3012383	3	27771966	0.0254513	0.43994	3.47728
id1003929	1	4795262	0.0254597	0.429429	-3.9981
ud6000705	6	16618244	0.0254747	0.327327	4.06507
id6008047	6	13441631	0.0254975	0.261261	4.1492
id11005411	11	15665384	0.0255065	0.190691	-3.70965
id4001889	4	4504657	0.0255411	0.238739	3.32652
id2000433	2	627663	0.0255445	0.138138	3.97034
id3012265	3	27717304	0.0255516	0.412913	-5.81907
id1019171	1	31667961	0.0255865	0.277778	-4.09399
id2001517	2	2668484	0.0256073	0.0600601	5.45045
id10002900	10	10957472	0.0256709	0.421922	-4.23776
id3002730	3	4631607	0.025701	0.285285	3.97718
id1012114	1	21140847	0.0257028	0.0255255	4.99199
id11000599	11	2063736	0.0257205	0.385886	3.99671
id2008815	2	22113646	0.0257212	0.225225	3.88009
id6011826	6	22864363	0.025899	0.448949	-2.79215
id3012251	3	27705000	0.0259387	0.445946	-3.46959
id3012807	3	28017684	0.0259475	0.429429	-6.29796
id1014215	1	24166896	0.0260073	0.226727	3.65783
id2007600	2	19438093	0.0260695	0.367868	2.75854
id11001652	11	4231204	0.0261355	0.394895	3.4041
id11001716	11	4251303	0.0261397	0.454955	-2.43461
ud6000319	6	6630395	0.0261416	0.0660661	6.19639
id1013343	1	23336377	0.0261516	0.205706	4.32067
id3001324	3	2401895	0.026177	0.387387	3.95844
wd5002587	5	19136000	0.0262126	0.451952	-3.23131
id7003813	7	22418327	0.0262436	0.48048	-3.10465
id2004433	2	8904278	0.0262647	0.328829	-4.83034
id6014558	6	26354806	0.0262683	0.222222	3.40403
id5007853	5	19206231	0.0263	0.471471	-3.41451
ud7000427	7	5309784	0.0263922	0.478979	3.23176
ud9000386	9	7272663	0.0264192	0.0465465	6.41511
id5007892	5	19309776	0.0264238	0.493994	-3.23296
id1019237	1	31713305	0.026539	0.184685	4.47326
id9001149	9	4381740	0.0265517	0.0675676	-5.71541
id5000376	5	716724	0.0265596	0.0780781	-5.62987
ud1001389	1	32737844	0.0265817	0.348348	-4.29728
id1012241	1	21671888	0.0266043	0.3003	-3.84888
id2013539	2	30472469	0.0266337	0.174174	-4.13802
id10000373	10	1770680	0.0266337	0.156156	-3.65325
id2008817	2	22113938	0.026681	0.244745	3.1255
id1017435	1	29482780	0.0266916	0.216216	4.94992
id5013287	5	27295024	0.0267065	0.325826	-3.32428
id6000764	6	888826	0.0267169	0.198198	4.13431
id1017874	1	29971985	0.0267369	0.1997	-4.91906
id8005318	8	19754318	0.0267394	0.235736	-4.47841
id7002890	7	18601745	0.0267496	0.0795796	-5.49054
ud3000438	3	7737082	0.0267584	0.304805	3.70992
id3010796	3	24051396	0.0267748	0.387387	-6.4325
id7003567	7	21753843	0.0267845	0.315315	3.93241
id6002190	6	2836657	0.0268915	0.151652	-4.46255
id11010354	11	25833828	0.0269039	0.135135	3.59911
id3014244	3	30191293	0.026904	0.232733	4.87047
id1005942	1	7545416	0.0269402	0.264264	-3.4381
id3007092	3	14155877	0.0269456	0.048048	5.29446
id1011045	1	18354245	0.0269754	0.135135	-4.35021
id6015183	6	27030386	0.0270515	0.421922	-2.89006
id5007916	5	19370410	0.027065	0.495495	3.09174
id4001730	4	4271079	0.0270715	0.358859	2.52633
id1009060	1	13781525	0.0270914	0.426426	5.48093
id6011118	6	21255135	0.0271272	0.423423	5.33467
id1015221	1	25447188	0.0271929	0.463964	2.599
id6013622	6	25297291	0.027241	0.276276	-2.70166
id6011110	6	21215101	0.0272517	0.426426	5.3602
id9000432	9	1369760	0.027281	0.315315	4.00895
id1014829	1	24857840	0.0272834	0.372372	3.64089
ud1001569	1	38757582	0.0273088	0.312312	4.2056
id5007854	5	19206871	0.0273605	0.474474	3.38217
id6003372	6	4756458	0.0273761	0.0765766	-4.26784
id1014523	1	24452387	0.0273866	0.406907	-4.64219
id3008072	3	16117129	0.0274791	0.456456	-3.15046
id10007012	10	22145444	0.0275606	0.123123	-4.10098
id3017893	3	35792012	0.027683	0.244745	4.83162
id9007751	9	22510890	0.0276897	0.165165	-4.35847
id11009556	11	24257762	0.0277175	0.255255	3.17531
id9007283	9	21200889	0.0277384	0.207207	-5.16708
id12008587	12	24167542	0.0277755	0.327327	5.3036
wd7001005	7	9674079	0.0278147	0.106607	4.84266
id7003744	7	22274234	0.0278229	0.483483	-4.29008
id3007157	3	14247607	0.0278364	0.0720721	-4.69061
id2003471	2	6731924	0.0278583	0.1997	-6.64558
id2013087	2	29760497	0.0278847	0.384384	5.84177
id1024764	1	39069025	0.0279814	0.0750751	5.53661
id1008758	1	12872057	0.0279909	0.151652	-6.29489
id4002917	4	8081966	0.0279933	0.373874	-5.70994
id2013171	2	29849073	0.0281336	0.384384	4.79916
id1025981	1	40782661	0.02815	0.481982	4.14647
id2001481	2	2565369	0.0282703	0.486486	2.81522
id1020181	1	32660710	0.0282864	0.36036	-4.53366
id1023865	1	37776498	0.0282921	0.391892	7.64618
id8001695	8	5347535	0.0283013	0.333333	3.43312
id11002924	11	7322541	0.0283093	0.297297	-2.43459
id2005071	2	10780072	0.0284433	0.258258	3.86364
id12005298	12	14867029	0.0284997	0.294294	-3.53149
id1013452	1	23438713	0.0285804	0.327327	-2.71052
id10002867	10	10631200	0.0286218	0.204204	-7.65836
id1026776	1	41700618	0.0286828	0.243243	3.52744
id5002005	5	3439893	0.0286954	0.45045	-2.75268
id11000175	11	892082	0.0287052	0.0765766	-5.28556
id4010934	4	31771357	0.0287116	0.187688	-3.5319
id2002804	2	5237430	0.0287275	0.402402	-5.07119
id9001338	9	5165136	0.0287539	0.435435	-4.82414
id1009792	1	14757374	0.0287566	0.13964	-4.77589
id1000967	1	1053413	0.0287681	0.345345	2.53933
id8005378	8	19874566	0.0287782	0.214715	-3.38438
id8007950	8	28311607	0.0288726	0.411411	7.16295
wd10002013	10	8704454	0.0289284	0.190691	-5.85506
ud2001249	2	21850355	0.0289356	0.444444	-4.47059
id2007791	2	19972448	0.0289758	0.138138	-4.48163
id5004628	5	9131293	0.0290597	0.273273	-3.2913
id1015931	1	27557040	0.0290813	0.460961	3.18481
id7003727	7	22251083	0.0291331	0.0900901	4.7647
id3012315	3	27761533	0.0291912	0.406907	5.08362
id11011726	11	28458713	0.0292	0.408408	3.39642
id2014434	2	32421381	0.0292365	0.196697	-8.77476
id2010610	2	24716181	0.0292413	0.0630631	-4.96417
id1014888	1	24946338	0.0292766	0.364865	3.51481
id4003858	4	13077828	0.0293544	0.376877	4.04364
id9001337	9	5165114	0.0294046	0.493994	-3.53908
ud7001201	7	17682748	0.0294358	0.187688	3.39197
id11002182	11	5357024	0.0294474	0.232733	-2.6595
id5003133	5	6105623	0.0295083	0.235736	-4.84039
id10002412	10	7596256	0.0295101	0.15015	8.13323
id6008808	6	14865671	0.0295177	0.0915916	5.21181
id4010580	4	31156989	0.0295633	0.478979	2.54456
id6009121	6	15738821	0.0295739	0.172673	5.15362
id2011381	2	26000456	0.0296396	0.156156	-5.15226
id2012971	2	29504753	0.0296669	0.265766	-3.52888
id6012426	6	23915979	0.029694	0.279279	4.61697
id7004535	7	24625471	0.0297228	0.385886	4.40491
dd1000853	1	7353994	0.0298041	0.456456	4.44128
id1016901	1	28691225	0.0298164	0.187688	3.3274
id3010772	3	23932100	0.0298189	0.375375	6.57512
id9000515	9	1810687	0.029837	0.304805	-4.17891
ud10001307	10	23073755	0.029852	0.399399	-6.5272
id6008848	6	14937499	0.0298627	0.0915916	-5.23742
id4003491	4	10981712	0.0299015	0.105105	-5.2601
id4002822	4	7300923	0.0299015	0.105105	5.2601
wd1000878	1	13469440	0.0299068	0.312312	4.23036
id9006497	9	18562402	0.0299292	0.25976	4.18444
id1005705	1	7365821	0.0299403	0.394895	4.67638
id3001354	3	2467967	0.0299497	0.381381	-5.84958
id3016299	3	33484768	0.0300377	0.387387	-6.55246
id1024266	1	38225635	0.0301212	0.403904	6.13616
id1014708	1	24634050	0.0301528	0.418919	-4.39402
id8000972	8	3071437	0.0301559	0.0435435	6.26405
id4010399	4	30523167	0.0301719	0.496997	3.30927
id4003569	4	11267997	0.0301781	0.384384	6.28444
id1023837	1	37736767	0.0301988	0.393393	-7.31372
id1024343	1	38317700	0.0302012	0.397898	6.25576
id6009508	6	16778787	0.0302151	0.207207	4.16145
id2014608	2	32826588	0.0303086	0.189189	-10.9054
id3008445	3	17085445	0.0303296	0.414414	-4.86732
id10006892	10	21738260	0.0303612	0.16967	3.55834
id1020472	1	32993552	0.0303999	0.202703	3.94496
id2008444	2	21095067	0.0304097	0.102102	-4.8137
id11006105	11	16970147	0.0304108	0.262763	-3.81816
id1025065	1	39499423	0.0304286	0.483483	3.83978
id11006808	11	18473790	0.0304544	0.271772	4.17358
dd3001061	3	27836287	0.0304707	0.315315	3.92336
id6004856	6	7583107	0.0304833	0.0510511	5.92768
id3013172	3	28233784	0.0305555	0.417417	-6.60433
id1014297	1	24271205	0.0305664	0.217718	6.38269
id1007084	1	9474659	0.0306361	0.279279	-3.10658
id1002625	1	3329369	0.0306413	0.454955	4.60797
id2011387	2	26002408	0.030723	0.487988	3.15222
id1009765	1	14630232	0.0307241	0.225225	4.03362
id7002666	7	16512007	0.0307333	0.295796	4.13127
id11005470	11	15724632	0.0307553	0.133634	4.28335
ud9000908	9	14247326	0.0307781	0.243243	3.55025
id1014577	1	24570515	0.0307786	0.417417	-4.33144
id1023574	1	37415411	0.0307947	0.258258	-4.4371
id5007860	5	19252897	0.0308863	0.490991	3.46333
id12005866	12	17509533	0.0309786	0.108108	-4.08354
id6009373	6	16421785	0.0310639	0.105105	5.2023
id1011400	1	18924722	0.0311113	0.135135	4.44285
id4001243	4	2877467	0.031118	0.243243	-3.09375
id6002512	6	3135355	0.0311181	0.378378	-6.82466
id11000628	11	2112466	0.031155	0.411411	5.751
id8006898	8	24905014	0.0311716	0.208709	4.34415
id4001492	4	3631280	0.0312834	0.441441	2.41063
id5000623	5	972694	0.0313027	0.337838	-3.7432
id3000888	3	1636001	0.0313101	0.375375	5.15996
ud3000950	3	16865092	0.0313109	0.247748	-3.81982
id2001772	2	3060922	0.0313345	0.444444	-2.69713
dd1000104	1	7042704	0.0313479	0.0990991	3.23846
id2013777	2	30914002	0.0313774	0.369369	-6.38919
id6015161	6	27024024	0.0314066	0.444444	-2.84055
id1019615	1	32112281	0.0314087	0.430931	3.39606
id3003684	3	6379199	0.0314287	0.367868	-5.00642
id11011460	11	28216224	0.0314657	0.436937	-2.70112
id4001786	4	4317452	0.0314934	0.5	2.73204
id2014431	2	32420895	0.0315145	0.195195	-9.94556
id3004631	3	8801348	0.0315305	0.25976	3.57708
id1017896	1	29995097	0.0315479	0.342342	-3.86803
id3012615	3	27912354	0.0315493	0.421922	6.09073
id2012283	2	28249540	0.0315951	0.195195	5.60241
ud4000283	4	4166494	0.0316162	0.0945946	4.63384
id1005854	1	7444781	0.0316181	0.453453	5.13549
id8006473	8	22496636	0.031687	0.388889	4.02673
id8001171	8	3551360	0.0317024	0.387387	-4.94182
id3012287	3	27759880	0.0317204	0.399399	-5.47217
id11007178	11	18952836	0.0317557	0.189189	-4.23599
id1020532	1	33029836	0.031875	0.363363	7.86958
id8006041	8	21549406	0.0319329	0.405405	3.25026
id1000854	1	924152	0.0319358	0.129129	3.32842
id7004596	7	24844032	0.031946	0.114114	-4.3375
id8000483	8	1721052	0.0319838	0.345345	3.48923
id4007945	4	23842281	0.0319904	0.126126	-4.20067
id11006479	11	17918090	0.0319944	0.246246	-3.9934
id2002459	2	4662882	0.0320002	0.108108	-4.18518
id12007759	12	22913995	0.032014	0.3003	-3.34765
id8006780	8	23946517	0.0320808	0.0915916	-3.30486
id1002076	1	2609085	0.0321075	0.0900901	-4.45664
id1008732	1	12806767	0.0321609	0.153153	6.05563
id12005350	12	15008617	0.0322102	0.178679	-3.48153
id12006112	12	18073491	0.0322362	0.211712	-3.53108
id11002205	11	5369234	0.0322742	0.378378	2.41512
id1015291	1	25768623	0.0323166	0.280781	-5.43764
id10001394	10	4698963	0.0323971	0.03003	-4.95048
id12009273	12	25630218	0.0324202	0.273273	3.60587
id2015750	2	34837971	0.0324786	0.397898	-2.86849
id6002956	6	3760736	0.0324797	0.0675676	6.8702
id7005309	7	26919891	0.0324968	0.265766	-2.99733
id5000557	5	925500	0.0325182	0.10961	4.94929
ud6000051	6	1048168	0.0325547	0.322823	-2.55394
id3001763	3	3273074	0.0325666	0.396396	-6.14074
ud1001086	1	24024303	0.0326481	0.237237	4.66844
id7003983	7	22879858	0.0326685	0.433934	2.5308
ud2001307	2	22453776	0.0326795	0.382883	4.35889
id6009369	6	16420598	0.0326831	0.337838	4.1787
ud6000539	6	12067053	0.0327	0.457958	4.46772
id3001464	3	2715257	0.0328404	0.403904	5.59939
id1021269	1	34277549	0.0329185	0.324324	2.63729
id7003029	7	19326385	0.0329258	0.0780781	4.74786
id1014173	1	24080548	0.0329291	0.0855856	-4.70513
id9000412	9	1366111	0.0329739	0.321321	-3.94609
id6011559	6	22261145	0.0329823	0.244745	4.13028
id3008087	3	16169151	0.0329873	0.432432	-2.97083
id6012317	6	23809306	0.0329962	0.261261	4.78347
id3014803	3	31019304	0.032998	0.246246	3.62914
id6000116	6	279552	0.0329981	0.0855856	4.60078
id5003089	5	5995784	0.0330027	0.457958	-3.14268
id1020518	1	33006209	0.0330691	0.198198	3.81261
id5014399	5	28643724	0.0330722	0.493994	3.61469
id6009395	6	16475152	0.0331099	0.181682	-4.77897
id12009321	12	25728461	0.0331477	0.334835	4.33764
id2012816	2	29271488	0.0331543	0.0840841	-5.21724
id6000317	6	528932	0.0331559	0.136637	4.34057
id1024216	1	38158938	0.033159	0.393393	-6.76116
id2013185	2	29858265	0.0332535	0.397898	6.21021
id6005523	6	8656622	0.0332913	0.163664	-5.32502
id3009931	3	21208433	0.0333344	0.208709	4.61628
ud12000140	12	3117840	0.0333438	0.288288	4.40681
id2005042	2	10750368	0.0333827	0.108108	4.38374
id2006023	2	14651875	0.0333937	0.405405	-4.24564
id1005263	1	6974898	0.033413	0.328829	-4.11377
id11005456	11	15680013	0.0334133	0.192192	-3.53178
id6008704	6	14503993	0.0334172	0.16967	-5.16789
id6009431	6	16513839	0.0334172	0.16967	-5.16789
id8004620	8	17516617	0.0334201	0.213213	-3.04327
id1020682	1	33194840	0.0334692	0.382883	6.40316
id8002788	8	8883364	0.0334708	0.03003	6.29917
id6009477	6	16651365	0.0334805	0.0915916	-5.06087
id7001836	7	10302848	0.033514	0.291291	5.21595
dd1001049	1	7408351	0.033537	0.429429	6.23929
id7003437	7	21246028	0.0335601	0.238739	-3.14298
ud2001225	2	21607347	0.0335679	0.310811	-3.11987
id1024881	1	39236613	0.0336271	0.0885886	-5.37545
id11009304	11	23623822	0.0336631	0.213213	-3.16747
id11008390	11	21812968	0.033731	0.472973	-3.94298
id6010983	6	20897750	0.0337409	0.493994	3.74405
id6009440	6	16578802	0.0337728	0.0840841	-5.22558
id6003376	6	4757770	0.0337849	0.220721	-4.42339
id7001004	7	6015771	0.0337986	0.301802	4.3511
id1001685	1	2101002	0.0338905	0.16967	2.97133
id9002358	9	7780164	0.03391	0.324324	-3.05413
id3004676	3	8849546	0.0339395	0.348348	-2.87466
id1008806	1	13216850	0.0339592	0.138138	5.93597
ud11001321	11	22243734	0.0339782	0.361862	-2.9273
id2013078	2	29700486	0.033985	0.363363	4.74322
ud7001352	7	19401473	0.0340027	0.171171	-2.76252
id1018152	1	30237095	0.0340254	0.388889	-3.90661
id4001879	4	4453381	0.0340301	0.331832	2.99845
id6009420	6	16481383	0.0340506	0.0900901	5.15817
dd1001082	1	7422775	0.0341281	0.436937	6.70825
id3010740	3	23736057	0.0341702	0.297297	3.76523
id5002911	5	5759544	0.0342218	0.31982	3.62911
id1009743	1	14625421	0.0343157	0.378378	2.81066
id6007429	6	11979651	0.0343398	0.426426	4.55199
id7001711	7	9217970	0.0343454	0.0465465	6.88009
id11006344	11	17603843	0.0343766	0.132132	3.97569
id4003989	4	13458008	0.0343837	0.361862	-5.06629
id1020681	1	33194516	0.0343851	0.37988	-6.63167
id10000833	10	2901058	0.0344502	0.189189	-4.48589
id8007300	8	26752345	0.0344602	0.22973	3.13671
id11000643	11	2143315	0.0344708	0.411411	5.22818
id2003386	2	6603732	0.0345898	0.148649	-4.61192
id10004603	10	16614044	0.034605	0.474474	-3.51413
id1014980	1	25071126	0.0346054	0.456456	-3.51866
id3003969	3	7230191	0.0347251	0.414414	5.81497
id3002724	3	4630650	0.0347284	0.396396	5.97597
id6000253	6	394890	0.0347761	0.0720721	-5.24568
id1017265	1	29239745	0.0347827	0.310811	3.45579
id6011794	6	22811353	0.034808	0.103604	3.29957
id6014737	6	26565952	0.0348108	0.304805	4.08319
id6014755	6	26569893	0.0348108	0.304805	4.08319
id3016748	3	34259292	0.0348256	0.39039	-5.19062
id3004316	3	8107508	0.034827	0.1997	6.08687
id2006438	2	16027777	0.0348297	0.0915916	-4.99199
id6010791	6	20678060	0.0348374	0.154655	-3.76638
id4001732	4	4271251	0.0348439	0.132132	3.07945
id1001056	1	1168079	0.0349424	0.0690691	6.06625
id2007602	2	19439265	0.0349757	0.357357	-2.67398
id12000163	12	489345	0.0350178	0.108108	5.27459
id1020764	1	33272471	0.0350185	0.0615616	5.90713
id6002313	6	2980775	0.0350309	0.346847	4.4478
id2013906	2	31225597	0.0350908	0.0135135	9.71193
id2001406	2	2236234	0.0350939	0.310811	-3.42911
id4010474	4	30888969	0.0351347	0.222222	4.41769
id1006314	1	8300011	0.0351658	0.276276	-4.07843
id11001027	11	3296722	0.0351993	0.0585586	-7.0304
id4005177	4	17703149	0.0352363	0.121622	-4.4097
id1005914	1	7497929	0.0352447	0.447447	5.17281
id3013314	3	28473421	0.0352629	0.400901	7.96451
id11010364	11	25849860	0.0352901	0.241742	-2.61023
id3016768	3	34317662	0.035317	0.400901	5.81912
id12005321	12	14953479	0.0353182	0.187688	-3.58998
id1002919	1	3569135	0.0353573	0.493994	-2.89689
id1021588	1	34647187	0.0353761	0.102102	5.6776
ud10000307	10	4849992	0.0353843	0.231231	-2.98359
id1020062	1	32536452	0.0354117	0.217718	-2.78867
id2003357	2	6565149	0.0354744	0.384384	-3.74495
wd8000386	8	4009835	0.0354777	0.354354	4.47909
id4007511	4	22407707	0.0354936	0.0855856	4.15428
id8002428	8	7784226	0.0355135	0.453453	2.95688
id1018110	1	30185190	0.0355385	0.193694	-6.02833
id2003324	2	6557892	0.0355501	0.039039	6.00361
id3006777	3	13184586	0.0355565	0.39039	-3.00602
id7005620	7	28002713	0.0355941	0.136637	-4.15446
id11005620	11	16110982	0.0356232	0.399399	-3.27119
id7003334	7	21046424	0.0356284	0.445946	-2.6578
id3016250	3	33450217	0.0356438	0.396396	-6.68294
id11004106	11	11409741	0.0356457	0.163664	-5.12545
id11004243	11	11981803	0.0356457	0.163664	-5.12545
id1028554	1	43196488	0.0356867	0.0765766	-4.92345
id1026375	1	41134844	0.0356894	0.408408	5.16287
wd4002710	4	21068527	0.0357156	0.12012	-4.93
id5007879	5	19305182	0.0357398	0.463964	-3.33172
id7002290	7	14608599	0.035763	0.375375	4.94819
id9004031	9	14540271	0.0358594	0.0930931	-4.7894
wd8002653	8	14574208	0.0358869	0.462462	2.64726
id2008707	2	21939619	0.035894	0.39039	3.634
id6009358	6	16419572	0.035901	0.225225	-4.00333
id6011643	6	22375721	0.0359038	0.201201	-4.56212
id1008713	1	12749875	0.0359114	0.18018	-4.50248
id11010914	11	27098781	0.0359299	0.394895	-2.61781
id3004404	3	8331724	0.0359371	0.0840841	-4.15424
id6016114	6	28020205	0.0359985	0.106607	4.20414
id2000586	2	766844	0.0360074	0.0840841	4.35069
id2011437	2	26097537	0.0360202	0.108108	-4.59604
id6000181	6	365796	0.0360743	0.111111	-4.00482
id5006607	5	16418821	0.0360987	0.424925	-3.00844
id7005610	7	27947582	0.0361015	0.253754	3.03531
id9002486	9	7969849	0.0361239	0.0900901	-4.13163
id4009039	4	27381494	0.0361561	0.165165	4.14537
id1016801	1	28594965	0.0361652	0.187688	3.1111
id11006329	11	17523732	0.0362039	0.492492	-3.42903
id6002561	6	3200185	0.0362092	0.0870871	-5.65926
id12003217	12	8026481	0.0362509	0.376877	3.11803
id7001212	7	7142720	0.03627	0.223724	5.72218
dd3001328	3	27915885	0.036328	0.426426	6.17041
id3012557	3	27885478	0.036328	0.426426	6.17041
id12008149	12	23521288	0.0364058	0.400901	2.40138
id8001493	8	4578564	0.036407	0.424925	4.8377
id7000438	7	2454595	0.0364231	0.399399	-6.80378
id2012763	2	29107446	0.036463	0.039039	-6.04638
id3000841	3	1529264	0.0365055	0.364865	-4.5414
id6003359	6	4738041	0.0365069	0.261261	-4.91793
id4003735	4	12067717	0.0365218	0.343844	6.02277
id11006577	11	17984086	0.0366225	0.442943	3.35742
id3015513	3	32143750	0.0366577	0.153153	-9.17508
id3015584	3	32244837	0.0366577	0.153153	-9.17508
id1013777	1	23746565	0.0366673	0.367868	-2.52721
id2008669	2	21767507	0.0366922	0.445946	4.35432
id4005093	4	17466346	0.0367275	0.211712	-2.95386
id1027526	1	42327838	0.0368265	0.114114	-3.41656
id5006895	5	17149426	0.0368382	0.324324	-2.65595
id6005347	6	8242347	0.0368811	0.0735736	5.06155
id2007613	2	19500230	0.0368957	0.0735736	4.5237
id6015138	6	26968153	0.0369414	0.423423	-2.82657
id1026845	1	41784348	0.036998	0.0930931	4.87626
id1015174	1	25415182	0.0370029	0.048048	-5.21494
id11002933	11	7430723	0.0370061	0.106607	-4.2835
id11011530	11	28285619	0.0370291	0.366366	2.68614
id12000172	12	498980	0.0370384	0.160661	-4.2226
id1024836	1	39135681	0.0370611	0.262763	-3.29495
id8000167	8	521316	0.037122	0.0990991	4.66493
id6003103	6	4143389	0.0371534	0.160661	-3.11012
id1027761	1	42550708	0.0373003	0.112613	-5.2849
id4003709	4	11877013	0.0373235	0.0990991	-5.08199
ud12001113	12	19321256	0.0373304	0.112613	4.33544
id6000327	6	535860	0.0374256	0.142643	-4.33772
id10002169	10	6876827	0.0374756	0.262763	4.54101
id1024443	1	38538663	0.0375823	0.402402	4.49328
id4005730	4	19487352	0.0376362	0.316817	4.61894
id1018978	1	31452220	0.0376727	0.202703	5.13877
id1016768	1	28572077	0.0376753	0.0705706	4.79015
id1007805	1	10831181	0.0376766	0.447447	5.97684
id1020667	1	33188416	0.0376879	0.246246	4.08322
id7001902	7	10734747	0.0377594	0.297297	4.50214
id1024301	1	38241251	0.0377612	0.397898	6.58408
id1024323	1	38260214	0.0377612	0.397898	6.58408
id6005591	6	8720846	0.0378153	0.337838	3.20114
id3007419	3	14876021	0.0378354	0.262763	3.03701
ud7001582	7	22243709	0.0378472	0.256757	3.66156
id9003044	9	10924313	0.0378513	0.205706	-4.49038
id7003802	7	22371736	0.0378843	0.486486	-3.06848
id1008716	1	12751111	0.0379397	0.012012	9.31417
id3012273	3	27719898	0.037949	0.405405	6.32753
id4001760	4	4290087	0.0379512	0.337838	2.85515
id7002943	7	18897048	0.0379521	0.208709	5.04248
id3006365	3	12411259	0.0379631	0.117117	-3.20276
id6015022	6	26801718	0.0379806	0.145646	-3.72027
id3001336	3	2431379	0.0380194	0.33033	3.66017
id1009967	1	15132865	0.0380324	0.033033	6.75875
id4010913	4	31714665	0.0381004	0.018018	7.8428
id12000089	12	304919	0.0381053	0.0660661	5.17053
ud6000693	6	16449353	0.0381453	0.115616	-4.45259
id2005085	2	10781570	0.0381731	0.255255	-3.65116
id7005194	7	26629387	0.0381838	0.310811	3.07862
id11000759	11	2459963	0.0382249	0.201201	-4.66861
id11010822	11	26895908	0.0382622	0.306306	2.33805
id4000508	4	910290	0.0382816	0.0540541	6.02559
id6008664	6	14387157	0.0383019	0.0885886	-5.09208
id2012933	2	29470404	0.0383175	0.496997	2.31447
id3011697	3	27456441	0.0383453	0.184685	2.94063
id3012066	3	27637698	0.0383906	0.166667	-5.14604
id1009093	1	13796239	0.0384029	0.157658	-5.32901
id1000255	1	481214	0.038411	0.141141	5.0753
id11000132	11	681533	0.0384471	0.192192	-5.06322
id12005979	12	17680145	0.0385149	0.256757	3.15894
id10006963	10	21970215	0.0386179	0.111111	4.71068
id10001410	10	4722440	0.0386369	0.027027	4.87343
id1017224	1	29190245	0.0386523	0.309309	3.3845
id1024409	1	38473989	0.0386696	0.189189	-4.16745
id3011021	3	25464589	0.0387052	0.153153	4.93147
id10001612	10	5457844	0.0387236	0.163664	-4.78711
id6002556	6	3196269	0.0387262	0.235736	5.09822
id6011619	6	22331532	0.0387423	0.226727	-4.00743
id3003936	3	7137405	0.0387693	0.369369	4.81368
id3008856	3	18054163	0.0387776	0.0585586	6.19679
id12007704	12	22736846	0.0387845	0.172673	3.43763
id2007519	2	19218836	0.0387987	0.45045	2.20284
id4007625	4	22941227	0.0388679	0.0690691	-3.69388
dd1002045	1	42544000	0.0388852	0.0615616	3.7042
id9000480	9	1634236	0.0389105	0.343844	3.43313
id1014984	1	25071964	0.0389249	0.0495495	5.59307
id1004990	1	6424232	0.0389499	0.0750751	5.13743
id6011875	6	23072058	0.038957	0.184685	3.97369
id4011130	4	32088424	0.0389732	0.298799	-3.20386
id4007731	4	23144373	0.0390248	0.198198	-4.27625
id11001711	11	4250838	0.0390582	0.391892	-3.128
id1021593	1	34649092	0.0390604	0.280781	-4.84429
id10006941	10	21914979	0.039083	0.126126	-3.95301
id5002953	5	5849393	0.0390839	0.352853	-3.24854
id3016733	3	34236933	0.0391075	0.387387	-5.04422
id1005896	1	7477693	0.0391106	0.45045	-5.19717
id1023062	1	36289920	0.0391232	0.369369	-4.67151
id1002730	1	3352365	0.0391592	0.453453	4.13278
id7001610	7	8871977	0.039184	0.192192	-4.71439
id6002535	6	3153731	0.0392046	0.34985	-4.56274
id2000518	2	648848	0.0392179	0.0645646	-4.60712
id1027755	1	42549268	0.0392196	0.367868	3.75286
ud10001094	10	19177036	0.0392684	0.217718	5.40766
id1005978	1	7624402	0.0393628	0.036036	6.18398
ud1000381	1	7617585	0.0393628	0.036036	6.18398
id8001176	8	3599983	0.0393922	0.388889	4.65409
id3007692	3	15291369	0.0394651	0.171171	-4.36148
id1018308	1	30412800	0.0394835	0.184685	-2.9153
id3001374	3	2497735	0.0395068	0.414414	7.61482
id9001340	9	5273114	0.0395252	0.393393	4.07819
id1019048	1	31573843	0.0395686	0.246246	-4.03014
id4003909	4	13343699	0.0395846	0.372372	-3.15014
id12002396	12	5566330	0.0395906	0.225225	-2.94221
id2012694	2	28935789	0.0396172	0.172673	4.63016
id9004414	9	15327422	0.03973	0.033033	5.4743
id8006280	8	21979126	0.0397322	0.274775	3.20802
id2000401	2	566486	0.0397507	0.0780781	-4.1473
id10000185	10	927484	0.0397552	0.460961	3.41243
id7005417	7	27547556	0.0397611	0.438438	2.65778
id1000005	1	74969	0.0398554	0.160661	6.1877
id6016485	6	29163646	0.0398595	0.406907	2.87054
id11006632	11	18074614	0.03987	0.220721	3.83012
id7005839	7	28889032	0.0398821	0.228228	3.48497
id4003986	4	13457272	0.0399057	0.370871	4.96067
id1005869	1	7460215	0.039987	0.457958	4.89803
id8001919	8	5641220	0.0400294	0.363363	-3.91965
id5003717	5	7330290	0.0400762	0.247748	-3.23182
id7000742	7	5178923	0.0400763	0.355856	5.52024
id6004216	6	6599402	0.040131	0.0870871	-3.05497
id6002459	6	3080741	0.040169	0.351351	4.5114
ud2002021	2	34157668	0.0401783	0.268769	3.55011
id1020921	1	33689838	0.0401962	0.373874	-8.92558
id6008338	6	13945495	0.0401981	0.0915916	4.95487
id3015877	3	32957404	0.0402338	0.37988	5.7141
id6011555	6	22258975	0.0402456	0.184685	-5.00415
id1014646	1	24596323	0.0402872	0.369369	3.75373
id12001714	12	3940762	0.0402921	0.174174	2.61125
id2007597	2	19436317	0.0403914	0.367868	2.56679
dd3000536	3	27664613	0.0404324	0.160661	6.57903
ud9000083	9	2295316	0.0404356	0.321321	4.11944
id11001975	11	4924208	0.0405204	0.48048	-2.15694
ud7000689	7	8927140	0.0405252	0.196697	4.26997
id6011936	6	23107660	0.0405335	0.175676	3.92615
id2008517	2	21193703	0.0405662	0.0495495	-5.34526
id1025004	1	39415662	0.0405918	0.457958	-4.27428
id1020972	1	33807868	0.0406258	0.123123	4.81393
wd6000332	6	7279276	0.0406495	0.144144	-4.23764
id3010955	3	25128585	0.0406893	0.166667	5.45906
id2008540	2	21319993	0.040728	0.274775	3.55017
wd6003235	6	25625574	0.0407423	0.0810811	-4.79896
id9006448	9	18467890	0.040757	0.217718	-6.3289
id2015342	2	34260102	0.0407765	0.201201	-3.62676
id1000686	1	743887	0.0407782	0.309309	2.89842
id3017136	3	34802656	0.040815	0.25976	2.57091
id3012115	3	27653526	0.0408362	0.21021	-4.8212
id5013231	5	27226408	0.0408587	0.313814	-2.82157
id7000063	7	336771	0.0408831	0.145646	-3.95681
id1023824	1	37724081	0.0409127	0.268769	5.09763
id7005430	7	27552316	0.0409127	0.262763	3.27236
id8002662	8	8677602	0.040925	0.304805	-3.97433
id2005118	2	10824536	0.0409308	0.255255	3.58722
id1014252	1	24196504	0.0409557	0.219219	6.65124
id1014302	1	24275703	0.0410348	0.331832	-3.25757
id3012068	3	27638566	0.0410618	0.154655	-6.98825
id3013825	3	29359676	0.0410626	0.151652	3.60705
id1016123	1	27779333	0.0410709	0.205706	5.29269
id2007448	2	18768899	0.0410952	0.370871	-2.88017
id4007981	4	23902997	0.0411005	0.151652	4.18795
id11007064	11	18842221	0.0411155	0.405405	-2.70154
id1015550	1	26704313	0.0411281	0.0540541	-4.87279
id1005892	1	7476826	0.0412255	0.433934	6.40059
ud7000128	7	1693386	0.0412343	0.205706	4.59958
id7005063	7	26307737	0.0412452	0.303303	-3.50075
id1022981	1	36224135	0.041285	0.375375	-4.9148
id1021107	1	34007974	0.0413055	0.0990991	-5.00096
id3010454	3	22628557	0.0414157	0.391892	7.81122
id7000372	7	2070838	0.0415	0.162162	-4.31398
wd10002607	10	11576862	0.04155	0.325826	3.25921
id6015216	6	27059315	0.041569	0.426426	-2.7971
id4005681	4	19393589	0.0415762	0.21021	3.89614
id1020356	1	32846303	0.0416108	0.246246	-4.3834
id6008703	6	14503837	0.0416187	0.0870871	5.10517
id2014641	2	32907789	0.0416498	0.417417	7.88014
id5003136	5	6105944	0.0417276	0.445946	-3.76504
id10006955	10	21961854	0.0417921	0.10961	4.64996
id6009307	6	16377346	0.0418664	0.291291	-4.70911
id1001452	1	1869350	0.0418735	0.243243	3.32471
id6003829	6	5994007	0.0419333	0.472973	3.0232
id4009079	4	27579085	0.0419535	0.159159	-3.99874
id1024544	1	38690482	0.0419709	0.402402	-5.46817
id1024886	1	39240084	0.0419732	0.292793	3.53563
id11005550	11	15892268	0.0419856	0.237237	-2.99984
id6008960	6	15327089	0.0419991	0.216216	-3.52488
id2015057	2	33774334	0.04204	0.256757	3.448
id11000436	11	1566124	0.0420406	0.427928	-4.76081
id4006835	4	21148323	0.0420844	0.103604	-4.79292
id6008939	6	15187868	0.0421897	0.0885886	-4.96344
id6009391	6	16472984	0.0421897	0.0885886	-4.96344
ud6000700	6	16536671	0.0421897	0.0885886	-4.96344
id6008336	6	13945158	0.0421897	0.0885886	4.96344
id4002319	4	5483376	0.0421987	0.414414	4.48703
id4009101	4	27621512	0.0422406	0.145646	3.78595
id11003120	11	8022015	0.0422755	0.0405405	6.25264
id8004076	8	15199041	0.0423599	0.0720721	-3.41041
id6009085	6	15599335	0.0424069	0.28979	4.71588
id12000170	12	492681	0.0424152	0.225225	-3.10382
id6003712	6	5866871	0.0424548	0.463964	2.8818
id6010778	6	20674596	0.0424859	0.282282	4.40292
id6006585	6	10642421	0.0425156	0.021021	7.10257
id6008843	6	14936820	0.0425401	0.148649	4.39212
id3008781	3	17938354	0.0425643	0.159159	-3.61365
id3016818	3	34388706	0.0425686	0.405405	-5.67618
id2002745	2	5146048	0.0425987	0.397898	4.25344
id12008596	12	24171735	0.0426898	0.325826	-4.91171
ud7001994	7	26940657	0.0427064	0.141141	-3.24557
ud3000273	3	5080317	0.042717	0.42042	-6.41261
id2001344	2	2096143	0.0427193	0.0555556	-4.92214
wd6000761	6	10471943	0.0427275	0.232733	2.59334
id2014116	2	31705424	0.0427362	0.012012	-9.86678
id2010052	2	24092760	0.0427535	0.12012	3.70582
id12008136	12	23491369	0.0427565	0.345345	-2.3434
id12003587	12	8827125	0.0428195	0.292793	4.01883
id3015559	3	32234241	0.0428369	0.171171	5.83134
id5014906	5	29413629	0.0428631	0.298799	-3.92554
id10002645	10	9628992	0.042866	0.16967	-3.50207
id4000912	4	1872427	0.0428962	0.399399	2.4636
id12006737	12	20050952	0.0429306	0.481982	2.49465
id4003397	4	10667351	0.0429624	0.369369	-4.4332
id7002719	7	16963837	0.0429845	0.115616	7.75967
id2014062	2	31602500	0.0430706	0.295796	-3.83711
id6008415	6	14009001	0.0431201	0.244745	4.45607
id6008486	6	14152430	0.043247	0.0840841	4.95412
id3010967	3	25139499	0.0433137	0.391892	5.02287
id5003839	5	7552285	0.0433175	0.178679	-4.23932
id1005859	1	7445064	0.0433278	0.451952	-5.12766
id1005856	1	7444942	0.0433278	0.451952	5.12766
id11006513	11	17929122	0.0433737	0.352853	-3.58228
id2015723	2	34819747	0.043392	0.285285	2.85707
id2013143	2	29829042	0.0433922	0.348348	4.10122
id2003327	2	6559608	0.043449	0.03003	-6.88302
id6012871	6	24375120	0.0434511	0.193694	-3.16425
id1001368	1	1775737	0.0434707	0.250751	-2.86434
id5001316	5	2313652	0.0434846	0.112613	-3.34407
id5007482	5	18627894	0.0435729	0.202703	3.5576
id6016724	6	29871116	0.0435989	0.345345	4.46644
id6006742	6	10910976	0.0436346	0.492492	2.32077
id8005332	8	19826236	0.0436938	0.261261	2.764
id1001420	1	1844850	0.0437059	0.249249	-3.3451
id1001454	1	1869827	0.0437059	0.249249	-3.3451
id3016791	3	34334561	0.0437616	0.399399	5.66434
id9006997	9	19616203	0.0438225	0.373874	5.79737
id2014942	2	33622170	0.0438231	0.0600601	5.13899
id12010073	12	27325629	0.0438348	0.31982	-4.24455
id2011082	2	25450876	0.0438577	0.34985	-4.38893
id6006808	6	10959905	0.0438814	0.0945946	3.17927
id1026740	1	41693962	0.0438942	0.426426	4.29613
id1014899	1	24981455	0.0439308	0.355856	3.61281
id7003812	7	22418185	0.0439722	0.478979	-2.82894
id1020998	1	33885960	0.0440282	0.376877	-9.77715
id1021031	1	33918244	0.0440282	0.376877	-9.77715
id5013110	5	27025038	0.0440345	0.403904	3.25734
id6003928	6	6206278	0.0440871	0.421922	-2.71813
id6000789	6	905412	0.0441002	0.276276	3.63348
id1015216	1	25441333	0.0441163	0.238739	3.78355
id1005579	1	7274167	0.044128	0.261261	4.15459
dd3000797	3	27760278	0.0441404	0.0705706	-5.80999
id3007798	3	15601402	0.0441998	0.387387	-3.33111
ud2001050	2	18869392	0.0442613	0.178679	-3.59719
id2010054	2	24094027	0.0442812	0.0765766	4.52011
id11006692	11	18270963	0.044311	0.396396	4.17225
id4005926	4	19823804	0.0443121	0.048048	-4.74473
id6001885	6	2501232	0.0443438	0.321321	-4.2404
id7001817	7	10279463	0.0443594	0.282282	3.97551
id2001762	2	3058941	0.0444169	0.456456	2.55559
id8000881	8	2978728	0.0444668	0.0195195	-8.80644
wd8000163	8	2377396	0.0445046	0.397898	-6.55008
id12003924	12	10080356	0.0445136	0.142643	-3.3139
id7005598	7	27914598	0.0445219	0.475976	-2.43848
id2015534	2	34595559	0.0445753	0.292793	-3.12051
id3010822	3	24252596	0.0446028	0.34985	5.06909
id3010843	3	24385108	0.0446223	0.426426	-2.87069
ud7001007	7	14676908	0.0446342	0.175676	-3.80467
id6016601	6	29594817	0.0446518	0.460961	3.88827
id1005660	1	7338910	0.0446731	0.309309	-4.25149
id2014059	2	31600099	0.0448182	0.00900901	-12.8657
id6012335	6	23819737	0.0448485	0.156156	9.86757
id11010181	11	25347728	0.0448755	0.0405405	-6.13356
id6007386	6	11891148	0.0448759	0.339339	-3.03448
id3015615	3	32389011	0.0449017	0.178679	-6.33805
id8000394	8	1527491	0.0449071	0.375375	-3.37158
id3001341	3	2438377	0.0449635	0.415916	7.82813
id3000794	3	1480498	0.0449655	0.370871	3.61
id9007763	9	22528995	0.0449698	0.186186	3.57031
id3001284	3	2329801	0.0449983	0.411411	6.70952
id7004160	7	23425919	0.0450159	0.268769	3.46021
id7003796	7	22368917	0.0450169	0.444444	-3.06957
id9006347	9	18333151	0.0450282	0.168168	3.79351
id10002187	10	6879665	0.0450689	0.154655	8.79837
id6009024	6	15491074	0.0451724	0.166667	-4.84104
id11001819	11	4485898	0.0451741	0.453453	-2.57066
ud8001921	8	28259205	0.0451921	0.457958	3.29461
id3002646	3	4511312	0.0452019	0.234234	3.28068
id1011885	1	20589328	0.0452235	0.0045045	14.9837
id1025443	1	39950105	0.0452567	0.421922	6.4973
id3003536	3	5984056	0.0452725	0.276276	4.493
id3016982	3	34603776	0.0452914	0.408408	-5.10698
id6007425	6	11979033	0.0453156	0.367868	4.49635
id6006838	6	11010416	0.0453523	0.283784	-2.3467
id8005400	8	19900572	0.045372	0.0570571	-4.00864
id1023765	1	37655701	0.0454223	0.394895	7.02504
id1023799	1	37692976	0.0454223	0.394895	7.02504
id6015176	6	27028104	0.04544	0.43994	2.65162
wd4002563	4	17593688	0.0454509	0.279279	2.58327
id2003084	2	5863611	0.045457	0.216216	-4.41464
id4007536	4	22560199	0.0455021	0.253754	-3.69821
id1014967	1	25063210	0.0455142	0.141141	3.08118
id9001565	9	5994553	0.0455319	0.0585586	-3.96821
id5001787	5	3127845	0.0455922	0.166667	3.74917
id7003712	7	22243929	0.0455949	0.264264	-3.61651
id4002289	4	5429597	0.0456263	0.418919	4.79955
id11006586	11	18003654	0.0456275	0.211712	-3.45267
wd2002440	2	29636774	0.0456362	0.337838	-3.84815
id1000852	1	923986	0.0456412	0.172673	-2.90106
id7005059	7	26303816	0.0456429	0.039039	9.50179
id6002464	6	3081681	0.0456596	0.357357	4.29141
id4003908	4	13343581	0.0457198	0.373874	3.08078
id6006865	6	11013975	0.0457433	0.106607	-3.03135
id3014600	3	30693763	0.0457885	0.147147	-4.49365
id1024488	1	38618456	0.0458062	0.303303	4.17961
wd3001856	3	23611350	0.0458364	0.138138	-5.01565
id11011524	11	28284657	0.0458837	0.495495	-2.82439
id3004539	3	8656816	0.0459337	0.298799	-4.29861
dd1002786	1	42692012	0.0459492	0.202703	-3.74819
id1025885	1	40662697	0.0459786	0.0435435	5.58121
id8001752	8	5393575	0.0460205	0.370871	-2.45787
id1014091	1	23968579	0.0460213	0.402402	-2.37476
id9004856	9	16052985	0.0460298	0.331832	-3.50628
id3004143	3	7656647	0.0460777	0.435435	-4.24636
id1001376	1	1777839	0.0460845	0.252252	-2.80751
id2009872	2	23943846	0.0460852	0.129129	-5.01578
id10003874	10	14608934	0.0460993	0.123123	-4.6296
id6002322	6	2987725	0.0461163	0.325826	-3.65816
id12008562	12	24106091	0.0461336	0.322823	-4.69326
id8007255	8	26439424	0.0461541	0.339339	-3.81481
id1005715	1	7367238	0.0461613	0.415916	3.94385
id5009046	5	21433164	0.0461684	0.103604	-3.7295
id6002518	6	3137056	0.046193	0.247748	4.40641
id8007449	8	27209521	0.0461974	0.418919	5.20252
id6011027	6	21111202	0.0462093	0.288288	3.45841
id8007774	8	27852324	0.0462367	0.315315	3.72588
id9007106	9	20181938	0.0462375	0.160661	7.39807
id3011155	3	26431081	0.0462482	0.123123	-4.60923
id3011151	3	26428289	0.0462482	0.123123	4.60923
id3010483	3	22793446	0.0463367	0.354354	7.12002
wd10002597	10	11512596	0.0463507	0.216216	6.16616
id2010851	2	25053170	0.0463655	0.141141	-4.38168
id11006319	11	17516754	0.0463988	0.475976	3.52308
id6012373	6	23851095	0.04642	0.117117	4.31782
id12001334	12	3223570	0.0464696	0.408408	2.9883
id2008535	2	21309432	0.0465301	0.43994	5.47952
id1012902	1	22727106	0.0465463	0.0525526	4.84953
id3001159	3	2099794	0.0465608	0.246246	3.35423
id3001758	3	3270537	0.0465626	0.387387	5.09656
id1026231	1	41061131	0.0466129	0.1997	5.18993
id6012613	6	24184483	0.0466292	0.159159	-7.586
id11000452	11	1622079	0.0466413	0.399399	4.14005
id4003836	4	13043862	0.0467388	0.163664	-2.67288
id6012386	6	23870672	0.0467517	0.214715	-7.72829
id1024557	1	38710825	0.046754	0.400901	5.42975
id7002073	7	12355664	0.0467765	0.432432	4.13337
id4007322	4	22061716	0.0468184	0.108108	5.07146
ud4000467	4	6477267	0.0468666	0.295796	-3.09531
id7005212	7	26640298	0.0468825	0.283784	3.15886
wd12000779	12	8998597	0.0468826	0.384384	-4.51513
id10007178	10	22612527	0.0468879	0.00600601	13.4659
id7002841	7	18305744	0.0469088	0.147147	-2.80039
id1020653	1	33185086	0.0469329	0.369369	7.24021
id11000181	11	932289	0.0469563	0.228228	4.82407
id8001040	8	3281794	0.0469671	0.376877	-4.45211
id11008290	11	21706755	0.0469753	0.228228	3.53053
id5006676	5	16570810	0.0470509	0.33033	4.40744
id5006680	5	16571514	0.0470509	0.33033	-4.40744
id11007204	11	18965033	0.0470752	0.264264	-3.10908
id12009356	12	25764562	0.0470941	0.3003	3.54921
id2001463	2	2408030	0.0471995	0.331832	2.90617
id3010465	3	22670489	0.0472343	0.391892	7.82256
id3010554	3	23011341	0.0472343	0.391892	7.82256
id3010557	3	23013821	0.0472343	0.391892	7.82256
id3010700	3	23492388	0.0472343	0.391892	7.82256
id2012406	2	28537877	0.0472661	0.21021	6.04491
id1000057	1	202999	0.0472892	0.160661	-5.89482
id6005071	6	8012092	0.0473394	0.0825826	-4.92566
ud8000257	8	4013559	0.0473573	0.256757	-3.51164
id9007765	9	22531470	0.0473653	0.183183	-3.54226
id1015482	1	26531732	0.0473822	0.0915916	-4.12141
id2010605	2	24714452	0.0474138	0.262763	-2.11726
id1018084	1	30173238	0.0474378	0.154655	4.46853
id9007287	9	21214943	0.0474471	0.414414	2.74146
id3001292	3	2363697	0.047484	0.339339	-4.29335
id2009315	2	23235549	0.0475069	0.295796	-3.67108
id3003815	3	6728244	0.047507	0.432432	8.82872
id3011443	3	27205119	0.047509	0.34985	-3.61241
id1018389	1	30598263	0.0475239	0.225225	-2.83379
id9002627	9	9156980	0.0475243	0.121622	-4.25337
id2002820	2	5249757	0.0475361	0.403904	4.59742
id1024329	1	38304490	0.0475998	0.223724	-3.43277
id1019678	1	32171086	0.0476152	0.322823	3.8226
id4003022	4	8678636	0.0476207	0.106607	-4.78606
id6001160	6	1586474	0.0476265	0.0405405	5.92771
ud12001372	12	23168470	0.0476984	0.10961	-4.33097
id3008408	3	17006718	0.0478375	0.358859	-3.82123
id3012441	3	27812834	0.0478557	0.418919	5.43582
id4010967	4	31828494	0.047873	0.145646	3.91722
id1000770	1	852979	0.0478855	0.174174	3.19615
id3014774	3	30950978	0.0479082	0.22973	-4.28913
id3010706	3	23514528	0.047934	0.396396	-7.02978
id2001543	2	2788683	0.0479408	0.291291	3.0579
id3012205	3	27691331	0.0480685	0.412913	4.21856
id1005697	1	7354869	0.0480918	0.448949	5.07469
id1005009	1	6493392	0.0480998	0.214715	-3.45009
id2007859	2	20165956	0.0481217	0.189189	-3.36604
id1000590	1	722307	0.0481445	0.133634	-3.14348
id1026769	1	41699482	0.0481637	0.370871	-4.00351
id1002446	1	3090666	0.0482084	0.459459	3.73554
id3000758	3	1333865	0.0482097	0.310811	3.78694
id1024098	1	38026213	0.0482447	0.396396	-5.6344
id4009222	4	27843447	0.0482456	0.102102	-4.75423
id1021052	1	33928686	0.0482849	0.373874	-9.42901
id1001057	1	1168753	0.0482927	0.0735736	5.4237
id4010720	4	31297516	0.0483016	0.0510511	5.5673
id1027057	1	41917211	0.0483339	0.372372	2.65024
id6006091	6	9531374	0.0483773	0.256757	3.35915
id10001539	10	5216912	0.0484016	0.321321	-2.7808
id3011640	3	27442792	0.048406	0.183183	-2.81307
id1008181	1	11621539	0.0484073	0.432432	-5.0993
id9005350	9	16938505	0.048417	0.400901	-7.2582
id7001246	7	7201094	0.048427	0.124625	3.99101
id11000757	11	2459048	0.0484619	0.118619	-3.86752
id2008465	2	21125869	0.0484628	0.262763	-4.25236
id6009008	6	15415129	0.0484769	0.168168	-4.78244
id2007428	2	18646118	0.0484911	0.163664	-3.22727
ud2001935	2	32382997	0.0485538	0.211712	6.21152
id1023920	1	37799914	0.0485665	0.186186	3.84392
dd1001214	1	7463780	0.0485945	0.0465465	5.34011
id3016816	3	34387768	0.0486322	0.121622	4.23996
id7000016	7	69564	0.0486337	0.102102	-5.90404
id1015294	1	25790042	0.0486444	0.111111	-3.49593
id11010541	11	26479983	0.0486747	0.228228	3.43084
id1000589	1	721981	0.0486805	0.33033	2.38958
id1025429	1	39943982	0.0486875	0.415916	-5.91444
id7003853	7	22592220	0.0487178	0.256757	-3.30572
wd7003219	7	25122982	0.0487202	0.276276	-3.98692
dd1002163	1	42577269	0.0487611	0.0900901	-4.58141
id3010516	3	22852563	0.0487636	0.394895	-7.30842
id8007488	8	27343681	0.0487875	0.184685	3.68357
id5007878	5	19304986	0.0488136	0.415916	-2.86437
id1018212	1	30306595	0.04884	0.37988	-7.84754
id5006719	5	16695769	0.04888	0.198198	4.09353
ud3000561	3	10061411	0.048931	0.297297	-4.10154
id1015478	1	26530574	0.0489962	0.118619	3.42159
id6006302	6	10126574	0.0490014	0.247748	2.43611
id2015199	2	34000058	0.0490126	0.162162	5.28374
id1021903	1	34987491	0.0490204	0.123123	3.19557
id3016201	3	33420006	0.049076	0.393393	5.91401
id10003472	10	13213912	0.0491115	0.427928	2.74122
id1024481	1	38616851	0.0491319	0.301802	4.03365
id5009092	5	21467093	0.0491577	0.246246	3.39934
id1024335	1	38307108	0.0491734	0.387387	-5.21391
id1005897	1	7478130	0.0492026	0.453453	4.91061
id2012462	2	28675981	0.0492346	0.0585586	-4.92437
id5007494	5	18667434	0.0492513	0.28979	3.64216
id12003239	12	8033476	0.0492892	0.357357	2.96755
id12007613	12	22425264	0.0492941	0.237237	-2.78267
id3001482	3	2774292	0.0493031	0.408408	-6.65339
id3001577	3	2984802	0.0493031	0.408408	-6.65339
id3001542	3	2918213	0.0493031	0.408408	6.65339
wd4002612	4	17807890	0.0493194	0.492492	-2.6951
id4006379	4	20355569	0.0493477	0.130631	7.14935
id7003957	7	22831732	0.0494083	0.328829	3.18647
id11010544	11	26480916	0.0494384	0.226727	-3.20543
id4000494	4	884934	0.0494614	0.190691	-2.91017
id3001473	3	2719195	0.0494935	0.418919	-5.59433
id5007882	5	19306684	0.0495412	0.48048	2.83129
id2014727	2	33155442	0.0495623	0.156156	7.04868
id2013088	2	29761284	0.049583	0.370871	3.85137
id10002993	10	11503548	0.0496101	0.297297	2.84031
id7005571	7	27887578	0.0496424	0.123123	-3.75904
id1007902	1	11014755	0.0496833	0.448949	5.9516
id12006262	12	18735539	0.0497638	0.315315	4.95728
id2002717	2	5067201	0.0497736	0.378378	-3.73537
ud8000457	8	7816498	0.0497857	0.339339	2.63536
id2012636	2	28861976	0.0498239	0.045045	-5.77142
id1014249	1	24194864	0.0498963	0.196697	4.31326
id4001836	4	4407554	0.0500146	0.441441	2.53125
id5000482	5	862703	0.0500476	0.0825826	-4.33857
id7001018	7	6018233	0.0500497	0.303303	-3.94159
id1026759	1	41697750	0.0500578	0.291291	3.65313
id10007033	10	22222031	0.0500749	0.130631	3.66141
id6004212	6	6596457	0.050104	0.216216	4.39634
id6006153	6	9684568	0.0501387	0.315315	-2.78601
id6007723	6	12795997	0.0501387	0.271772	4.18308
id4008064	4	24134369	0.0501484	0.0660661	5.30301
ud1001580	1	39144435	0.050231	0.18018	-3.08165
id1001396	1	1836171	0.050234	0.27027	-2.62082
id1007813	1	10931378	0.0502443	0.442943	5.42868
id3005083	3	9761385	0.0502481	0.0900901	-4.79496
id3011038	3	25501400	0.0502593	0.0900901	3.97894
id11011692	11	28452740	0.0502901	0.219219	3.44846
id6005466	6	8412235	0.0502975	0.160661	4.24446
id10006826	10	21586706	0.0503145	0.372372	4.31258
id4007215	4	21853701	0.0503964	0.198198	-3.50315
id7002406	7	15072415	0.0504007	0.100601	-3.82653
id11010482	11	26037486	0.0504145	0.321321	2.77589
id2012476	2	28696220	0.050448	0.294294	5.11633
id10005710	10	18718107	0.0504587	0.0375375	-5.82733
id2012431	2	28608888	0.0504659	0.286787	-2.65406
ud8000087	8	1011609	0.0505039	0.033033	5.17111
id3004684	3	8855115	0.0505216	0.342342	-2.68595
id6006541	6	10552135	0.0505896	0.0705706	3.67937
id1013527	1	23573514	0.0506006	0.354354	2.45629
id6003093	6	4138675	0.0506271	0.102102	3.28741
ud7000185	7	2540523	0.050653	0.399399	5.79754
wd8000458	8	4731022	0.0506848	0.415916	-3.14474
id7001600	7	8807018	0.0508377	0.226727	-4.76662
id3010753	3	23812435	0.0508769	0.157658	3.94835
id11008280	11	21703836	0.0508911	0.21021	3.46263
id12007821	12	23015319	0.0509074	0.0540541	-5.21401
wd10000114	10	400510	0.0509113	0.265766	2.46071
id5001845	5	3181714	0.0509333	0.159159	-3.88834
wd4001738	4	12287867	0.0509867	0.205706	3.44226
ud6001200	6	28585125	0.0510251	0.303303	-3.59877
id4007195	4	21844947	0.0510452	0.0690691	-4.68048
id4002942	4	8213151	0.0510609	0.400901	-6.83427
id1017035	1	28882361	0.0510693	0.181682	-2.64615
id3014787	3	30957232	0.0511057	0.325826	-4.59824
id1005725	1	7368452	0.0511249	0.445946	4.83183
id1024426	1	38481826	0.0511608	0.280781	-3.0148
id1026376	1	41135423	0.0512127	0.168168	-4.12852
id1015292	1	25786055	0.0512337	0.303303	4.41902
id3009813	3	21053462	0.0512653	0.0555556	-5.88278
id6016112	6	28019627	0.051345	0.253754	3.58834
id3012396	3	27779080	0.0514206	0.0615616	5.08583
ud5000774	5	17882674	0.0514242	0.363363	-2.75096
id8004085	8	15232764	0.0514519	0.268769	-2.63148
wd1000857	1	13440624	0.05148	0.315315	-4.17708
id3006527	3	12687991	0.0515405	0.309309	3.28561
id3000780	3	1435015	0.0515539	0.342342	2.35161
id10000934	10	3091222	0.0516	0.205706	4.81577
id3016813	3	34387029	0.0516025	0.400901	-5.24257
id1005968	1	7577372	0.0516192	0.282282	3.34769
id2002291	2	4359973	0.051666	0.228228	3.78205
id3001229	3	2216998	0.0516678	0.370871	-4.32739
id1014579	1	24571279	0.051741	0.423423	-3.92187
id4007429	4	22233409	0.0517541	0.187688	2.94291
wd6000312	6	4729378	0.0517992	0.268769	2.92151
id3012576	3	27889028	0.0518237	0.424925	-5.21771
id2010376	2	24517326	0.051849	0.142643	2.39994
id1018584	1	30835466	0.0518703	0.249249	-4.77208
id12003626	12	8875239	0.0519183	0.132132	3.88889
id10005471	10	18263527	0.0519451	0.18018	4.5889
wd4000586	4	6161089	0.0519617	0.145646	3.9392
id4009068	4	27509462	0.0519721	0.168168	3.72649
id6016824	6	30131787	0.0520389	0.118619	-3.75148
id2001231	2	1648349	0.0520478	0.295796	2.3371
id3003580	3	6085699	0.0520776	0.426426	-5.10897
id2003229	2	6190903	0.052085	0.163664	-3.938
id3014821	3	31046238	0.0521063	0.165165	4.00658
id4008528	4	25561687	0.0521573	0.208709	-2.97701
id11006256	11	17388071	0.0521698	0.36036	3.05027
id6012650	6	24209141	0.0521785	0.157658	-6.31185
id3012157	3	27672265	0.0522009	0.373874	-4.82107
id3003535	3	5982456	0.0522043	0.135135	3.56782
id1024053	1	37992146	0.0522246	0.39039	6.60748
id4003910	4	13343716	0.0522441	0.370871	2.972
id8007004	8	25631607	0.0522595	0.327327	-3.81197
id3012669	3	27949821	0.0522889	0.42042	-5.19696
id7003252	7	20691665	0.052304	0.388889	-3.08929
id9001963	9	6955683	0.0523102	0.18018	-5.2417
id6007027	6	11166005	0.0523365	0.196697	-2.52049
id6004795	6	7497716	0.0523437	0.0660661	-4.4032
id12001235	12	2990388	0.0523589	0.222222	-3.30127
dd3000502	3	27657225	0.0523711	0.354354	4.22955
id3006567	3	12709206	0.0523835	0.174174	-2.96676
id11002015	11	4990287	0.0523986	0.183183	3.72283
ud2000108	2	2569685	0.0524191	0.487988	2.47709
id1014908	1	24986253	0.052451	0.273273	4.38362
ud9000497	9	9425939	0.052463	0.108108	-3.97221
id1001423	1	1845277	0.0524951	0.258258	2.6795
id1015234	1	25469876	0.0525334	0.274775	-3.35845
id7003917	7	22787412	0.0525491	0.133634	3.91074
id10000249	10	1224173	0.0525825	0.0510511	4.85803
id3012684	3	27977813	0.0526038	0.424925	5.63101
id3012695	3	27979667	0.0526038	0.424925	5.63101
ud3000045	3	913463	0.0526099	0.39039	4.99908
id5014271	5	28524370	0.052628	0.454955	-4.02517
id11010045	11	25097768	0.0526962	0.033033	-6.19274
id3010972	3	25142616	0.0527174	0.393393	4.54479
id4007764	4	23318160	0.0527276	0.201201	3.01295
id2011403	2	26031915	0.0527502	0.103604	3.81147
id7004098	7	23247695	0.0527611	0.463964	4.02095
id3008094	3	16182223	0.0528349	0.189189	-2.51405
id2001421	2	2274484	0.0529084	0.142643	-3.47401
id3004777	3	9077484	0.0529831	0.340841	2.71524
id6004140	6	6479072	0.0530169	0.0435435	8.22745
id4005488	4	18766017	0.0530214	0.262763	-3.9261
id4005495	4	18769891	0.0530214	0.262763	-3.9261
id10002542	10	9030604	0.0530235	0.193694	-4.64929
id8001431	8	4386960	0.0531719	0.435435	-5.31984
id1002456	1	3093093	0.0531803	0.456456	3.64092
id5013329	5	27357141	0.053217	0.183183	3.94655
[truncated: 34,976 more rows]
